# Supplementary material for: Inference and control of the nosocomial transmission of methicillin-resistant Staphylococcus aureus
Source: eLife. 2018 Dec 18;7:e40977. doi: 10.7554/eLife.40977 (PMC6298769; doi:10.7554/eLife.40977)
Supplement: Figure 1—source data 1. — The data set includes: (1) incidence data in Figure 1A; (2) ward number, infection number, total visit, average stay and ward capacity visualized in Figure 1B–C. [file elife-40977-fig1-data1.zip]

Archive with 4 entries (3 files):
- Fig1BC.csv
- Fig1A.csv
- __MACOSX/
- __MACOSX/._Fig1A.csv
