# Supplementary material for: Inference and control of the nosocomial transmission of methicillin-resistant Staphylococcus aureus
Source: eLife. 2018 Dec 18;7:e40977. doi: 10.7554/eLife.40977 (PMC6298769; doi:10.7554/eLife.40977)
Supplement: Figure 1—source data 1. — The data set includes: (1) incidence data in Figure 1A; (2) ward number, infection number, total visit, average stay and ward capacity visualized in Figure 1B–C. [file elife-40977-fig1-data1.zip › Fig1BC.csv]

ward	infection	totalvisit	averagestay	capacity
1	0	110	74.090909	17
2	0	39	138.641026	9
3	0	1	59.000000	1
4	0	60	49.550000	5
5	0	3	13.333333	2
6	0	713	28.844320	27
7	0	1571	25.741566	52
8	1	820	53.146341	50
9	0	276	12.097826	26
10	0	434	10.025346	14
11	0	161	15.130435	16
12	0	1011	12.494560	30
13	0	2444	13.464403	32
14	0	272	19.801471	25
15	0	586	13.841297	27
16	0	1142	5.047285	33
17	0	971	24.602472	17
18	0	248	22.415323	16
19	0	1364	20.328446	31
20	0	2662	14.024418	32
21	0	303	19.089109	23
22	0	1911	15.751962	24
23	0	498	20.120482	16
24	0	369	29.642276	24
25	0	135	38.037037	23
26	0	154	44.941558	28
27	0	489	39.527607	32
28	0	287	43.721254	25
29	0	1	759.000000	1
30	0	1	5.000000	1
31	0	2	6.500000	1
32	0	39	9.102564	4
33	0	2	4.000000	1
34	0	144	4.659722	12
35	0	83	14.831325	9
36	0	9	6.777778	3
37	0	30	12.400000	4
38	0	1	25.000000	1
39	0	26	18.500000	8
40	0	24	15.875000	5
41	0	494	3.364372	7
42	0	1477	27.531483	25
43	0	1936	19.313533	23
44	0	8	102.750000	5
45	0	0	NaN	0
46	0	3	194.000000	3
47	0	735	70.952381	47
48	1	1889	14.395447	27
49	1	3825	13.572288	28
50	0	1566	13.846743	14
51	1	4029	15.290395	35
52	0	3717	15.900188	40
53	1	4119	15.506676	37
54	0	76	1.960526	5
55	0	801	2.565543	11
56	0	164	1.951220	6
57	0	11	5.545455	3
58	0	8	1.500000	2
59	0	28	4.464286	2
60	0	37	4.081081	4
61	0	450	7.182222	12
62	0	9	2.333333	2
63	0	27	2.740741	2
64	0	57	2.771930	3
65	0	3	3.333333	1
66	0	9	4.111111	2
67	0	12	4.000000	2
68	0	62	0.274194	4
69	0	102	57.882353	34
70	0	41	1.975610	3
71	0	17	8.294118	5
72	0	70	2.042857	3
73	0	203	17.512315	11
74	0	223	53.941704	9
75	0	221	29.561086	21
76	0	243	53.547325	46
77	0	104	3.317308	5
78	0	1223	3.192150	12
79	0	8	3.500000	4
80	0	0	NaN	0
81	0	26	2.346154	3
82	0	272	2.632353	4
83	0	1	2.000000	1
84	0	1209	5.070306	13
85	0	154	4.597403	7
86	0	134	4.940299	16
87	0	1	2.000000	1
88	0	193	2.217617	4
89	0	907	2.270121	10
90	0	13	2.384615	6
91	0	1	1.000000	1
92	0	442	2.570136	12
93	0	1586	2.822825	17
94	0	64	2.234375	8
95	0	52	242.384615	10
96	0	0	NaN	0
97	0	191	2.010471	3
98	0	13	694.923077	10
99	0	487	73.435318	28
100	0	487	23.523614	21
101	0	20	441.950000	12
102	0	6	578.500000	5
103	0	0	NaN	0
104	0	427	2.053864	12
105	0	1062	4.476460	12
106	0	45	3.977778	7
107	0	227	2.079295	5
108	0	340	7.067647	11
109	0	116	4.474138	6
110	0	1800	6.366667	18
111	0	12	7.250000	3
112	0	2	2.500000	1
113	0	826	2.297821	21
114	0	0	NaN	0
115	0	47	246.063830	12
116	0	573	25.628272	19
117	0	1060	27.234906	23
118	0	1004	32.507968	26
119	0	2	25.000000	1
120	0	295	80.705085	15
121	0	478	24.418410	16
122	0	147	108.748299	33
123	0	2262	16.889036	27
124	0	169	37.201183	31
125	0	513	50.298246	35
126	0	373	14.975871	12
127	0	1764	2.592971	28
128	0	46	2.021739	6
129	0	856	2.031542	13
130	0	8	4.250000	2
131	0	319	3.840125	5
132	0	3689	2.063703	17
133	0	7	4.571429	2
134	0	815	36.278528	17
135	0	1198	31.822204	23
136	0	78	232.038462	15
137	0	1071	33.586368	22
138	0	10063	7.695220	67
139	0	803	42.003736	19
140	0	587	48.068143	16
141	0	1809	3.613599	13
142	1	10418	7.401325	48
143	1	3070	2.330293	23
144	1	12654	6.234550	46
145	0	83	3.759036	11
146	0	158	19.531646	26
147	0	380	7.571053	28
148	0	1098	5.712204	21
149	1	9419	4.492940	30
150	1	10588	7.344824	47
151	0	27229	2.739579	43
152	1	1393	17.192391	24
153	0	635	20.628346	16
154	0	1473	16.820774	24
155	0	423	14.860520	18
156	0	0	NaN	0
157	0	37	3.351351	2
158	0	1	3.000000	1
159	0	9	5.333333	1
160	0	1812	2.017108	11
161	0	146	2.020548	5
162	0	274	2.416058	5
163	0	67	2.313433	5
164	0	217	1.963134	8
165	0	150	2.686667	5
166	0	2	1.500000	1
167	0	492	2.453252	8
168	0	1	2.000000	1
169	0	36	2.166667	3
170	0	138	5.043478	9
171	0	10528	5.105148	36
172	0	139	1.992806	4
173	1	9117	5.593178	37
174	0	171	2.356725	8
175	0	2174	1.995860	11
176	1	10159	5.810513	36
177	0	5323	1.683449	18
178	0	24372	1.693952	33
179	0	0	NaN	0
180	0	0	NaN	0
181	0	218	4.545872	19
182	1	9720	5.817798	41
183	1	9638	4.279207	49
184	0	1537	2.020820	12
185	1	6400	3.289844	32
186	0	1	3.000000	1
187	0	419	2.066826	11
188	1	9874	6.322159	42
189	0	41	4.804878	3
190	0	2204	1.805808	14
191	0	2332	4.569468	29
192	0	172	20.604651	23
193	0	284	18.302817	26
194	0	1632	12.565564	30
195	0	1446	15.237898	29
196	0	363	15.969697	28
197	0	271	16.121771	23
198	0	725	25.808276	25
199	0	901	21.368479	29
200	0	1470	25.412925	22
201	0	1307	22.860750	19
202	0	1719	24.514834	27
203	0	237	117.282700	23
204	0	122	77.229508	8
205	1	4241	8.112002	27
206	0	2442	3.156429	14
207	0	1173	4.059676	20
208	0	21027	4.022447	61
209	0	495	3.985859	7
210	0	12654	6.221590	51
211	0	3197	6.467939	16
212	0	3390	7.834513	25
213	0	296	11.361486	8
214	0	13067	4.267774	44
215	0	24	10.666667	4
216	0	11	435.636364	11
217	0	1	75.000000	1
218	0	298	27.020134	20
219	0	0	NaN	0
220	1	2053	9.776912	22
221	0	9568	4.009929	27
222	1	11238	6.046005	43
223	0	1280	6.882031	27
224	0	769	2.527958	4
225	1	16789	4.185300	43
226	1	12506	4.687510	40
227	0	211	7.919431	29
228	1	7548	6.724695	37
229	1	6159	3.133950	39
230	0	2075	4.050602	38
231	1	6703	5.540057	34
232	0	199	6.643216	13
233	1	6259	7.289823	35
234	1	286	20.013986	27
235	1	1955	22.726854	32
236	0	976	25.066598	25
237	1	2403	21.198502	28
238	1	3987	14.337597	31
239	0	498	17.251004	18
240	1	879	18.962457	14
241	1	2371	21.886968	27
242	1	976	26.450820	26
243	1	3540	16.062429	32
244	0	106	2.254717	3
245	1	1999	5.949975	18
246	0	342	1.988304	5
247	0	1593	23.681105	27
248	0	1592	27.773241	25
249	0	78	60.525641	9
250	1	244	127.897541	22
251	0	1855	23.817251	26
252	0	239	19.326360	18
253	0	1721	14.865776	28
254	1	4827	4.415579	21
255	0	129	3.992248	11
256	0	85	3.200000	6
257	0	381	4.860892	18
258	0	21	1.190476	1
259	1	146	4.123288	8
260	0	4	159.000000	4
261	0	4	87.750000	4
262	0	1	467.000000	1
263	0	6	226.000000	4
264	1	7716	5.649559	36
265	0	289	5.948097	22
266	1	11342	6.357609	58
267	0	260	5.669231	4
268	0	214	4.855140	19
269	0	121	5.330579	13
270	0	982	12.492872	25
271	0	3082	11.302077	35
272	0	6494	4.669079	28
273	0	9628	3.174179	37
274	0	4	45.750000	4
275	1	11354	4.979038	38
276	0	8	2.250000	2
277	0	6354	4.861505	31
278	1	9083	5.708136	34
279	0	30	4.400000	10
280	0	163	1.687117	3
281	1	11031	4.685976	38
282	0	11	5.454545	2
283	0	423	7.477541	10
284	0	71	5.056338	3
285	0	5	7.000000	1
286	0	139	166.021583	15
287	0	1021	47.495593	32
288	0	579	16.756477	11
289	0	129	21.821705	10
290	0	298	61.667785	15
291	0	0	NaN	0
292	0	118	13.940678	17
293	0	2537	22.792274	30
294	0	4659	13.643056	36
295	0	288	23.125000	15
296	0	1262	18.316957	15
297	0	4007	15.860245	38
298	0	4292	14.210158	35
299	0	24	9.583333	12
300	1	1634	11.496940	30
301	0	6614	11.693982	71
302	1	1426	59.596073	44
303	0	274	52.532847	26
304	0	0	NaN	0
305	0	0	NaN	0
306	0	157	29.165605	14
307	0	809	26.601978	24
308	0	610	34.034426	20
309	0	9165	9.096454	70
310	0	89	62.011236	26
311	0	830	18.189157	47
312	0	156	34.679487	19
313	0	243	21.473251	19
314	0	443	22.282167	14
315	0	0	NaN	0
316	0	200	72.740000	22
317	0	33	122.212121	13
318	0	209	16.397129	11
319	0	201	65.084577	10
320	0	25	17.640000	2
321	0	96	16.625000	7
322	0	3	25.000000	3
323	0	9	40.777778	3
324	0	2406	8.036575	32
325	0	923	3.257855	23
326	0	63	34.174603	16
327	0	1	2.000000	1
328	0	6081	6.052787	33
329	0	45	18.911111	5
330	0	17365	1.890239	29
331	0	1361	9.706833	26
332	0	167	20.928144	17
333	0	3081	7.695553	47
334	0	1	1033.000000	1
335	0	1	333.000000	1
336	0	1047	22.788921	18
337	0	141	4.014184	9
338	0	886	71.545147	44
339	0	820	71.901220	41
340	0	4780	12.846234	62
341	0	215	38.469767	10
342	0	154	19.610390	10
343	0	80	25.587500	6
344	0	164	3.414634	6
345	0	3	2.000000	1
346	0	219	14.342466	8
347	0	1414	2.847242	12
348	0	3982	3.101457	20
349	0	8032	3.925548	33
350	0	16	2.187500	2
351	0	1234	2.192869	22
352	0	213	3.816901	7
353	0	330	1.987879	5
354	0	1	2.000000	1
355	0	198	16.666667	15
356	0	5741	7.644835	47
357	0	1	5.000000	1
358	1	15377	5.421018	57
359	0	308	9.399351	29
360	0	632	7.993671	13
361	0	524	8.893130	13
362	0	1	3.000000	1
363	0	94	19.276596	9
364	1	1987	13.894816	26
365	0	32	7.812500	6
366	0	146	20.698630	26
367	0	591	20.054146	20
368	0	3849	6.429982	32
369	0	39	6.974359	8
370	0	815	39.754601	67
371	0	1	6.000000	1
372	0	100	1.930000	3
373	0	0	NaN	0
374	0	2202	5.087193	25
375	0	12115	6.235906	52
376	0	272	5.202206	19
377	0	45	26.355556	7
378	0	516	15.494186	14
379	0	479	15.137787	11
380	0	135	7.807407	15
381	0	0	NaN	0
382	0	362	14.279006	12
383	0	681	14.640235	24
384	0	346	13.609827	9
385	0	171	13.783626	8
386	0	386	42.634715	15
387	0	49	368.591837	9
388	0	368	86.059783	21
389	0	16	105.250000	8
390	0	1	553.000000	1
391	0	2	2.000000	1
392	0	4	2.000000	2
393	0	1	2.000000	1
394	0	1	2.000000	1
395	0	6	2.500000	3
396	0	4	2.000000	1
397	0	27	2.333333	4
398	0	2	3.000000	1
399	0	2	2.000000	1
400	0	5	2.000000	3
401	0	1	2.000000	1
402	0	50	2.000000	4
403	0	41	2.024390	3
404	0	13	2.153846	2
405	0	95	13.073684	4
406	0	2	2.000000	2
407	0	1	2.000000	1
408	0	64	2.046875	4
409	0	54	2.000000	7
410	0	6	2.000000	2
411	0	2	2.000000	1
412	0	15	3.600000	3
413	0	25	2.040000	2
414	0	71	2.816901	3
415	0	18	8.055556	3
416	0	66	3.212121	4
417	0	166	5.018072	7
418	0	13	3.615385	2
419	0	338	7.644970	12
420	0	145	3.172414	5
421	0	3	3.000000	3
422	0	19	2.947368	2
423	0	33	2.969697	4
424	0	1	2.000000	1
425	0	14	3.285714	2
426	0	4	2.000000	1
427	0	218	5.174312	18
428	0	121	4.586777	6
429	0	7	4.000000	3
430	0	225	7.013333	8
431	0	21	1.952381	3
432	0	9	2.666667	3
433	0	62	2.016129	3
434	0	1	2.000000	1
435	0	42	1.976190	3
436	0	42	2.047619	2
437	0	44	2.227273	4
438	0	37	2.000000	3
439	0	6	2.000000	1
440	0	5	2.000000	3
441	0	24	22.041667	3
442	0	295	30.803390	32
443	0	3011	30.061441	60
444	0	21	30.571429	3
445	0	142	36.901408	21
446	0	1240	31.387097	27
447	0	6	802.500000	6
448	0	129	32.426357	16
449	0	2405	11.628690	41
450	0	3	12.000000	1
451	0	0	NaN	0
452	0	1160	34.597414	21
453	0	1471	2.185588	21
454	0	194	10.159794	12
455	0	1	2.000000	1
456	0	42	2.142857	7
457	0	260	6.173077	8
458	0	590	3.772881	11
459	0	161	1.708075	5
460	0	1061	4.336475	11
461	0	172	6.331395	19
462	0	1	2.000000	1
463	0	1	2.000000	1
464	0	1906	6.201469	26
465	0	1622	2.075832	18
466	0	6105	4.628010	41
467	0	169	5.201183	7
468	0	8	8.250000	2
469	0	248	2.185484	6
470	0	2767	4.051681	32
471	0	1822	5.321076	25
472	0	774	87.023256	42
473	0	2	7.500000	1
474	0	2361	10.575604	38
475	0	17	136.705882	8
476	0	15	4.466667	2
477	0	2241	4.414101	24
478	0	4364	2.498625	25
479	0	195	14.764103	12
480	0	0	NaN	0
481	0	1554	17.576577	30
482	1	1554	23.471042	38
483	1	2000	19.466500	44
484	0	85	33.411765	25
485	1	2769	30.944384	59
486	0	230	4.343478	4
487	0	1529	32.767822	59
488	1	1754	17.982326	32
489	1	2132	20.235929	36
490	1	1942	32.234809	73
491	0	1832	13.576419	30
492	0	10	3.700000	1
493	0	49	37.265306	21
494	0	1	69.000000	1
495	0	346	32.687861	22
496	0	438	25.605023	20
497	0	668	15.008982	19
498	0	1	87.000000	1
499	0	326	55.539877	29
500	0	1235	15.282591	24
501	0	686	13.839650	22
502	1	3978	20.380593	40
503	0	111	9.090090	6
504	0	11	69.545455	10
505	0	5245	16.559009	43
506	0	27	43.740741	10
507	0	27	40.074074	11
508	1	4655	17.850483	43
509	0	289	21.761246	6
510	1	4733	17.810902	46
511	0	859	49.416764	55
512	0	1452	29.039256	59
513	1	4398	6.875625	22
514	0	237	4.392405	17
515	0	35	6.571429	8
516	1	7728	7.985248	38
517	1	1446	7.244813	23
518	1	5251	7.833175	28
519	1	8342	5.594342	35
520	0	10239	4.853599	32
521	0	14137	2.744147	50
522	0	4628	4.707001	29
523	0	0	NaN	0
524	0	10	3.300000	3
525	0	5137	6.916683	27
526	1	7371	6.193868	29
527	1	1963	11.282221	15
528	0	44	5.886364	6
529	0	73	2.397260	6
530	1	9146	4.522524	30
531	0	7921	6.812397	46
532	0	1352	3.034024	16
533	0	5742	4.807558	30
534	1	5762	4.779070	31
535	0	4729	2.530556	15
536	0	20073	3.772680	52
537	0	1258	3.262321	15
538	1	4496	11.381450	36
539	1	5332	9.742686	36
540	0	10	2.700000	1
541	0	0	NaN	0
542	0	6092	3.973900	26
543	1	4217	8.101494	23
544	0	990	27.212121	18
545	0	1216	27.729441	27
546	0	0	NaN	0
547	0	1268	20.548896	18
548	0	1015	22.873892	19
549	0	1	1.000000	1
550	1	4890	8.384663	29
551	0	0	NaN	0
552	0	5	5.600000	3
553	0	60	11.466667	6
554	0	2	8.000000	1
555	0	90	11.133333	4
556	1	1875	14.708267	30
557	0	724	20.969613	26
558	1	1890	22.795238	28
559	1	1639	20.992678	25
560	0	401	23.860349	14
561	1	1636	14.512225	26
562	0	863	22.542294	29
563	1	2304	20.811632	30
564	0	41	1.682927	6
565	0	1334	4.592204	30
566	1	14444	3.143797	48
567	0	2707	3.096417	38
568	0	5926	5.354033	33
569	0	33	19.969697	7
570	1	6201	6.574262	31
571	0	0	NaN	0
572	1	3129	3.419623	20
573	0	463	17.619870	8
574	0	3361	10.705742	26
575	1	5237	10.114378	38
576	0	9903	4.470262	37
577	0	10461	4.542109	30
578	0	0	NaN	0
579	0	0	NaN	0
580	0	700	2.738571	10
581	0	2	5.000000	1
582	0	5982	1.686393	28
583	0	5	10.400000	2
584	0	490	18.548980	11
585	0	102	12.607843	7
586	0	796	7.689698	11
587	0	729	6.378601	29
588	0	2932	5.044679	18
589	0	4340	5.565438	23
590	0	261	2.218391	5
591	0	805	3.813665	19
592	0	2	3.500000	1
593	0	14	1.928571	3
594	0	0	NaN	0
595	0	176	12.568182	5
596	0	0	NaN	0
597	0	0	NaN	0
598	0	2	4.500000	1
599	0	3	2.666667	1
600	1	3361	2.625409	21
601	0	1	27.000000	1
602	0	4	5.500000	3
603	0	1	2.000000	1
604	1	5553	6.341257	32
605	1	5911	6.526645	33
606	0	0	NaN	0
607	1	4795	7.350574	29
608	1	3585	10.415063	22
609	1	4007	5.991265	24
610	0	2728	5.298754	15
611	0	4	2.500000	2
612	0	19	6.368421	5
613	1	5578	6.290068	29
614	0	172	7.703488	6
615	0	179	7.664804	14
616	1	4471	5.645717	29
617	0	0	NaN	0
618	0	3	4.666667	2
619	1	5936	6.748652	28
620	0	6	2.500000	2
621	0	1	7.000000	1
622	0	868	7.054147	10
623	0	9	10.777778	3
624	0	13	4.230769	3
625	0	13	5.538462	5
626	0	89	3.752809	2
627	1	4830	9.709731	33
628	0	2579	8.548275	26
629	0	3802	8.326144	25
630	0	286	13.031469	13
631	0	1264	11.677215	33
632	0	1076	2.013941	3
633	0	139	18.129496	12
634	0	897	18.768116	13
635	0	7200	4.129444	23
636	0	297	2.764310	11
637	1	18730	3.053390	37
638	0	1072	3.157649	27
639	0	1852	10.610151	28
640	1	7384	4.035076	32
641	0	869	4.081703	26
642	0	0	NaN	0
643	0	5	6.800000	3
644	1	4999	7.433287	32
645	1	5836	6.997601	36
646	0	70	6.271429	17
647	0	0	NaN	0
648	0	11	3.000000	3
649	0	1	2.000000	1
650	0	464	3.750000	22
651	1	10899	5.436279	47
652	0	25	4.400000	5
653	1	612	7.037582	23
654	0	0	NaN	0
655	0	24	3.166667	4
656	0	0	NaN	0
657	0	5	3.800000	1
658	0	6	3.166667	2
659	0	16	5.250000	3
660	0	2	4.500000	1
661	1	4070	7.081572	32
662	0	4	5.750000	1
663	0	1	4.000000	1
664	1	8762	3.917142	33
665	1	6021	6.342634	34
666	0	1	8.000000	1
667	0	1	2.000000	1
668	0	1	4.000000	1
669	0	1	6.000000	1
670	0	1	5.000000	1
671	0	2	4.500000	1
672	0	6	2.833333	2
673	0	0	NaN	0
674	0	1	4.000000	1
675	0	4	5.250000	2
676	1	7721	2.478694	29
677	0	9	2.111111	2
678	0	11547	3.390231	33
679	0	98	2.336735	6
680	0	589	3.825127	9
681	0	305	7.681967	33
682	0	0	NaN	0
683	0	5298	8.781804	39
684	0	0	NaN	0
685	0	4443	9.470178	33
686	0	0	NaN	0
687	0	0	NaN	0
688	0	0	NaN	0
689	0	508	8.893701	11
690	0	1320	8.078788	16
691	0	211	106.744076	15
692	0	220	32.172727	10
693	0	25	110.560000	6
694	0	2	36.500000	1
695	0	186	44.741935	31
696	0	8	25.125000	2
697	0	3	12.666667	1
698	0	2574	14.468531	27
699	0	9	8.444444	2
700	0	47	89.595745	12
701	0	553	235.273056	226
702	0	62	17.838710	11
703	0	27	116.703704	11
704	0	155	64.716129	23
705	0	79	33.316456	18
706	0	91	37.142857	19
707	0	37	15.297297	4
708	0	267	14.737828	25
709	0	46	2.347826	3
710	1	12994	4.437510	39
711	0	7	4.714286	4
712	0	642	2.894081	10
713	0	454	2.460352	9
714	0	9	8.222222	2
715	0	143	5.034965	6
716	0	5023	4.227354	24
717	0	730	37.967123	19
718	0	1037	34.980714	22
719	0	954	19.906709	19
720	0	1	655.000000	1
721	0	605	23.153719	22
722	0	284	32.489437	15
723	0	7563	7.168716	40
724	0	1423	2.647927	10
725	0	8513	7.928345	48
726	0	15074	5.073040	52
727	0	1942	23.717302	29
728	0	78	28.166667	9
729	0	0	NaN	0
730	0	2474	20.831447	29
731	0	918	26.935730	15
732	0	59	47.355932	10
733	0	1	2.000000	1
734	0	236	3.932203	5
735	0	307	3.706840	8
736	0	263	7.577947	10
737	0	5	8.000000	1
738	0	1374	4.275837	20
739	0	291	2.824742	7
740	0	482	8.280083	17
741	0	1026	81.846004	58
742	0	123	5.406504	4
743	1	8085	6.254917	47
744	0	631	5.435816	15
745	0	4978	5.191241	35
746	0	7728	6.447464	42
747	0	907	5.192944	15
748	0	64	93.375000	15
749	0	182	33.620879	8
750	0	437	64.732265	24
751	0	251	28.135458	14
752	0	30	20.933333	10
753	0	543	143.966851	40
754	0	2	686.500000	2
755	0	4944	8.157767	29
756	1	5406	8.537736	33
757	0	1557	4.956969	15
758	0	66	2.151515	5
759	1	6268	6.848117	32
760	1	5117	7.667579	32
761	0	272	3.408088	3
762	0	244	2.811475	4
763	0	1376	15.448401	18
764	0	12573	4.118031	40
765	0	1966	4.457274	16
766	0	2880	2.280556	29
767	0	7234	2.671551	25
768	0	5835	4.380291	35
769	0	23	3.521739	4
770	0	1944	4.221193	15
771	0	491	7.655804	16
772	0	44	9.500000	7
773	0	5358	6.820829	29
774	0	3755	6.983489	24
775	0	8818	3.665797	31
776	0	690	2.215942	18
777	0	5555	9.987579	39
778	0	188	17.074468	14
779	0	19	4.947368	3
780	0	6790	6.918409	34
781	0	10	4.900000	2
782	0	2	5.000000	1
783	0	626	2.797125	9
784	0	33	1.969697	3
785	0	11764	3.637453	34
786	0	28	11.000000	3
787	0	3970	12.206801	30
788	0	746	7.348525	8
789	0	10958	3.964592	41
790	0	23	17.391304	4
791	0	441	5.893424	6
792	0	42	2.023810	2
793	0	83	3.855422	2
794	0	768	3.872396	35
795	0	273	5.391941	17
796	0	2258	5.620018	15
797	0	8	10.250000	2
798	0	1	3.000000	1
799	0	78	4.358974	2
800	0	198	3.232323	5
801	0	56	3.392857	6
802	0	1030	4.113592	21
803	0	1077	5.991643	11
804	0	5	3.800000	2
805	0	341	9.812317	16
806	0	322	9.894410	16
807	0	35	10.742857	7
808	0	15266	2.774270	63
809	0	0	NaN	0
810	0	1665	21.676877	21
811	0	2751	14.669938	28
812	0	3769	15.388432	39
813	0	2151	18.471874	27
814	0	3	32.000000	2
815	1	2329	21.971232	33
816	0	2033	19.124447	26
817	0	41	13.000000	5
818	0	3192	17.246554	33
819	0	8	2.125000	2
820	0	361	16.930748	23
821	0	0	NaN	0
822	0	0	NaN	0
823	0	294	71.190476	16
824	0	236	128.148305	19
825	0	6094	5.180834	20
826	0	17	349.764706	9
827	0	3360	2.543155	16
828	0	2181	2.314993	16
829	0	3606	3.153078	28
830	0	183	2.836066	7
831	0	3375	2.811259	30
832	0	11	1.818182	2
833	0	5834	2.415838	21
834	0	504	23.359127	23
835	0	1978	26.204752	31
836	0	1111	22.190819	23
837	0	2125	25.825882	33
838	0	2625	19.671238	33
839	0	69	220.956522	10
840	0	93	2.129032	4
841	0	448	3.566964	7
842	0	20	5.400000	6
843	0	3280	10.596341	28
844	0	93	7.666667	5
845	0	2711	10.567318	23
846	0	0	NaN	0
847	0	12039	4.157737	34
848	0	1	2.000000	1
849	0	15304	3.608142	46
850	0	2795	3.127013	21
851	0	94	2.393617	6
852	0	2299	2.435407	21
853	1	8486	5.361890	33
854	0	1277	4.697729	28
855	0	603	3.855721	7
856	0	35	2.342857	4
857	0	134	6.291045	11
858	0	265	6.686792	11
859	0	10053	2.454690	36
860	0	1615	2.325077	10
861	0	318	6.339623	12
862	1	3940	5.530203	31
863	0	903	2.174972	22
864	0	1	5.000000	1
865	0	53	5.773585	5
866	1	2204	12.021779	35
867	0	1819	10.666850	18
868	0	77	8.363636	3
869	0	17	4.058824	3
870	0	1588	6.289673	12
871	0	3	4.000000	1
872	0	3	7.333333	1
873	0	4033	4.049839	18
874	0	246	2.621951	12
875	0	10018	6.316630	42
876	0	1	4.000000	1
877	0	5	3.600000	1
878	0	0	NaN	0
879	0	772	8.584197	32
880	0	5476	7.508035	30
881	0	2107	4.697674	18
882	0	101	3.108911	9
883	0	3613	15.246056	37
884	0	370	5.062162	9
885	0	6	5.833333	1
886	0	1	6.000000	1
887	0	596	7.270134	12
888	0	4	60.500000	4
889	0	587	7.073254	22
890	0	147	7.979592	9
891	0	544	3.987132	20
892	0	185	14.778378	13
893	0	281	10.619217	15
894	0	13758	3.203809	32
895	0	92	8.500000	7
896	0	2	7.000000	1
897	0	5099	2.607570	23
898	0	5136	10.247274	39
899	0	832	10.301683	28
900	0	309	9.559871	18
901	0	908	2.618943	25
902	0	5465	11.140531	40
903	0	278	2.424460	4
904	1	2987	4.690325	14
905	0	4	2.250000	1
906	0	214	60.682243	33
907	0	373	45.115282	85
908	0	207	63.835749	33
909	0	290	27.496552	27
910	0	4127	7.193603	34
911	0	1364	8.868768	20
912	0	8	5.875000	2
913	0	32	9.218750	7
914	0	21	1.476190	2
915	0	46	4.782609	3
916	0	648	48.188272	20
917	0	1323	5.445956	21
918	0	19	8.894737	4
919	0	4967	7.933562	31
920	0	55	20.781818	5
921	0	1	1.000000	1
922	0	1	18.000000	1
923	0	54	1.537037	5
924	0	4174	14.028989	38
925	0	2331	17.087087	23
926	0	48	51.250000	12
927	0	708	13.409605	12
928	0	186	45.521505	45
929	0	307	12.885993	9
930	0	39	25.025641	11
931	0	59	70.915254	18
932	0	0	NaN	0
933	0	0	NaN	0
934	0	0	NaN	0
935	0	0	NaN	0
936	0	521	12.435701	20
937	0	527	3.351044	7
938	0	105	5.200000	11
939	0	130	2.515385	6
940	0	599	3.664441	17
941	0	1	2.000000	1
942	0	29	2.000000	3
943	0	39	3.487179	6
944	0	138	2.934783	7
945	0	23	3.521739	6
946	0	31	3.838710	5
947	0	15	2.200000	4
948	0	5	2.200000	1
949	0	261	2.042146	5
950	0	0	NaN	0
951	0	0	NaN	0
952	0	181	2.784530	6
953	1	8499	6.936581	36
954	0	29	6.655172	3
955	0	10843	4.426542	33
956	0	1440	4.966667	28
957	0	117	4.846154	16
958	1	5693	3.314421	34
959	0	210	5.342857	30
960	0	1958	1.663943	8
961	0	3110	4.886817	16
962	0	1279	3.141517	8
963	0	12904	4.456603	41
964	0	1754	3.138540	17
965	0	0	NaN	0
966	0	964	3.405602	33
967	0	174	3.068966	19
968	0	24	1.958333	3
969	0	12492	3.563240	40
970	0	8285	3.316234	42
971	0	8117	2.645436	26
972	0	0	NaN	0
973	0	6928	3.257073	27
974	0	2992	18.612634	41
975	0	443	3.990971	12
976	0	6271	5.489077	46
977	0	1734	3.346597	25
978	0	33	29.393939	13
979	0	947	5.227033	23
980	0	10	13.400000	2
981	0	632	15.210443	37
982	1	9537	6.655657	40
983	0	0	NaN	0
984	0	1421	1.258973	6
985	0	161	9.621118	36
986	0	14014	5.400813	51
987	0	17074	4.761977	57
988	0	12448	5.470919	44
989	0	0	NaN	0
990	0	17105	2.648348	37
991	0	70	7.042857	15
992	0	22413	3.011823	43
993	0	12270	5.770660	42
994	1	5814	7.890093	36
995	0	11073	5.972365	38
996	0	990	1.960606	10
997	0	790	1.943038	9
998	0	478	1.914226	7
999	0	174	1.965517	5
1000	0	0	NaN	0
1001	0	0	NaN	0
1002	0	4359	6.488644	39
1003	0	9964	6.250803	38
1004	0	2122	5.227144	12
1005	1	941	2.922423	13
1006	0	10177	5.645573	40
1007	0	4296	6.416434	36
1008	0	36	6.444444	4
1009	0	0	NaN	0
1010	1	11726	5.723947	47
1011	0	366	4.587432	18
1012	0	13092	4.839138	43
1013	0	0	NaN	0
1014	0	0	NaN	0
1015	0	9663	6.343268	41
1016	0	5863	2.492922	21
1017	0	41	11.951220	8
1018	0	13830	4.739769	43
1019	0	6011	6.572118	30
1020	0	5712	4.190476	33
1021	0	438	2.684932	13
1022	0	450	3.135556	10
1023	0	1771	5.044043	19
1024	0	18	13.166667	4
1025	0	35	39.485714	8
1026	0	8	16.125000	2
1027	0	11	26.181818	6
1028	0	1	55.000000	1
1029	0	1	62.000000	1
1030	0	493	37.574037	23
1031	0	570	33.759649	22
1032	0	100	32.330000	9
1033	0	2259	19.559097	26
1034	0	116	106.706897	13
1035	0	597	23.485762	16
1036	0	448	32.703125	17
1037	0	6	19.666667	6
1038	0	438	37.109589	34
1039	0	92	18.347826	8
1040	0	506	35.136364	36
1041	0	77	71.922078	12
