# Supplementary material for: Inference and control of the nosocomial transmission of methicillin-resistant Staphylococcus aureus
Source: eLife. 2018 Dec 18;7:e40977. doi: 10.7554/eLife.40977 (PMC6298769; doi:10.7554/eLife.40977)
Supplement: Figure 1—source data 1. — The data set includes: (1) incidence data in Figure 1A; (2) ward number, infection number, total visit, average stay and ward capacity visualized in Figure 1B–C. [file elife-40977-fig1-data1.zip › Fig1A.csv]

time	cumuincidence	incidence
1	0	0
2	1	1
3	2	1
4	2	0
5	3	1
6	5	2
7	5	0
8	5	0
9	8	3
10	10	2
11	15	5
12	17	2
13	19	2
14	22	3
15	27	5
16	30	3
17	33	3
18	37	4
19	40	3
20	40	0
21	43	3
22	49	6
23	50	1
24	56	6
25	58	2
26	61	3
27	65	4
28	69	4
29	74	5
30	83	9
31	90	7
32	100	10
33	109	9
34	120	11
35	128	8
36	134	6
37	145	11
38	152	7
39	159	7
40	166	7
41	171	5
42	174	3
43	180	6
44	185	5
45	188	3
46	194	6
47	200	6
48	209	9
49	214	5
50	217	3
51	226	9
52	233	7
53	240	7
54	244	4
55	247	3
56	248	1
57	250	2
58	251	1
59	254	3
60	257	3
61	259	2
62	262	3
63	267	5
64	271	4
65	275	4
66	275	0
67	277	2
68	278	1
69	278	0
70	280	2
71	281	1
72	282	1
73	283	1
74	286	3
75	287	1
76	287	0
77	287	0
78	287	0
79	287	0
80	287	0
