# Supplementary material for: Inference and control of the nosocomial transmission of methicillin-resistant Staphylococcus aureus
Source: eLife. 2018 Dec 18;7:e40977. doi: 10.7554/eLife.40977 (PMC6298769; doi:10.7554/eLife.40977)
Supplement: Figure 2—source data 1. — The data set includes: (1) distributions of β, I0 and C0 in Figure 2A; (2) distributions of inferred incidence and actual observation in the synthetic outbreak in Figure 2B; (3) distributions of inferred colonization and actual colonization in the synthetic outbreak in Figure 2C; (4) distributions of inferred transmitted incidence and actual transmitted incidence in the synthetic outbreak in Figure 2D; (5) distributions of inferred imported incidence and actual imported incidence in the synthetic outbreak in Figure 2E. [file elife-40977-fig2-data1.zip]

Archive with 13 entries (12 files):
- Fig2C_truth.csv
- Fig2A_I0.csv
- __MACOSX/
- __MACOSX/._Fig2A_I0.csv
- Fig2D_inference.csv
- Fig2C_inference.csv
- Fig2A_beta.csv
- Fig2E_truth.csv
- Fig2A_C0.csv
- Fig2B_observation.csv
- Fig2D_truth.csv
- Fig2B_inference.csv
- Fig2E_inference.csv
