# Supplementary material for: Inference and control of the nosocomial transmission of methicillin-resistant Staphylococcus aureus
Source: eLife. 2018 Dec 18;7:e40977. doi: 10.7554/eLife.40977 (PMC6298769; doi:10.7554/eLife.40977)
Supplement: Figure 2—source data 1. — The data set includes: (1) distributions of β, I0 and C0 in Figure 2A; (2) distributions of inferred incidence and actual observation in the synthetic outbreak in Figure 2B; (3) distributions of inferred colonization and actual colonization in the synthetic outbreak in Figure 2C; (4) distributions of inferred transmitted incidence and actual transmitted incidence in the synthetic outbreak in Figure 2D; (5) distributions of inferred imported incidence and actual imported incidence in the synthetic outbreak in Figure 2E. [file elife-40977-fig2-data1.zip › Fig2C_truth.csv]

Week	Obs
1	88.000000
2	410.000000
3	412.000000
4	343.000000
5	320.000000
6	336.000000
7	311.000000
8	297.000000
9	301.000000
10	325.000000
11	330.000000
12	326.000000
13	367.000000
14	415.000000
15	421.000000
16	444.000000
17	444.000000
18	496.000000
19	499.000000
20	479.000000
21	515.000000
22	496.000000
23	477.000000
24	421.000000
25	479.000000
26	501.000000
27	462.000000
28	496.000000
29	486.000000
30	475.000000
31	394.000000
32	423.000000
33	480.000000
34	489.000000
35	496.000000
36	446.000000
37	460.000000
38	468.000000
39	528.000000
40	537.000000
41	471.000000
42	489.000000
43	546.000000
44	527.000000
45	548.000000
46	515.000000
47	480.000000
48	521.000000
49	517.000000
50	523.000000
51	534.000000
52	562.000000
