# Supplementary material for: Inference and control of the nosocomial transmission of methicillin-resistant Staphylococcus aureus
Source: eLife. 2018 Dec 18;7:e40977. doi: 10.7554/eLife.40977 (PMC6298769; doi:10.7554/eLife.40977)
Supplement: Figure 2—source data 1. — The data set includes: (1) distributions of β, I0 and C0 in Figure 2A; (2) distributions of inferred incidence and actual observation in the synthetic outbreak in Figure 2B; (3) distributions of inferred colonization and actual colonization in the synthetic outbreak in Figure 2C; (4) distributions of inferred transmitted incidence and actual transmitted incidence in the synthetic outbreak in Figure 2D; (5) distributions of inferred imported incidence and actual imported incidence in the synthetic outbreak in Figure 2E. [file elife-40977-fig2-data1.zip › Fig2A_I0.csv]

1	0.001821
1	0.001786
1	0.001808
1	0.002530
1	0.002188
1	0.001538
1	0.001028
1	0.001669
1	0.002427
1	0.001489
1	0.002595
1	0.001876
1	0.002183
1	0.001584
1	0.002056
1	0.001617
1	0.000962
1	0.002115
1	0.001413
1	0.001415
1	0.002672
1	0.001269
1	0.001369
1	0.001777
1	0.002399
1	0.001648
1	0.002358
1	0.002092
1	0.002240
1	0.002233
1	0.002319
1	0.001885
1	0.002143
1	0.001641
1	0.002046
1	0.002532
1	0.001824
1	0.001477
1	0.002812
1	0.002807
1	0.001829
1	0.001766
1	0.001540
1	0.002544
1	0.001117
1	0.001453
1	0.002192
1	0.002619
1	0.002025
1	0.001571
1	0.001669
1	0.001652
1	0.001471
1	0.001815
1	0.001359
1	0.001270
1	0.001593
1	0.001502
1	0.001852
1	0.002459
1	0.002485
1	0.001336
1	0.001804
1	0.002469
1	0.001540
1	0.001324
1	0.001637
1	0.001494
1	0.001491
1	0.000690
1	0.002461
1	0.002153
1	0.002131
1	0.002535
1	0.002001
1	0.001991
1	0.002649
1	0.001623
1	0.001523
1	0.001541
1	0.002344
1	0.001693
1	0.002130
1	0.002576
1	0.002137
1	0.001684
1	0.001723
1	0.001032
1	0.001192
1	0.002877
1	0.002096
1	0.002853
1	0.002448
1	0.001497
1	0.001530
1	0.001286
1	0.001463
1	0.002874
1	0.002342
1	0.001788
1	0.002447
1	0.002048
1	0.001303
1	0.001580
1	0.001912
1	0.001528
1	0.001606
1	0.002042
1	0.002203
1	0.002253
1	0.002429
1	0.002745
1	0.002577
1	0.002405
1	0.002233
1	0.002499
1	0.002549
1	0.001832
1	0.002713
1	0.001719
1	0.002617
1	0.001703
1	0.001603
1	0.001324
1	0.001173
1	0.002501
1	0.002387
1	0.002545
1	0.002552
1	0.000995
1	0.002128
1	0.001151
1	0.001521
1	0.001675
1	0.002897
1	0.001609
1	0.001767
1	0.002605
1	0.002010
1	0.002189
1	0.002590
1	0.001622
1	0.001772
1	0.002022
1	0.001814
1	0.001481
1	0.000917
1	0.001218
1	0.002489
1	0.001848
1	0.002421
1	0.002820
1	0.001386
1	0.002105
1	0.002106
1	0.001239
1	0.002520
1	0.001783
1	0.002384
1	0.002299
1	0.002555
1	0.002387
1	0.002217
1	0.001846
1	0.001888
1	0.001041
1	0.002696
1	0.001354
1	0.002191
1	0.002408
1	0.001177
1	0.002419
1	0.002027
1	0.001436
1	0.001733
1	0.002785
1	0.001855
1	0.002564
1	0.002066
1	0.002683
1	0.002134
1	0.001773
1	0.001728
1	0.002647
1	0.001925
1	0.002228
1	0.002426
1	0.001406
1	0.000843
1	0.002735
1	0.002073
1	0.001936
1	0.002677
1	0.002197
1	0.001817
1	0.002062
1	0.002618
1	0.001948
1	0.002059
1	0.002327
1	0.001770
1	0.001444
1	0.001972
1	0.002877
1	0.002378
1	0.001412
1	0.001584
1	0.001797
1	0.001643
1	0.002611
1	0.001840
1	0.002072
1	0.001568
1	0.001139
1	0.002305
1	0.002115
1	0.001127
1	0.001790
1	0.001643
1	0.001951
1	0.001413
1	0.001461
1	0.002529
1	0.001582
1	0.002470
1	0.001914
1	0.001675
1	0.002057
1	0.002051
1	0.002226
1	0.001656
1	0.001851
1	0.001874
1	0.000967
1	0.001397
1	0.002696
1	0.001824
1	0.001738
1	0.001746
1	0.002348
1	0.001632
1	0.001313
1	0.002169
1	0.002016
1	0.002569
1	0.002017
1	0.001452
1	0.002467
1	0.002301
1	0.001583
1	0.001684
1	0.001230
1	0.001310
1	0.001535
1	0.001214
1	0.002305
1	0.002296
1	0.002205
1	0.002327
1	0.002883
1	0.002595
1	0.001930
1	0.001344
1	0.001930
1	0.002612
1	0.002062
1	0.002458
1	0.001288
1	0.002285
1	0.001103
1	0.002096
1	0.002282
1	0.002246
1	0.002618
1	0.001734
1	0.002335
1	0.001222
1	0.001445
1	0.001723
1	0.002246
1	0.002646
1	0.002657
1	0.001412
1	0.002433
1	0.001337
1	0.001410
1	0.001599
1	0.002893
1	0.001586
1	0.002618
1	0.002559
1	0.002744
1	0.002196
1	0.002368
1	0.002261
1	0.002603
1	0.001381
1	0.002299
1	0.002516
1	0.001825
2	0.002229
2	0.002218
2	0.002120
2	0.002075
2	0.002040
2	0.002110
2	0.001750
2	0.002124
2	0.001986
2	0.002195
2	0.001901
2	0.002059
2	0.001923
2	0.001926
2	0.001830
2	0.001936
2	0.001934
2	0.001736
2	0.002087
2	0.002088
2	0.002030
2	0.002093
2	0.002034
2	0.001750
2	0.002157
2	0.001997
2	0.001868
2	0.002047
2	0.002037
2	0.002143
2	0.001972
2	0.001682
2	0.002008
2	0.001974
2	0.002018
2	0.001939
2	0.002105
2	0.001727
2	0.002200
2	0.002146
2	0.001995
2	0.001713
2	0.002053
2	0.001815
2	0.002030
2	0.001820
2	0.001979
2	0.001694
2	0.001923
2	0.001886
2	0.001960
2	0.002151
2	0.002137
2	0.002216
2	0.002103
2	0.002134
2	0.002009
2	0.001838
2	0.001956
2	0.002315
2	0.001973
2	0.002099
2	0.001910
2	0.002273
2	0.001676
2	0.002041
2	0.002067
2	0.001936
2	0.001937
2	0.002022
2	0.002041
2	0.002062
2	0.002226
2	0.002135
2	0.001984
2	0.001979
2	0.002020
2	0.001753
2	0.001958
2	0.001994
2	0.001977
2	0.001596
2	0.001793
2	0.001828
2	0.002084
2	0.001712
2	0.002025
2	0.002068
2	0.001845
2	0.002124
2	0.002035
2	0.001746
2	0.002298
2	0.002051
2	0.002194
2	0.002165
2	0.002198
2	0.002172
2	0.001986
2	0.002107
2	0.002105
2	0.002230
2	0.002135
2	0.001899
2	0.002080
2	0.002012
2	0.002066
2	0.002298
2	0.001963
2	0.002275
2	0.001731
2	0.002010
2	0.001969
2	0.001995
2	0.002126
2	0.001807
2	0.002065
2	0.002165
2	0.001783
2	0.001927
2	0.001914
2	0.001976
2	0.001959
2	0.002017
2	0.001971
2	0.002334
2	0.002090
2	0.002089
2	0.002000
2	0.002032
2	0.001824
2	0.002092
2	0.001800
2	0.001931
2	0.001933
2	0.001964
2	0.002183
2	0.002287
2	0.002174
2	0.002105
2	0.002277
2	0.002104
2	0.001716
2	0.002044
2	0.001866
2	0.002120
2	0.002567
2	0.002398
2	0.001932
2	0.001900
2	0.002398
2	0.001973
2	0.002093
2	0.002024
2	0.002047
2	0.002107
2	0.001966
2	0.002164
2	0.001798
2	0.002167
2	0.002172
2	0.002193
2	0.002175
2	0.001941
2	0.001832
2	0.001858
2	0.001927
2	0.001938
2	0.002282
2	0.001843
2	0.001750
2	0.002028
2	0.001995
2	0.001814
2	0.002264
2	0.002353
2	0.002023
2	0.002159
2	0.002233
2	0.001884
2	0.002048
2	0.001918
2	0.001994
2	0.002203
2	0.001929
2	0.001946
2	0.001764
2	0.002367
2	0.001989
2	0.001947
2	0.001899
2	0.001926
2	0.002291
2	0.002059
2	0.002007
2	0.001737
2	0.001767
2	0.002048
2	0.002025
2	0.001830
2	0.002073
2	0.002003
2	0.001916
2	0.002071
2	0.001831
2	0.002249
2	0.002211
2	0.002031
2	0.001863
2	0.002139
2	0.002097
2	0.002118
2	0.001875
2	0.001981
2	0.002101
2	0.002050
2	0.002135
2	0.002054
2	0.002127
2	0.002012
2	0.001983
2	0.002018
2	0.001980
2	0.002223
2	0.002099
2	0.002003
2	0.002167
2	0.002042
2	0.002078
2	0.001871
2	0.002079
2	0.001822
2	0.002186
2	0.002178
2	0.002196
2	0.002130
2	0.002181
2	0.002047
2	0.001976
2	0.001807
2	0.002046
2	0.002066
2	0.002058
2	0.002066
2	0.002057
2	0.001830
2	0.002034
2	0.001897
2	0.002116
2	0.001667
2	0.001980
2	0.002028
2	0.001884
2	0.002002
2	0.002321
2	0.001932
2	0.001893
2	0.001943
2	0.002125
2	0.002081
2	0.002080
2	0.002122
2	0.002090
2	0.002172
2	0.002275
2	0.001867
2	0.001996
2	0.002114
2	0.002187
2	0.002052
2	0.001863
2	0.002299
2	0.002053
2	0.002114
2	0.002100
2	0.001741
2	0.001876
2	0.002143
2	0.002047
2	0.002114
2	0.002325
2	0.002164
2	0.001949
2	0.002189
2	0.001742
2	0.002052
2	0.002039
2	0.002075
2	0.002125
2	0.001755
2	0.001789
2	0.002309
2	0.001860
2	0.002201
2	0.002015
2	0.001869
2	0.001926
2	0.002048
2	0.002247
2	0.002120
3	0.001730
3	0.001962
3	0.002003
3	0.002021
3	0.001989
3	0.001757
3	0.002046
3	0.001825
3	0.002189
3	0.001915
3	0.001796
3	0.001761
3	0.002130
3	0.001910
3	0.002173
3	0.001819
3	0.001890
3	0.001863
3	0.001978
3	0.001726
3	0.001851
3	0.002110
3	0.001755
3	0.001730
3	0.001746
3	0.001835
3	0.002041
3	0.001757
3	0.001929
3	0.001727
3	0.001674
3	0.002038
3	0.001945
3	0.002028
3	0.001872
3	0.001872
3	0.001904
3	0.001918
3	0.002119
3	0.001844
3	0.001815
3	0.002002
3	0.001700
3	0.001620
3	0.001924
3	0.001865
3	0.001771
3	0.001675
3	0.002014
3	0.001858
3	0.001953
3	0.002127
3	0.001954
3	0.001878
3	0.001891
3	0.002104
3	0.001952
3	0.002163
3	0.001762
3	0.001813
3	0.001959
3	0.001908
3	0.001959
3	0.002104
3	0.001836
3	0.001737
3	0.001861
3	0.001797
3	0.002236
3	0.001790
3	0.002082
3	0.002017
3	0.001810
3	0.001879
3	0.001748
3	0.002029
3	0.001893
3	0.001800
3	0.002070
3	0.001835
3	0.001894
3	0.001857
3	0.001791
3	0.002045
3	0.001818
3	0.001840
3	0.001753
3	0.002102
3	0.002013
3	0.002043
3	0.001998
3	0.001925
3	0.001903
3	0.002012
3	0.001890
3	0.001736
3	0.001927
3	0.001750
3	0.001998
3	0.001870
3	0.001925
3	0.002040
3	0.002111
3	0.002022
3	0.001844
3	0.002225
3	0.001788
3	0.002014
3	0.001945
3	0.002233
3	0.002042
3	0.001770
3	0.001874
3	0.001721
3	0.001849
3	0.001770
3	0.001942
3	0.001863
3	0.002056
3	0.001528
3	0.001943
3	0.002237
3	0.002101
3	0.002004
3	0.001910
3	0.001899
3	0.002004
3	0.002035
3	0.001813
3	0.002089
3	0.001837
3	0.001858
3	0.001872
3	0.002031
3	0.001903
3	0.001674
3	0.001907
3	0.002086
3	0.002118
3	0.001999
3	0.001986
3	0.002203
3	0.001882
3	0.001908
3	0.002111
3	0.001976
3	0.001990
3	0.001865
3	0.001961
3	0.001671
3	0.002022
3	0.001852
3	0.001824
3	0.002017
3	0.001808
3	0.001958
3	0.001930
3	0.001728
3	0.001881
3	0.001772
3	0.001770
3	0.001800
3	0.001805
3	0.002029
3	0.001968
3	0.002060
3	0.001964
3	0.001702
3	0.001704
3	0.001799
3	0.002153
3	0.001971
3	0.001980
3	0.001931
3	0.001889
3	0.001805
3	0.001944
3	0.001976
3	0.001654
3	0.001870
3	0.002162
3	0.001874
3	0.001974
3	0.001874
3	0.001702
3	0.001890
3	0.002046
3	0.002028
3	0.002052
3	0.001907
3	0.001663
3	0.001714
3	0.001740
3	0.001740
3	0.001842
3	0.001778
3	0.001983
3	0.002157
3	0.002038
3	0.001897
3	0.001810
3	0.001887
3	0.001907
3	0.002014
3	0.002059
3	0.001902
3	0.002076
3	0.002065
3	0.001903
3	0.001725
3	0.001785
3	0.002134
3	0.001687
3	0.002118
3	0.001792
3	0.002021
3	0.001952
3	0.001711
3	0.001819
3	0.002289
3	0.001828
3	0.001771
3	0.002135
3	0.001869
3	0.001787
3	0.001958
3	0.002101
3	0.002157
3	0.002181
3	0.002094
3	0.001985
3	0.001822
3	0.001914
3	0.001837
3	0.001988
3	0.002077
3	0.001899
3	0.002057
3	0.001923
3	0.001987
3	0.002077
3	0.001963
3	0.002023
3	0.001620
3	0.002066
3	0.001983
3	0.002132
3	0.002130
3	0.001994
3	0.001989
3	0.001790
3	0.001788
3	0.001949
3	0.002089
3	0.001940
3	0.002024
3	0.001827
3	0.001983
3	0.001873
3	0.002064
3	0.001951
3	0.002087
3	0.001708
3	0.001754
3	0.002000
3	0.001961
3	0.001861
3	0.001789
3	0.002383
3	0.001940
3	0.001936
3	0.001972
3	0.001946
3	0.001976
3	0.001831
3	0.001829
3	0.001771
3	0.001873
3	0.001886
3	0.001798
3	0.001939
3	0.002024
3	0.001835
3	0.002085
3	0.001557
3	0.001868
3	0.001972
3	0.001860
3	0.001539
3	0.002166
3	0.001651
3	0.001665
3	0.001906
3	0.001905
3	0.001985
3	0.001950
3	0.002137
3	0.002026
3	0.001940
3	0.001926
4	0.001965
4	0.001870
4	0.002043
4	0.001848
4	0.002008
4	0.002000
4	0.001793
4	0.001862
4	0.002134
4	0.002070
4	0.001936
4	0.001925
4	0.001930
4	0.001971
4	0.002034
4	0.001930
4	0.001892
4	0.001967
4	0.001661
4	0.001880
4	0.001854
4	0.002255
4	0.001977
4	0.001770
4	0.002029
4	0.002159
4	0.001998
4	0.001884
4	0.001787
4	0.002028
4	0.002099
4	0.001955
4	0.001854
4	0.001899
4	0.001858
4	0.001944
4	0.002168
4	0.002062
4	0.001883
4	0.001701
4	0.001922
4	0.002090
4	0.001802
4	0.001854
4	0.002090
4	0.002065
4	0.001871
4	0.001902
4	0.001948
4	0.002023
4	0.002180
4	0.002070
4	0.001968
4	0.002004
4	0.002126
4	0.001833
4	0.001997
4	0.002040
4	0.001984
4	0.001857
4	0.002047
4	0.001843
4	0.001963
4	0.002076
4	0.001960
4	0.002060
4	0.001774
4	0.001898
4	0.001969
4	0.002005
4	0.002164
4	0.001825
4	0.001855
4	0.001915
4	0.001909
4	0.002065
4	0.001840
4	0.001833
4	0.002095
4	0.002138
4	0.001970
4	0.001863
4	0.002067
4	0.001990
4	0.002068
4	0.001982
4	0.002023
4	0.001994
4	0.001781
4	0.001979
4	0.001932
4	0.002073
4	0.002038
4	0.002117
4	0.001957
4	0.001865
4	0.001854
4	0.001931
4	0.001897
4	0.002143
4	0.002094
4	0.001967
4	0.002076
4	0.001920
4	0.002072
4	0.001902
4	0.002026
4	0.002060
4	0.001911
4	0.002102
4	0.001944
4	0.001981
4	0.001923
4	0.001592
4	0.001871
4	0.002038
4	0.002083
4	0.001969
4	0.001973
4	0.002090
4	0.002181
4	0.001887
4	0.002026
4	0.002114
4	0.001830
4	0.001910
4	0.001708
4	0.001688
4	0.001934
4	0.001960
4	0.002010
4	0.001837
4	0.001869
4	0.001951
4	0.002021
4	0.002049
4	0.001949
4	0.001993
4	0.002010
4	0.001746
4	0.001890
4	0.001977
4	0.001998
4	0.002088
4	0.001955
4	0.002027
4	0.001995
4	0.002018
4	0.001647
4	0.001866
4	0.002007
4	0.002030
4	0.002087
4	0.001912
4	0.002073
4	0.002067
4	0.001917
4	0.002038
4	0.001964
4	0.001839
4	0.001591
4	0.001953
4	0.002111
4	0.001852
4	0.002051
4	0.002027
4	0.001723
4	0.001888
4	0.001990
4	0.002058
4	0.001852
4	0.001859
4	0.001996
4	0.001977
4	0.001915
4	0.001776
4	0.001978
4	0.001810
4	0.001995
4	0.001977
4	0.002018
4	0.001996
4	0.002077
4	0.002009
4	0.001852
4	0.001761
4	0.001895
4	0.001917
4	0.001587
4	0.002091
4	0.002081
4	0.001854
4	0.002094
4	0.001921
4	0.001948
4	0.002015
4	0.002111
4	0.001956
4	0.001901
4	0.002138
4	0.001772
4	0.001948
4	0.001968
4	0.001971
4	0.001877
4	0.001999
4	0.001838
4	0.001933
4	0.001659
4	0.001778
4	0.001593
4	0.001758
4	0.002004
4	0.001929
4	0.001917
4	0.002038
4	0.001993
4	0.001904
4	0.001902
4	0.001858
4	0.002022
4	0.001862
4	0.002006
4	0.001947
4	0.001908
4	0.002051
4	0.001810
4	0.001871
4	0.001940
4	0.001881
4	0.001873
4	0.001927
4	0.002197
4	0.001995
4	0.001913
4	0.001950
4	0.002022
4	0.001945
4	0.002240
4	0.001925
4	0.002118
4	0.002013
4	0.001758
4	0.001887
4	0.001939
4	0.001865
4	0.001756
4	0.002139
4	0.001849
4	0.001967
4	0.002037
4	0.002103
4	0.002306
4	0.002195
4	0.002049
4	0.002093
4	0.002126
4	0.001929
4	0.001756
4	0.001974
4	0.001804
4	0.001914
4	0.002008
4	0.002090
4	0.001955
4	0.001987
4	0.002028
4	0.001912
4	0.001916
4	0.002001
4	0.001786
4	0.001938
4	0.001785
4	0.002031
4	0.001919
4	0.002083
4	0.002049
4	0.001989
4	0.001881
4	0.001900
4	0.001829
4	0.002062
4	0.001872
4	0.001915
4	0.001990
4	0.001978
4	0.001883
4	0.001831
4	0.001936
4	0.001879
4	0.002004
4	0.002019
4	0.001958
4	0.002147
4	0.001839
4	0.001893
4	0.002093
4	0.002021
4	0.001905
4	0.001957
5	0.002001
5	0.001912
5	0.002078
5	0.001916
5	0.002110
5	0.001919
5	0.002101
5	0.001907
5	0.002100
5	0.002231
5	0.001681
5	0.002142
5	0.001932
5	0.002051
5	0.002006
5	0.002096
5	0.001966
5	0.002062
5	0.001811
5	0.002126
5	0.002018
5	0.001937
5	0.002169
5	0.002030
5	0.001983
5	0.002066
5	0.002013
5	0.001984
5	0.002036
5	0.002050
5	0.002171
5	0.001801
5	0.001857
5	0.002005
5	0.002030
5	0.001954
5	0.002079
5	0.002140
5	0.001914
5	0.002140
5	0.001897
5	0.001641
5	0.002042
5	0.001967
5	0.001970
5	0.002065
5	0.001715
5	0.002124
5	0.002074
5	0.002114
5	0.002060
5	0.002153
5	0.001939
5	0.001880
5	0.002081
5	0.001874
5	0.001868
5	0.002009
5	0.001703
5	0.001843
5	0.002035
5	0.002132
5	0.002037
5	0.001821
5	0.001976
5	0.001968
5	0.001958
5	0.002061
5	0.002020
5	0.002036
5	0.001800
5	0.001742
5	0.001906
5	0.002044
5	0.002078
5	0.001903
5	0.001868
5	0.001800
5	0.001990
5	0.002046
5	0.002069
5	0.002047
5	0.002025
5	0.001846
5	0.002006
5	0.002030
5	0.001986
5	0.002182
5	0.002046
5	0.001943
5	0.002100
5	0.001971
5	0.001996
5	0.002104
5	0.002058
5	0.001844
5	0.002044
5	0.001878
5	0.001982
5	0.001900
5	0.001914
5	0.001898
5	0.002223
5	0.002105
5	0.001888
5	0.002019
5	0.001891
5	0.002052
5	0.001988
5	0.001979
5	0.002044
5	0.002036
5	0.002053
5	0.001893
5	0.001993
5	0.002028
5	0.001979
5	0.002018
5	0.002047
5	0.001898
5	0.001993
5	0.002002
5	0.002092
5	0.002005
5	0.002016
5	0.002029
5	0.001929
5	0.001969
5	0.001979
5	0.001836
5	0.001841
5	0.002047
5	0.001959
5	0.001880
5	0.002007
5	0.001893
5	0.001928
5	0.001891
5	0.001883
5	0.002020
5	0.001949
5	0.001951
5	0.001904
5	0.001988
5	0.001832
5	0.001942
5	0.001867
5	0.002075
5	0.001841
5	0.002021
5	0.002006
5	0.002085
5	0.001868
5	0.002060
5	0.002093
5	0.001958
5	0.001981
5	0.002028
5	0.002053
5	0.002185
5	0.001889
5	0.001971
5	0.001799
5	0.002036
5	0.001726
5	0.001900
5	0.002190
5	0.001924
5	0.002006
5	0.001880
5	0.002162
5	0.001952
5	0.001956
5	0.001968
5	0.001960
5	0.001986
5	0.001825
5	0.001811
5	0.001917
5	0.002009
5	0.002031
5	0.002054
5	0.001909
5	0.002098
5	0.001962
5	0.002024
5	0.001955
5	0.001736
5	0.001989
5	0.001860
5	0.002066
5	0.002060
5	0.001996
5	0.001864
5	0.001914
5	0.001851
5	0.002183
5	0.001807
5	0.001989
5	0.001917
5	0.002012
5	0.001997
5	0.001895
5	0.002176
5	0.001806
5	0.001798
5	0.001845
5	0.002028
5	0.002083
5	0.001965
5	0.001902
5	0.001949
5	0.001849
5	0.002080
5	0.002099
5	0.002109
5	0.001964
5	0.001954
5	0.001813
5	0.002065
5	0.001978
5	0.001970
5	0.001982
5	0.001901
5	0.001999
5	0.001858
5	0.001956
5	0.001930
5	0.002043
5	0.002057
5	0.001965
5	0.001939
5	0.001952
5	0.001971
5	0.001873
5	0.002134
5	0.001956
5	0.001859
5	0.001916
5	0.001774
5	0.002010
5	0.001722
5	0.002157
5	0.002023
5	0.002070
5	0.001797
5	0.001837
5	0.001899
5	0.001814
5	0.002209
5	0.001895
5	0.001863
5	0.002027
5	0.002112
5	0.001966
5	0.001987
5	0.001931
5	0.001960
5	0.001919
5	0.001947
5	0.001852
5	0.001975
5	0.001970
5	0.002213
5	0.001869
5	0.001831
5	0.001977
5	0.002017
5	0.002024
5	0.002118
5	0.001878
5	0.001933
5	0.001735
5	0.002086
5	0.001883
5	0.001928
5	0.001996
5	0.001766
5	0.001858
5	0.002016
5	0.002107
5	0.002031
5	0.001905
5	0.002143
5	0.001905
5	0.002026
5	0.001859
5	0.001948
5	0.002092
5	0.001940
5	0.001960
5	0.001886
5	0.001943
5	0.002336
5	0.001966
5	0.001908
5	0.002072
5	0.001990
5	0.001883
5	0.001961
6	0.001867
6	0.001946
6	0.002120
6	0.001980
6	0.002170
6	0.001986
6	0.002162
6	0.002113
6	0.002090
6	0.001862
6	0.002026
6	0.001955
6	0.001933
6	0.001840
6	0.002137
6	0.002032
6	0.002054
6	0.001963
6	0.001975
6	0.001916
6	0.002202
6	0.002027
6	0.002185
6	0.002061
6	0.001902
6	0.001852
6	0.002012
6	0.001936
6	0.001989
6	0.001845
6	0.002003
6	0.002168
6	0.001878
6	0.001896
6	0.001993
6	0.001987
6	0.001834
6	0.002071
6	0.001965
6	0.002130
6	0.002206
6	0.002133
6	0.001836
6	0.001844
6	0.002116
6	0.001819
6	0.002121
6	0.001765
6	0.002143
6	0.001848
6	0.001995
6	0.001916
6	0.001877
6	0.002011
6	0.001781
6	0.001998
6	0.002046
6	0.001882
6	0.001982
6	0.002017
6	0.002019
6	0.001973
6	0.002063
6	0.002233
6	0.002053
6	0.002040
6	0.001835
6	0.002055
6	0.001929
6	0.001972
6	0.001848
6	0.001918
6	0.001987
6	0.002115
6	0.002062
6	0.001944
6	0.001822
6	0.001824
6	0.002034
6	0.002075
6	0.001974
6	0.001798
6	0.002011
6	0.002099
6	0.001843
6	0.002114
6	0.001955
6	0.001993
6	0.002058
6	0.002076
6	0.001919
6	0.002200
6	0.002091
6	0.002062
6	0.001981
6	0.002032
6	0.001879
6	0.002016
6	0.001959
6	0.001905
6	0.001898
6	0.002018
6	0.001961
6	0.002005
6	0.001883
6	0.002075
6	0.001905
6	0.001991
6	0.001972
6	0.001881
6	0.002038
6	0.002002
6	0.002028
6	0.001969
6	0.002101
6	0.002049
6	0.001943
6	0.002085
6	0.002156
6	0.001954
6	0.001892
6	0.002000
6	0.001978
6	0.002156
6	0.001990
6	0.001994
6	0.002011
6	0.002107
6	0.002229
6	0.001957
6	0.001865
6	0.002028
6	0.002029
6	0.002130
6	0.002017
6	0.002116
6	0.002007
6	0.002127
6	0.001679
6	0.002233
6	0.002062
6	0.002056
6	0.002009
6	0.002006
6	0.001712
6	0.001814
6	0.002030
6	0.001796
6	0.002016
6	0.001783
6	0.002010
6	0.002025
6	0.002172
6	0.002005
6	0.002076
6	0.002279
6	0.001833
6	0.001963
6	0.001994
6	0.001990
6	0.002127
6	0.002028
6	0.002107
6	0.001997
6	0.001923
6	0.002029
6	0.001932
6	0.002035
6	0.001871
6	0.001952
6	0.002012
6	0.002072
6	0.002074
6	0.001906
6	0.001849
6	0.001955
6	0.002105
6	0.001992
6	0.001998
6	0.001947
6	0.001983
6	0.002031
6	0.001909
6	0.002110
6	0.001995
6	0.001921
6	0.001939
6	0.001946
6	0.002048
6	0.001964
6	0.001923
6	0.001981
6	0.001978
6	0.001835
6	0.002198
6	0.002136
6	0.001995
6	0.002130
6	0.001789
6	0.002020
6	0.001966
6	0.001803
6	0.002111
6	0.002164
6	0.002014
6	0.001969
6	0.002044
6	0.001891
6	0.002075
6	0.002058
6	0.002070
6	0.001884
6	0.001977
6	0.001913
6	0.002029
6	0.002129
6	0.002061
6	0.001882
6	0.002190
6	0.002024
6	0.001975
6	0.001989
6	0.002252
6	0.002186
6	0.002042
6	0.001980
6	0.002098
6	0.002060
6	0.002064
6	0.002065
6	0.001918
6	0.001810
6	0.002219
6	0.001937
6	0.002153
6	0.002017
6	0.002023
6	0.002052
6	0.002020
6	0.002240
6	0.001935
6	0.002098
6	0.001904
6	0.001875
6	0.001935
6	0.001991
6	0.002144
6	0.002055
6	0.002078
6	0.001867
6	0.001969
6	0.002095
6	0.001926
6	0.002142
6	0.002093
6	0.002080
6	0.001878
6	0.001842
6	0.002038
6	0.002057
6	0.002156
6	0.001937
6	0.001812
6	0.001897
6	0.001819
6	0.001940
6	0.002070
6	0.001943
6	0.001891
6	0.001808
6	0.001934
6	0.002020
6	0.001856
6	0.002155
6	0.002088
6	0.001923
6	0.002035
6	0.001702
6	0.002179
6	0.002102
6	0.002056
6	0.002071
6	0.001970
6	0.001959
6	0.001865
6	0.001888
6	0.002190
6	0.002051
6	0.002099
6	0.001964
6	0.002097
6	0.002025
6	0.001837
6	0.001789
6	0.001985
6	0.002107
6	0.001952
6	0.002116
6	0.002025
6	0.002004
7	0.001758
7	0.001837
7	0.001972
7	0.002021
7	0.002114
7	0.001893
7	0.001810
7	0.002035
7	0.001835
7	0.002018
7	0.001976
7	0.002117
7	0.001775
7	0.002031
7	0.001905
7	0.001975
7	0.002075
7	0.001996
7	0.001857
7	0.002038
7	0.002156
7	0.002074
7	0.001816
7	0.001904
7	0.001888
7	0.002018
7	0.001889
7	0.001959
7	0.001974
7	0.001888
7	0.002051
7	0.001894
7	0.002114
7	0.001762
7	0.001941
7	0.002022
7	0.002113
7	0.002142
7	0.001887
7	0.001715
7	0.002142
7	0.001713
7	0.002012
7	0.002074
7	0.001985
7	0.001851
7	0.002091
7	0.001884
7	0.001939
7	0.002110
7	0.001942
7	0.002024
7	0.001975
7	0.001942
7	0.001957
7	0.001957
7	0.001817
7	0.001907
7	0.001826
7	0.001948
7	0.002126
7	0.001899
7	0.001885
7	0.002083
7	0.001987
7	0.002005
7	0.002015
7	0.001936
7	0.001868
7	0.002122
7	0.001978
7	0.002101
7	0.002172
7	0.001852
7	0.001912
7	0.001909
7	0.002013
7	0.001921
7	0.001949
7	0.001993
7	0.002044
7	0.001995
7	0.002106
7	0.001966
7	0.001941
7	0.001893
7	0.001973
7	0.001990
7	0.002016
7	0.001943
7	0.001970
7	0.002084
7	0.001755
7	0.001906
7	0.001962
7	0.001941
7	0.001758
7	0.001936
7	0.001818
7	0.002051
7	0.001973
7	0.001993
7	0.001935
7	0.002073
7	0.001945
7	0.001968
7	0.001947
7	0.001991
7	0.002069
7	0.002082
7	0.002086
7	0.002064
7	0.001992
7	0.001902
7	0.001958
7	0.001860
7	0.002075
7	0.001942
7	0.002138
7	0.001945
7	0.001951
7	0.002043
7	0.001929
7	0.001946
7	0.001977
7	0.002109
7	0.001907
7	0.002065
7	0.002250
7	0.002001
7	0.002038
7	0.001970
7	0.002097
7	0.001941
7	0.002209
7	0.002116
7	0.002013
7	0.001824
7	0.001888
7	0.001926
7	0.001953
7	0.002001
7	0.002014
7	0.001952
7	0.002117
7	0.002045
7	0.001826
7	0.001876
7	0.001938
7	0.001834
7	0.001975
7	0.002083
7	0.001849
7	0.001972
7	0.001916
7	0.001978
7	0.002058
7	0.002031
7	0.001978
7	0.001958
7	0.001979
7	0.002121
7	0.002005
7	0.001902
7	0.001818
7	0.001882
7	0.001846
7	0.002092
7	0.001925
7	0.001985
7	0.002153
7	0.001982
7	0.002028
7	0.001933
7	0.001897
7	0.001924
7	0.001833
7	0.002026
7	0.001923
7	0.002006
7	0.001928
7	0.001968
7	0.002073
7	0.002119
7	0.002009
7	0.002021
7	0.001978
7	0.001926
7	0.001990
7	0.001927
7	0.001822
7	0.002005
7	0.001866
7	0.001929
7	0.002060
7	0.001874
7	0.002021
7	0.002005
7	0.001980
7	0.001974
[truncated: 4,000 more rows]
