# Supplementary material for: Inference and control of the nosocomial transmission of methicillin-resistant Staphylococcus aureus
Source: eLife. 2018 Dec 18;7:e40977. doi: 10.7554/eLife.40977 (PMC6298769; doi:10.7554/eLife.40977)
Supplement: Figure 2—source data 1. — The data set includes: (1) distributions of β, I0 and C0 in Figure 2A; (2) distributions of inferred incidence and actual observation in the synthetic outbreak in Figure 2B; (3) distributions of inferred colonization and actual colonization in the synthetic outbreak in Figure 2C; (4) distributions of inferred transmitted incidence and actual transmitted incidence in the synthetic outbreak in Figure 2D; (5) distributions of inferred imported incidence and actual imported incidence in the synthetic outbreak in Figure 2E. [file elife-40977-fig2-data1.zip › Fig2C_inference.csv]

Week	Obs
1	102.000000
1	101.000000
1	129.000000
1	96.000000
1	97.000000
1	84.000000
1	108.000000
1	86.000000
1	84.000000
1	131.000000
1	78.000000
1	110.000000
1	89.000000
1	103.000000
1	110.000000
1	89.000000
1	114.000000
1	66.000000
1	69.000000
1	122.000000
1	96.000000
1	121.000000
1	83.000000
1	74.000000
1	78.000000
1	110.000000
1	96.000000
1	93.000000
1	134.000000
1	114.000000
1	87.000000
1	102.000000
1	106.000000
1	108.000000
1	76.000000
1	108.000000
1	89.000000
1	126.000000
1	96.000000
1	110.000000
1	95.000000
1	102.000000
1	97.000000
1	77.000000
1	116.000000
1	104.000000
1	95.000000
1	120.000000
1	98.000000
1	113.000000
1	106.000000
1	91.000000
1	85.000000
1	81.000000
1	117.000000
1	89.000000
1	123.000000
1	65.000000
1	84.000000
1	91.000000
1	103.000000
1	114.000000
1	80.000000
1	92.000000
1	113.000000
1	92.000000
1	109.000000
1	186.000000
1	95.000000
1	91.000000
1	132.000000
1	84.000000
1	88.000000
1	63.000000
1	105.000000
1	93.000000
1	91.000000
1	99.000000
1	100.000000
1	117.000000
1	110.000000
1	97.000000
1	69.000000
1	126.000000
1	115.000000
1	91.000000
1	90.000000
1	104.000000
1	144.000000
1	86.000000
1	109.000000
1	84.000000
1	112.000000
1	85.000000
1	133.000000
1	84.000000
1	90.000000
1	115.000000
1	102.000000
1	88.000000
2	425.000000
2	367.000000
2	418.000000
2	427.000000
2	395.000000
2	384.000000
2	486.000000
2	348.000000
2	397.000000
2	476.000000
2	376.000000
2	433.000000
2	391.000000
2	431.000000
2	393.000000
2	433.000000
2	370.000000
2	352.000000
2	400.000000
2	494.000000
2	399.000000
2	436.000000
2	387.000000
2	407.000000
2	380.000000
2	426.000000
2	442.000000
2	405.000000
2	447.000000
2	455.000000
2	395.000000
2	438.000000
2	446.000000
2	416.000000
2	415.000000
2	482.000000
2	397.000000
2	459.000000
2	411.000000
2	446.000000
2	431.000000
2	378.000000
2	378.000000
2	378.000000
2	447.000000
2	410.000000
2	415.000000
2	451.000000
2	432.000000
2	466.000000
2	488.000000
2	412.000000
2	380.000000
2	380.000000
2	435.000000
2	407.000000
2	453.000000
2	392.000000
2	403.000000
2	449.000000
2	416.000000
2	420.000000
2	428.000000
2	447.000000
2	422.000000
2	387.000000
2	429.000000
2	439.000000
2	426.000000
2	399.000000
2	479.000000
2	405.000000
2	432.000000
2	354.000000
2	396.000000
2	464.000000
2	414.000000
2	387.000000
2	420.000000
2	420.000000
2	413.000000
2	393.000000
2	413.000000
2	508.000000
2	456.000000
2	415.000000
2	379.000000
2	449.000000
2	495.000000
2	395.000000
2	449.000000
2	381.000000
2	405.000000
2	410.000000
2	495.000000
2	361.000000
2	405.000000
2	465.000000
2	384.000000
2	424.000000
3	375.000000
3	371.000000
3	360.000000
3	383.000000
3	370.000000
3	398.000000
3	403.000000
3	359.000000
3	362.000000
3	445.000000
3	359.000000
3	422.000000
3	387.000000
3	419.000000
3	379.000000
3	392.000000
3	398.000000
3	322.000000
3	431.000000
3	494.000000
3	402.000000
3	435.000000
3	326.000000
3	376.000000
3	369.000000
3	429.000000
3	406.000000
3	428.000000
3	459.000000
3	412.000000
3	386.000000
3	375.000000
3	465.000000
3	380.000000
3	367.000000
3	408.000000
3	374.000000
3	407.000000
3	381.000000
3	395.000000
3	450.000000
3	385.000000
3	388.000000
3	354.000000
3	450.000000
3	396.000000
3	426.000000
3	430.000000
3	379.000000
3	382.000000
3	557.000000
3	372.000000
3	373.000000
3	356.000000
3	406.000000
3	351.000000
3	399.000000
3	370.000000
3	368.000000
3	410.000000
3	368.000000
3	390.000000
3	397.000000
3	407.000000
3	431.000000
3	379.000000
3	403.000000
3	463.000000
3	410.000000
3	378.000000
3	456.000000
3	415.000000
3	405.000000
3	320.000000
3	389.000000
3	376.000000
3	376.000000
3	398.000000
3	433.000000
3	391.000000
3	440.000000
3	364.000000
3	330.000000
3	436.000000
3	442.000000
3	389.000000
3	345.000000
3	414.000000
3	479.000000
3	377.000000
3	397.000000
3	331.000000
3	362.000000
3	357.000000
3	457.000000
3	351.000000
3	370.000000
3	365.000000
3	376.000000
3	417.000000
4	339.000000
4	342.000000
4	350.000000
4	319.000000
4	341.000000
4	349.000000
4	342.000000
4	310.000000
4	321.000000
4	368.000000
4	312.000000
4	371.000000
4	302.000000
4	372.000000
4	345.000000
4	347.000000
4	368.000000
4	274.000000
4	353.000000
4	385.000000
4	364.000000
4	351.000000
4	311.000000
4	290.000000
4	311.000000
4	327.000000
4	346.000000
4	385.000000
4	429.000000
4	343.000000
4	322.000000
4	331.000000
4	363.000000
4	290.000000
4	301.000000
4	394.000000
4	341.000000
4	393.000000
4	329.000000
4	375.000000
4	392.000000
4	364.000000
4	355.000000
4	309.000000
4	418.000000
4	346.000000
4	361.000000
4	392.000000
4	316.000000
4	331.000000
4	475.000000
4	353.000000
4	304.000000
4	324.000000
4	308.000000
4	340.000000
4	359.000000
4	328.000000
4	307.000000
4	381.000000
4	329.000000
4	346.000000
4	350.000000
4	384.000000
4	399.000000
4	327.000000
4	355.000000
4	356.000000
4	378.000000
4	333.000000
4	360.000000
4	380.000000
4	356.000000
4	286.000000
4	307.000000
4	343.000000
4	314.000000
4	353.000000
4	399.000000
4	369.000000
4	332.000000
4	326.000000
4	268.000000
4	352.000000
4	342.000000
4	355.000000
4	307.000000
4	335.000000
4	451.000000
4	350.000000
4	342.000000
4	285.000000
4	354.000000
4	312.000000
4	444.000000
4	281.000000
4	279.000000
4	373.000000
4	325.000000
4	336.000000
5	314.000000
5	341.000000
5	332.000000
5	316.000000
5	328.000000
5	317.000000
5	367.000000
5	302.000000
5	323.000000
5	326.000000
5	294.000000
5	364.000000
5	320.000000
5	340.000000
5	340.000000
5	428.000000
5	331.000000
5	279.000000
5	346.000000
5	396.000000
5	372.000000
5	341.000000
5	263.000000
5	241.000000
5	301.000000
5	321.000000
5	324.000000
5	380.000000
5	404.000000
5	357.000000
5	315.000000
5	344.000000
5	336.000000
5	309.000000
5	348.000000
5	352.000000
5	324.000000
5	378.000000
5	346.000000
5	363.000000
5	404.000000
5	329.000000
5	356.000000
5	281.000000
5	443.000000
5	326.000000
5	334.000000
5	369.000000
5	314.000000
5	347.000000
5	481.000000
5	389.000000
5	330.000000
5	288.000000
5	320.000000
5	332.000000
5	354.000000
5	302.000000
5	303.000000
5	392.000000
5	310.000000
5	372.000000
5	329.000000
5	375.000000
5	339.000000
5	291.000000
5	394.000000
5	373.000000
5	349.000000
5	331.000000
5	407.000000
5	410.000000
5	354.000000
5	243.000000
5	323.000000
5	412.000000
5	338.000000
5	360.000000
5	405.000000
5	370.000000
5	339.000000
5	348.000000
5	253.000000
5	376.000000
5	368.000000
5	329.000000
5	307.000000
5	326.000000
5	434.000000
5	332.000000
5	325.000000
5	246.000000
5	373.000000
5	289.000000
5	394.000000
5	295.000000
5	315.000000
5	382.000000
5	272.000000
5	341.000000
6	297.000000
6	327.000000
6	309.000000
6	324.000000
6	326.000000
6	352.000000
6	374.000000
6	300.000000
6	264.000000
6	339.000000
6	314.000000
6	331.000000
6	348.000000
6	379.000000
6	350.000000
6	389.000000
6	316.000000
6	270.000000
6	321.000000
6	410.000000
6	349.000000
6	334.000000
6	300.000000
6	297.000000
6	324.000000
6	372.000000
6	312.000000
6	429.000000
6	374.000000
6	333.000000
6	285.000000
6	304.000000
6	367.000000
6	287.000000
6	295.000000
6	318.000000
6	356.000000
6	395.000000
6	303.000000
6	372.000000
6	383.000000
6	316.000000
6	355.000000
6	279.000000
6	386.000000
6	325.000000
6	326.000000
6	354.000000
6	306.000000
6	322.000000
6	436.000000
6	366.000000
6	275.000000
6	324.000000
6	285.000000
6	318.000000
6	368.000000
6	308.000000
6	311.000000
6	381.000000
6	306.000000
6	332.000000
6	319.000000
6	356.000000
6	355.000000
6	300.000000
6	380.000000
6	377.000000
6	386.000000
6	331.000000
6	332.000000
6	406.000000
6	361.000000
6	269.000000
6	340.000000
6	377.000000
6	347.000000
6	327.000000
6	376.000000
6	352.000000
6	384.000000
6	310.000000
6	286.000000
6	375.000000
6	343.000000
6	364.000000
6	264.000000
6	295.000000
6	424.000000
6	312.000000
6	349.000000
6	263.000000
6	351.000000
6	264.000000
6	444.000000
6	275.000000
6	322.000000
6	323.000000
6	291.000000
6	324.000000
7	262.000000
7	360.000000
7	246.000000
7	241.000000
7	272.000000
7	326.000000
7	411.000000
7	284.000000
7	293.000000
7	329.000000
7	312.000000
7	301.000000
7	315.000000
7	344.000000
7	341.000000
7	373.000000
7	316.000000
7	242.000000
7	313.000000
7	333.000000
7	342.000000
7	320.000000
7	250.000000
7	277.000000
7	302.000000
7	370.000000
7	315.000000
7	369.000000
7	394.000000
7	288.000000
7	293.000000
7	291.000000
7	294.000000
7	285.000000
7	312.000000
7	346.000000
7	318.000000
7	368.000000
7	303.000000
7	321.000000
7	346.000000
7	305.000000
7	318.000000
7	276.000000
7	376.000000
7	265.000000
7	330.000000
7	345.000000
7	286.000000
7	277.000000
7	424.000000
7	326.000000
7	306.000000
7	325.000000
7	279.000000
7	283.000000
7	406.000000
7	332.000000
7	271.000000
7	346.000000
7	320.000000
7	322.000000
7	308.000000
7	383.000000
7	379.000000
7	275.000000
7	363.000000
7	340.000000
7	338.000000
7	307.000000
7	334.000000
7	405.000000
7	343.000000
7	236.000000
7	305.000000
7	341.000000
7	279.000000
7	305.000000
7	349.000000
7	363.000000
7	349.000000
7	317.000000
7	239.000000
7	351.000000
7	312.000000
7	336.000000
7	282.000000
7	295.000000
7	419.000000
7	264.000000
7	301.000000
7	207.000000
7	356.000000
7	249.000000
7	385.000000
7	267.000000
7	280.000000
7	351.000000
7	296.000000
7	297.000000
8	244.000000
8	297.000000
8	247.000000
8	269.000000
8	278.000000
8	330.000000
8	423.000000
8	302.000000
8	269.000000
8	287.000000
8	271.000000
8	322.000000
8	315.000000
8	317.000000
8	318.000000
8	299.000000
8	326.000000
8	212.000000
8	348.000000
8	433.000000
8	332.000000
8	337.000000
8	254.000000
8	270.000000
8	313.000000
8	305.000000
8	305.000000
8	360.000000
8	373.000000
8	324.000000
8	276.000000
8	275.000000
8	295.000000
8	264.000000
8	307.000000
8	278.000000
8	288.000000
8	380.000000
8	265.000000
8	323.000000
8	385.000000
8	288.000000
8	308.000000
8	261.000000
8	386.000000
8	266.000000
8	306.000000
8	320.000000
8	291.000000
8	266.000000
8	433.000000
8	327.000000
8	283.000000
8	331.000000
8	297.000000
8	325.000000
8	384.000000
8	295.000000
8	298.000000
8	305.000000
8	287.000000
8	348.000000
8	358.000000
8	328.000000
8	338.000000
8	275.000000
8	339.000000
8	383.000000
8	323.000000
8	279.000000
8	319.000000
8	400.000000
8	352.000000
8	212.000000
8	326.000000
8	322.000000
8	302.000000
8	308.000000
8	346.000000
8	366.000000
8	375.000000
8	290.000000
8	224.000000
8	325.000000
8	356.000000
8	314.000000
8	276.000000
8	317.000000
8	369.000000
8	264.000000
8	269.000000
8	232.000000
8	380.000000
8	295.000000
8	391.000000
8	251.000000
8	310.000000
8	325.000000
8	277.000000
8	320.000000
9	245.000000
9	287.000000
9	220.000000
9	278.000000
9	286.000000
9	329.000000
9	393.000000
9	287.000000
9	334.000000
9	313.000000
9	251.000000
9	314.000000
9	281.000000
9	401.000000
9	336.000000
9	336.000000
9	302.000000
9	252.000000
9	321.000000
9	346.000000
9	358.000000
9	322.000000
9	279.000000
9	332.000000
9	296.000000
9	306.000000
9	290.000000
9	373.000000
9	350.000000
9	338.000000
9	352.000000
9	283.000000
9	305.000000
9	255.000000
9	299.000000
9	291.000000
9	266.000000
9	384.000000
9	318.000000
9	306.000000
9	345.000000
9	296.000000
9	300.000000
9	270.000000
9	402.000000
9	271.000000
9	319.000000
9	347.000000
9	261.000000
9	283.000000
9	394.000000
9	327.000000
9	291.000000
9	341.000000
9	261.000000
9	329.000000
9	366.000000
9	316.000000
9	275.000000
9	333.000000
9	279.000000
9	309.000000
9	299.000000
9	350.000000
9	331.000000
9	295.000000
9	351.000000
9	412.000000
9	336.000000
9	273.000000
9	361.000000
9	402.000000
9	305.000000
9	222.000000
9	331.000000
9	321.000000
9	315.000000
9	282.000000
9	334.000000
9	298.000000
9	358.000000
9	255.000000
9	235.000000
9	390.000000
9	304.000000
9	287.000000
9	285.000000
9	300.000000
9	395.000000
9	308.000000
9	298.000000
9	226.000000
9	413.000000
9	266.000000
9	364.000000
9	223.000000
9	306.000000
9	324.000000
9	301.000000
9	295.000000
10	271.000000
10	334.000000
10	244.000000
10	256.000000
10	250.000000
10	335.000000
10	395.000000
10	336.000000
10	299.000000
10	348.000000
10	338.000000
10	302.000000
10	283.000000
10	374.000000
10	369.000000
10	339.000000
10	318.000000
10	210.000000
10	311.000000
10	406.000000
10	367.000000
10	346.000000
10	265.000000
10	300.000000
10	309.000000
10	336.000000
10	323.000000
10	421.000000
10	403.000000
10	330.000000
10	316.000000
10	272.000000
10	314.000000
10	263.000000
10	320.000000
10	300.000000
10	275.000000
10	393.000000
10	325.000000
10	330.000000
10	374.000000
10	321.000000
10	303.000000
10	257.000000
10	393.000000
10	300.000000
10	340.000000
10	351.000000
10	297.000000
10	255.000000
10	418.000000
10	336.000000
10	258.000000
10	361.000000
10	298.000000
10	354.000000
10	397.000000
10	319.000000
10	268.000000
10	368.000000
10	277.000000
10	326.000000
10	378.000000
10	343.000000
10	327.000000
10	279.000000
10	363.000000
10	366.000000
10	361.000000
10	346.000000
10	349.000000
10	420.000000
10	339.000000
10	247.000000
10	291.000000
10	333.000000
10	309.000000
10	330.000000
10	335.000000
10	337.000000
10	391.000000
10	282.000000
10	254.000000
10	373.000000
10	350.000000
10	294.000000
10	317.000000
10	318.000000
10	421.000000
10	301.000000
10	303.000000
10	248.000000
10	411.000000
10	330.000000
10	390.000000
10	265.000000
10	306.000000
10	327.000000
10	297.000000
10	349.000000
11	274.000000
11	336.000000
11	291.000000
11	278.000000
11	304.000000
11	370.000000
11	387.000000
11	330.000000
11	293.000000
11	319.000000
11	286.000000
11	326.000000
11	335.000000
11	381.000000
11	369.000000
11	359.000000
11	303.000000
11	222.000000
11	313.000000
11	398.000000
11	337.000000
11	353.000000
11	248.000000
11	278.000000
11	322.000000
11	336.000000
11	325.000000
11	396.000000
11	363.000000
11	315.000000
11	302.000000
11	310.000000
11	315.000000
11	237.000000
11	330.000000
11	327.000000
11	316.000000
11	358.000000
11	279.000000
11	323.000000
11	374.000000
11	336.000000
11	320.000000
11	256.000000
11	401.000000
11	304.000000
11	358.000000
11	352.000000
11	304.000000
11	278.000000
11	441.000000
11	363.000000
11	268.000000
11	359.000000
11	297.000000
11	320.000000
11	342.000000
11	328.000000
11	258.000000
11	347.000000
11	271.000000
11	331.000000
11	390.000000
11	337.000000
11	349.000000
11	333.000000
11	339.000000
11	358.000000
11	361.000000
11	348.000000
11	348.000000
11	384.000000
11	360.000000
11	239.000000
11	318.000000
11	297.000000
11	334.000000
11	331.000000
11	331.000000
11	314.000000
11	355.000000
11	254.000000
11	276.000000
11	373.000000
11	386.000000
11	349.000000
11	322.000000
11	297.000000
11	388.000000
11	325.000000
11	309.000000
11	250.000000
11	400.000000
11	295.000000
11	356.000000
11	251.000000
11	321.000000
11	362.000000
11	309.000000
11	315.000000
12	331.000000
12	310.000000
12	294.000000
12	314.000000
12	336.000000
12	371.000000
12	379.000000
12	351.000000
12	326.000000
12	334.000000
12	336.000000
12	325.000000
12	346.000000
12	402.000000
12	398.000000
12	367.000000
12	344.000000
12	242.000000
12	359.000000
12	444.000000
12	364.000000
12	367.000000
12	327.000000
12	298.000000
12	322.000000
12	376.000000
12	313.000000
12	467.000000
12	401.000000
12	312.000000
12	308.000000
12	336.000000
12	342.000000
12	247.000000
12	340.000000
12	332.000000
12	316.000000
12	433.000000
12	342.000000
12	336.000000
12	414.000000
12	333.000000
12	361.000000
12	328.000000
12	430.000000
12	313.000000
12	415.000000
12	396.000000
12	319.000000
12	317.000000
12	462.000000
12	357.000000
12	322.000000
12	377.000000
12	305.000000
12	343.000000
12	369.000000
12	346.000000
12	296.000000
12	407.000000
12	273.000000
12	344.000000
12	405.000000
12	386.000000
12	353.000000
12	334.000000
12	387.000000
12	390.000000
12	415.000000
12	330.000000
12	409.000000
12	363.000000
12	353.000000
12	253.000000
12	318.000000
12	354.000000
12	350.000000
12	337.000000
12	393.000000
12	399.000000
12	379.000000
12	324.000000
12	301.000000
12	411.000000
12	413.000000
12	362.000000
12	277.000000
12	310.000000
12	442.000000
12	326.000000
12	357.000000
12	280.000000
12	412.000000
12	311.000000
12	370.000000
12	265.000000
12	333.000000
12	352.000000
12	303.000000
12	320.000000
13	342.000000
13	362.000000
13	311.000000
13	317.000000
13	362.000000
13	355.000000
13	366.000000
13	350.000000
13	338.000000
13	366.000000
13	337.000000
13	357.000000
13	407.000000
13	491.000000
13	387.000000
13	396.000000
13	364.000000
13	277.000000
13	399.000000
13	502.000000
13	414.000000
13	385.000000
13	320.000000
13	336.000000
13	385.000000
13	355.000000
13	362.000000
13	475.000000
13	436.000000
13	344.000000
13	355.000000
13	382.000000
13	348.000000
13	281.000000
13	301.000000
13	339.000000
13	387.000000
13	429.000000
13	356.000000
13	344.000000
13	457.000000
13	380.000000
13	400.000000
13	338.000000
13	475.000000
13	326.000000
13	409.000000
13	396.000000
13	349.000000
13	309.000000
13	515.000000
13	359.000000
13	367.000000
13	420.000000
13	314.000000
13	384.000000
13	417.000000
13	401.000000
13	280.000000
13	397.000000
13	304.000000
13	336.000000
13	459.000000
13	431.000000
13	390.000000
13	389.000000
13	393.000000
13	400.000000
13	394.000000
13	430.000000
13	395.000000
13	464.000000
13	394.000000
13	285.000000
13	354.000000
13	368.000000
13	426.000000
13	380.000000
13	414.000000
13	411.000000
13	425.000000
13	364.000000
13	295.000000
13	430.000000
13	458.000000
13	402.000000
13	345.000000
13	342.000000
13	445.000000
13	365.000000
13	381.000000
13	297.000000
13	393.000000
13	331.000000
13	381.000000
13	313.000000
13	388.000000
13	376.000000
13	382.000000
13	384.000000
14	360.000000
14	391.000000
14	347.000000
14	325.000000
14	356.000000
14	433.000000
14	422.000000
14	375.000000
14	381.000000
14	355.000000
14	381.000000
14	394.000000
14	403.000000
14	512.000000
14	399.000000
14	400.000000
14	410.000000
14	296.000000
14	395.000000
14	536.000000
14	454.000000
14	407.000000
14	338.000000
14	353.000000
14	371.000000
14	387.000000
14	410.000000
14	501.000000
14	461.000000
14	375.000000
14	407.000000
14	412.000000
14	338.000000
14	297.000000
14	390.000000
14	388.000000
14	416.000000
14	499.000000
14	423.000000
14	413.000000
14	419.000000
14	388.000000
14	450.000000
14	375.000000
14	547.000000
14	373.000000
14	438.000000
14	471.000000
14	404.000000
14	376.000000
14	483.000000
14	401.000000
14	343.000000
14	450.000000
14	385.000000
14	430.000000
14	468.000000
14	455.000000
14	336.000000
14	448.000000
14	362.000000
14	353.000000
14	459.000000
14	429.000000
14	402.000000
14	370.000000
14	426.000000
14	451.000000
14	378.000000
14	392.000000
14	422.000000
14	404.000000
14	396.000000
14	276.000000
14	407.000000
14	377.000000
14	455.000000
14	392.000000
14	407.000000
14	426.000000
14	432.000000
14	360.000000
14	353.000000
14	424.000000
14	461.000000
14	394.000000
14	343.000000
14	388.000000
14	473.000000
14	366.000000
14	413.000000
14	328.000000
14	428.000000
14	337.000000
14	433.000000
14	347.000000
14	401.000000
14	398.000000
14	363.000000
14	430.000000
15	399.000000
15	417.000000
15	358.000000
15	386.000000
15	387.000000
15	448.000000
15	427.000000
15	378.000000
15	378.000000
15	375.000000
15	413.000000
15	354.000000
15	435.000000
15	502.000000
15	450.000000
15	469.000000
15	446.000000
15	287.000000
15	469.000000
15	525.000000
15	454.000000
15	493.000000
15	371.000000
15	359.000000
15	385.000000
15	380.000000
15	446.000000
15	475.000000
15	474.000000
15	486.000000
15	427.000000
15	413.000000
15	370.000000
15	326.000000
15	380.000000
15	383.000000
15	394.000000
15	486.000000
15	449.000000
15	394.000000
15	458.000000
15	394.000000
15	414.000000
15	370.000000
15	542.000000
15	351.000000
15	441.000000
15	423.000000
15	453.000000
15	350.000000
15	528.000000
15	454.000000
15	392.000000
15	462.000000
15	416.000000
15	424.000000
15	454.000000
15	461.000000
15	361.000000
15	487.000000
15	372.000000
15	414.000000
15	498.000000
15	457.000000
15	440.000000
15	484.000000
15	433.000000
15	436.000000
15	442.000000
15	439.000000
15	458.000000
15	450.000000
15	405.000000
15	303.000000
15	417.000000
15	396.000000
15	438.000000
15	428.000000
15	435.000000
15	450.000000
15	460.000000
15	370.000000
15	371.000000
15	420.000000
15	442.000000
15	449.000000
15	340.000000
15	406.000000
15	445.000000
15	369.000000
15	443.000000
15	314.000000
15	427.000000
15	375.000000
15	442.000000
15	326.000000
15	419.000000
15	404.000000
15	418.000000
15	412.000000
16	389.000000
16	400.000000
16	383.000000
16	404.000000
16	368.000000
16	430.000000
16	490.000000
16	377.000000
16	380.000000
16	442.000000
16	418.000000
16	356.000000
16	420.000000
16	539.000000
16	465.000000
16	432.000000
16	464.000000
16	299.000000
16	403.000000
16	508.000000
16	475.000000
16	438.000000
16	376.000000
16	360.000000
16	382.000000
16	414.000000
16	393.000000
16	515.000000
16	466.000000
16	426.000000
16	446.000000
16	453.000000
16	377.000000
16	322.000000
16	395.000000
16	374.000000
16	383.000000
16	501.000000
16	394.000000
16	435.000000
16	458.000000
16	415.000000
16	428.000000
16	371.000000
16	539.000000
16	359.000000
16	416.000000
16	439.000000
16	395.000000
16	413.000000
16	476.000000
16	430.000000
16	355.000000
16	481.000000
16	397.000000
16	466.000000
16	444.000000
16	481.000000
16	396.000000
16	488.000000
16	356.000000
16	401.000000
16	502.000000
16	503.000000
16	454.000000
16	440.000000
16	395.000000
16	444.000000
16	449.000000
16	434.000000
16	439.000000
16	463.000000
16	376.000000
16	327.000000
16	421.000000
16	409.000000
16	419.000000
16	394.000000
16	452.000000
16	458.000000
16	502.000000
16	357.000000
16	360.000000
16	466.000000
16	439.000000
16	455.000000
16	355.000000
16	428.000000
16	489.000000
16	395.000000
16	416.000000
16	331.000000
16	479.000000
16	386.000000
16	450.000000
16	400.000000
16	433.000000
16	422.000000
16	429.000000
16	443.000000
17	350.000000
17	404.000000
17	350.000000
17	373.000000
17	417.000000
17	465.000000
17	475.000000
17	406.000000
17	426.000000
17	402.000000
17	436.000000
17	427.000000
17	412.000000
17	507.000000
17	445.000000
17	481.000000
17	537.000000
17	305.000000
17	424.000000
17	522.000000
17	504.000000
17	455.000000
17	369.000000
17	362.000000
17	413.000000
17	455.000000
17	442.000000
17	551.000000
17	516.000000
17	491.000000
17	437.000000
17	437.000000
17	394.000000
17	303.000000
17	463.000000
17	407.000000
17	421.000000
17	526.000000
17	430.000000
17	471.000000
17	496.000000
17	435.000000
17	449.000000
17	425.000000
17	575.000000
17	367.000000
17	473.000000
17	426.000000
17	452.000000
17	431.000000
17	524.000000
17	421.000000
17	355.000000
17	544.000000
17	414.000000
17	437.000000
17	546.000000
17	491.000000
17	409.000000
17	496.000000
17	361.000000
17	416.000000
17	538.000000
17	473.000000
17	433.000000
17	465.000000
17	455.000000
17	457.000000
17	416.000000
17	410.000000
17	460.000000
17	462.000000
17	422.000000
17	312.000000
17	462.000000
17	335.000000
17	484.000000
17	429.000000
17	473.000000
17	443.000000
17	466.000000
17	398.000000
17	347.000000
17	481.000000
17	461.000000
17	448.000000
17	405.000000
17	402.000000
17	466.000000
17	393.000000
17	407.000000
17	320.000000
17	502.000000
17	368.000000
17	497.000000
17	360.000000
17	449.000000
17	479.000000
17	474.000000
17	472.000000
18	431.000000
18	443.000000
18	357.000000
18	429.000000
18	420.000000
18	461.000000
18	482.000000
18	406.000000
18	455.000000
18	401.000000
18	447.000000
18	432.000000
18	457.000000
18	487.000000
18	493.000000
18	499.000000
18	489.000000
18	348.000000
18	425.000000
18	505.000000
18	495.000000
18	496.000000
18	402.000000
18	417.000000
18	450.000000
18	455.000000
18	442.000000
18	522.000000
18	559.000000
18	484.000000
18	444.000000
18	501.000000
18	380.000000
18	356.000000
18	486.000000
18	440.000000
18	408.000000
18	500.000000
18	434.000000
18	448.000000
18	516.000000
18	412.000000
18	419.000000
18	463.000000
18	541.000000
18	434.000000
18	501.000000
18	459.000000
18	461.000000
18	507.000000
18	552.000000
18	469.000000
18	359.000000
18	544.000000
18	435.000000
18	473.000000
18	529.000000
18	485.000000
18	365.000000
18	504.000000
18	402.000000
18	395.000000
18	533.000000
18	480.000000
18	444.000000
18	451.000000
18	498.000000
18	444.000000
18	449.000000
18	387.000000
18	444.000000
18	502.000000
18	434.000000
18	340.000000
18	490.000000
18	390.000000
18	490.000000
18	453.000000
18	483.000000
18	410.000000
18	516.000000
18	414.000000
18	417.000000
18	479.000000
18	473.000000
18	484.000000
18	405.000000
18	465.000000
18	500.000000
18	455.000000
18	409.000000
18	365.000000
18	466.000000
18	396.000000
18	541.000000
18	394.000000
18	456.000000
18	434.000000
18	493.000000
18	459.000000
19	404.000000
19	449.000000
19	364.000000
19	374.000000
19	420.000000
19	446.000000
19	529.000000
19	433.000000
19	456.000000
19	462.000000
19	445.000000
19	396.000000
19	446.000000
19	481.000000
19	471.000000
19	514.000000
19	478.000000
19	312.000000
19	400.000000
19	558.000000
19	500.000000
19	507.000000
19	401.000000
19	431.000000
19	427.000000
19	432.000000
19	435.000000
19	508.000000
19	540.000000
19	476.000000
19	461.000000
19	413.000000
19	405.000000
19	349.000000
19	516.000000
19	438.000000
19	455.000000
19	548.000000
19	400.000000
19	465.000000
19	483.000000
19	436.000000
19	462.000000
19	444.000000
19	533.000000
19	465.000000
19	522.000000
19	518.000000
19	468.000000
19	467.000000
19	559.000000
19	476.000000
19	360.000000
19	524.000000
19	495.000000
19	482.000000
19	510.000000
19	459.000000
19	354.000000
19	483.000000
19	386.000000
19	405.000000
19	528.000000
19	482.000000
19	463.000000
19	467.000000
19	472.000000
19	445.000000
19	427.000000
19	421.000000
19	456.000000
19	440.000000
19	430.000000
19	310.000000
19	486.000000
19	412.000000
19	474.000000
19	431.000000
19	437.000000
19	465.000000
19	480.000000
19	380.000000
19	394.000000
19	446.000000
19	446.000000
19	528.000000
19	400.000000
19	468.000000
19	482.000000
19	426.000000
19	395.000000
19	349.000000
19	511.000000
19	379.000000
19	555.000000
19	396.000000
19	442.000000
19	458.000000
19	466.000000
19	454.000000
20	436.000000
20	478.000000
20	376.000000
20	377.000000
20	447.000000
20	452.000000
20	550.000000
20	366.000000
20	513.000000
20	473.000000
20	382.000000
20	430.000000
20	481.000000
20	498.000000
20	541.000000
20	457.000000
20	480.000000
20	365.000000
20	398.000000
20	545.000000
20	541.000000
20	515.000000
20	430.000000
20	404.000000
20	432.000000
20	467.000000
20	426.000000
20	446.000000
20	559.000000
20	529.000000
20	469.000000
20	449.000000
20	388.000000
20	310.000000
20	462.000000
20	398.000000
20	431.000000
20	500.000000
20	441.000000
20	494.000000
20	474.000000
20	469.000000
20	469.000000
20	465.000000
20	555.000000
20	492.000000
20	483.000000
20	468.000000
20	500.000000
20	462.000000
20	514.000000
20	440.000000
20	371.000000
20	474.000000
20	467.000000
20	511.000000
20	550.000000
20	478.000000
20	409.000000
20	535.000000
20	391.000000
20	390.000000
20	570.000000
20	500.000000
20	481.000000
20	484.000000
20	467.000000
20	454.000000
20	495.000000
20	453.000000
20	471.000000
20	470.000000
20	464.000000
20	315.000000
20	493.000000
20	433.000000
20	493.000000
20	452.000000
20	451.000000
20	517.000000
20	494.000000
20	435.000000
20	419.000000
20	411.000000
20	490.000000
20	524.000000
20	389.000000
20	471.000000
20	544.000000
20	423.000000
20	403.000000
20	309.000000
20	480.000000
20	397.000000
20	517.000000
20	366.000000
20	424.000000
20	452.000000
20	468.000000
[truncated: 3,201 more rows]
