# Supplementary material for: Inference and control of the nosocomial transmission of methicillin-resistant Staphylococcus aureus
Source: eLife. 2018 Dec 18;7:e40977. doi: 10.7554/eLife.40977 (PMC6298769; doi:10.7554/eLife.40977)
Supplement: Figure 2—source data 1. — The data set includes: (1) distributions of β, I0 and C0 in Figure 2A; (2) distributions of inferred incidence and actual observation in the synthetic outbreak in Figure 2B; (3) distributions of inferred colonization and actual colonization in the synthetic outbreak in Figure 2C; (4) distributions of inferred transmitted incidence and actual transmitted incidence in the synthetic outbreak in Figure 2D; (5) distributions of inferred imported incidence and actual imported incidence in the synthetic outbreak in Figure 2E. [file elife-40977-fig2-data1.zip › Fig2A_beta.csv]

1	0.009727
1	0.009766
1	0.009784
1	0.008457
1	0.009816
1	0.009698
1	0.009978
1	0.009849
1	0.009573
1	0.009312
1	0.009855
1	0.009726
1	0.009210
1	0.009746
1	0.009904
1	0.009422
1	0.009809
1	0.009222
1	0.009127
1	0.009634
1	0.009298
1	0.009882
1	0.009333
1	0.009127
1	0.008515
1	0.009570
1	0.009476
1	0.009825
1	0.009807
1	0.009089
1	0.009450
1	0.009785
1	0.009675
1	0.009844
1	0.009806
1	0.009798
1	0.009281
1	0.009911
1	0.009172
1	0.009624
1	0.008971
1	0.009822
1	0.009817
1	0.009620
1	0.009023
1	0.009641
1	0.009648
1	0.009407
1	0.009989
1	0.010000
1	0.009920
1	0.009869
1	0.010000
1	0.010000
1	0.009918
1	0.009850
1	0.009439
1	0.009807
1	0.009810
1	0.009602
1	0.010000
1	0.009828
1	0.009468
1	0.009723
1	0.009891
1	0.009961
1	0.009906
1	0.009838
1	0.009538
1	0.009743
1	0.008350
1	0.009649
1	0.009863
1	0.009549
1	0.009496
1	0.009353
1	0.008957
1	0.009765
1	0.009546
1	0.009827
1	0.009420
1	0.009512
1	0.009648
1	0.008810
1	0.009543
1	0.009711
1	0.009774
1	0.009583
1	0.009420
1	0.009574
1	0.009080
1	0.009539
1	0.009338
1	0.009157
1	0.009675
1	0.009560
1	0.009715
1	0.009394
1	0.009002
1	0.009783
1	0.009265
1	0.009444
1	0.009693
1	0.009774
1	0.009131
1	0.009849
1	0.009621
1	0.009809
1	0.008856
1	0.009347
1	0.008986
1	0.009820
1	0.009491
1	0.009576
1	0.009470
1	0.009687
1	0.009234
1	0.009657
1	0.009089
1	0.009520
1	0.008347
1	0.009911
1	0.009443
1	0.009697
1	0.009676
1	0.009460
1	0.009159
1	0.008007
1	0.009873
1	0.009847
1	0.009531
1	0.009874
1	0.009909
1	0.009318
1	0.009051
1	0.009669
1	0.009608
1	0.009467
1	0.008934
1	0.009571
1	0.008906
1	0.009267
1	0.009886
1	0.009116
1	0.009614
1	0.009466
1	0.009687
1	0.009147
1	0.009385
1	0.009801
1	0.008917
1	0.008879
1	0.009597
1	0.009988
1	0.008914
1	0.009803
1	0.009623
1	0.009509
1	0.009498
1	0.009425
1	0.008591
1	0.009937
1	0.008632
1	0.009519
1	0.009645
1	0.009790
1	0.009346
1	0.009865
1	0.009753
1	0.009038
1	0.009762
1	0.009177
1	0.009991
1	0.009745
1	0.009647
1	0.009702
1	0.009847
1	0.009416
1	0.008516
1	0.009527
1	0.009819
1	0.009764
1	0.009396
1	0.009477
1	0.009426
1	0.009367
1	0.008781
1	0.009932
1	0.009442
1	0.008944
1	0.008914
1	0.009711
1	0.009740
1	0.009374
1	0.009969
1	0.008951
1	0.008456
1	0.009345
1	0.009843
1	0.009419
1	0.009326
1	0.009622
1	0.009241
1	0.009172
1	0.008509
1	0.009246
1	0.009895
1	0.009932
1	0.009327
1	0.009458
1	0.009905
1	0.009989
1	0.009258
1	0.009202
1	0.008835
1	0.008948
1	0.009848
1	0.008975
1	0.009927
1	0.009895
1	0.009827
1	0.009784
1	0.008925
1	0.009547
1	0.008930
1	0.009751
1	0.009720
1	0.009165
1	0.009048
1	0.009825
1	0.009652
1	0.009599
1	0.008700
1	0.009741
1	0.009202
1	0.008830
1	0.009612
1	0.009661
1	0.009769
1	0.009243
1	0.009392
1	0.009841
1	0.009566
1	0.009783
1	0.009646
1	0.009899
1	0.009363
1	0.009728
1	0.009386
1	0.009910
1	0.009395
1	0.009269
1	0.009856
1	0.009783
1	0.009504
1	0.009123
1	0.009969
1	0.008839
1	0.009465
1	0.009014
1	0.008761
1	0.009158
1	0.009802
1	0.009828
1	0.009944
1	0.009702
1	0.009985
1	0.009250
1	0.009500
1	0.009452
1	0.009279
1	0.009504
1	0.008652
1	0.008274
1	0.009849
1	0.010000
1	0.009314
1	0.009263
1	0.009542
1	0.009833
1	0.008998
1	0.008109
1	0.009530
1	0.009062
1	0.009788
1	0.009878
1	0.009810
1	0.009060
1	0.009739
1	0.009506
1	0.008489
1	0.009209
1	0.009504
1	0.009543
1	0.007948
1	0.009578
1	0.009771
1	0.009718
1	0.009515
1	0.009527
2	0.008695
2	0.008034
2	0.008819
2	0.008880
2	0.008827
2	0.008477
2	0.008877
2	0.007755
2	0.008802
2	0.009522
2	0.008378
2	0.008236
2	0.008859
2	0.008945
2	0.008768
2	0.009134
2	0.009154
2	0.009136
2	0.008623
2	0.008634
2	0.008208
2	0.008926
2	0.009309
2	0.008992
2	0.008321
2	0.009451
2	0.009030
2	0.008854
2	0.008564
2	0.008393
2	0.008872
2	0.008896
2	0.009095
2	0.009480
2	0.008385
2	0.008759
2	0.009254
2	0.009068
2	0.008655
2	0.009192
2	0.008675
2	0.009043
2	0.008950
2	0.009497
2	0.009460
2	0.009809
2	0.009219
2	0.008512
2	0.009280
2	0.008994
2	0.008601
2	0.008638
2	0.009054
2	0.008964
2	0.008355
2	0.008683
2	0.009169
2	0.008906
2	0.008892
2	0.008554
2	0.008450
2	0.008420
2	0.009394
2	0.009386
2	0.009091
2	0.008412
2	0.009171
2	0.009505
2	0.008768
2	0.008764
2	0.009037
2	0.008479
2	0.008471
2	0.008271
2	0.008770
2	0.009270
2	0.008955
2	0.008610
2	0.008701
2	0.008861
2	0.008845
2	0.008762
2	0.009152
2	0.008518
2	0.009210
2	0.008618
2	0.008962
2	0.009008
2	0.008590
2	0.008606
2	0.008834
2	0.008746
2	0.008735
2	0.009255
2	0.008861
2	0.009098
2	0.008956
2	0.008940
2	0.008797
2	0.008913
2	0.009308
2	0.008316
2	0.008568
2	0.009224
2	0.008645
2	0.008165
2	0.008847
2	0.008434
2	0.008623
2	0.008578
2	0.009292
2	0.008563
2	0.009082
2	0.009097
2	0.009093
2	0.008720
2	0.008561
2	0.008486
2	0.009215
2	0.008878
2	0.008868
2	0.008193
2	0.009184
2	0.008703
2	0.008901
2	0.008795
2	0.008595
2	0.008499
2	0.009427
2	0.009074
2	0.008410
2	0.008675
2	0.008168
2	0.008430
2	0.008314
2	0.008357
2	0.008472
2	0.008630
2	0.008873
2	0.008994
2	0.008706
2	0.008434
2	0.008699
2	0.009374
2	0.009455
2	0.008300
2	0.008790
2	0.009533
2	0.008751
2	0.009238
2	0.008906
2	0.008459
2	0.008971
2	0.008520
2	0.008767
2	0.008926
2	0.008909
2	0.008831
2	0.008911
2	0.008444
2	0.008145
2	0.008606
2	0.009093
2	0.008951
2	0.008494
2	0.009187
2	0.008887
2	0.008973
2	0.008605
2	0.009066
2	0.008843
2	0.008736
2	0.008784
2	0.008894
2	0.009360
2	0.008899
2	0.008818
2	0.009258
2	0.009297
2	0.008910
2	0.008695
2	0.009164
2	0.009017
2	0.008656
2	0.009003
2	0.008855
2	0.009129
2	0.008998
2	0.008414
2	0.008523
2	0.009396
2	0.008946
2	0.008498
2	0.008157
2	0.009073
2	0.009009
2	0.008704
2	0.008777
2	0.008609
2	0.008792
2	0.008187
2	0.008745
2	0.009117
2	0.008738
2	0.009693
2	0.009253
2	0.008096
2	0.009551
2	0.008743
2	0.008582
2	0.008835
2	0.009371
2	0.008676
2	0.009261
2	0.008871
2	0.008285
2	0.008880
2	0.008839
2	0.008321
2	0.008500
2	0.009584
2	0.008759
2	0.008729
2	0.008062
2	0.009066
2	0.008835
2	0.009013
2	0.009126
2	0.009049
2	0.008989
2	0.008735
2	0.008660
2	0.008564
2	0.008573
2	0.008741
2	0.009520
2	0.008707
2	0.009118
2	0.009038
2	0.009233
2	0.008567
2	0.009240
2	0.008717
2	0.008397
2	0.008502
2	0.009029
2	0.008854
2	0.009057
2	0.008348
2	0.008918
2	0.009163
2	0.008527
2	0.008980
2	0.008950
2	0.007574
2	0.008403
2	0.008885
2	0.009098
2	0.008887
2	0.009172
2	0.008492
2	0.008665
2	0.008825
2	0.008665
2	0.009244
2	0.009328
2	0.008685
2	0.008873
2	0.008642
2	0.008727
2	0.008980
2	0.009130
2	0.008292
2	0.008704
2	0.008422
2	0.009294
2	0.008685
2	0.008717
2	0.008472
2	0.008608
2	0.008464
2	0.008648
2	0.008533
2	0.009136
2	0.008820
2	0.008732
2	0.008667
2	0.009023
2	0.008404
2	0.008977
2	0.009128
2	0.008947
2	0.009571
2	0.008916
2	0.009148
2	0.008497
2	0.008697
2	0.008977
2	0.008936
2	0.009448
3	0.008930
3	0.009110
3	0.008787
3	0.008886
3	0.009159
3	0.009097
3	0.008903
3	0.009508
3	0.009440
3	0.008522
3	0.008693
3	0.008811
3	0.008711
3	0.009314
3	0.009061
3	0.009043
3	0.009376
3	0.009116
3	0.009088
3	0.009058
3	0.009411
3	0.009272
3	0.009080
3	0.009704
3	0.009450
3	0.009224
3	0.009358
3	0.008966
3	0.008676
3	0.009379
3	0.009247
3	0.009668
3	0.008800
3	0.008683
3	0.008939
3	0.009359
3	0.008951
3	0.009003
3	0.008534
3	0.008598
3	0.009552
3	0.008576
3	0.009401
3	0.009230
3	0.008670
3	0.009311
3	0.008819
3	0.009054
3	0.008935
3	0.008879
3	0.009215
3	0.008794
3	0.008677
3	0.008486
3	0.008808
3	0.008267
3	0.009309
3	0.008464
3	0.009007
3	0.009557
3	0.008253
3	0.009004
3	0.008986
3	0.008606
3	0.009070
3	0.008728
3	0.008937
3	0.009361
3	0.008672
3	0.009144
3	0.009278
3	0.008792
3	0.008962
3	0.009537
3	0.008516
3	0.008579
3	0.009343
3	0.009355
3	0.008649
3	0.008721
3	0.008641
3	0.008999
3	0.009158
3	0.009271
3	0.008972
3	0.008825
3	0.009497
3	0.008806
3	0.008928
3	0.009469
3	0.009584
3	0.008957
3	0.009227
3	0.009384
3	0.009359
3	0.008739
3	0.008725
3	0.008977
3	0.008859
3	0.009631
3	0.008321
3	0.009094
3	0.009567
3	0.008743
3	0.009305
3	0.008507
3	0.009296
3	0.008401
3	0.009563
3	0.008933
3	0.009020
3	0.009186
3	0.009284
3	0.009663
3	0.008942
3	0.009023
3	0.009082
3	0.009426
3	0.008696
3	0.008962
3	0.009142
3	0.009306
3	0.008562
3	0.009265
3	0.009043
3	0.009242
3	0.008938
3	0.009078
3	0.009138
3	0.009267
3	0.009824
3	0.009197
3	0.008776
3	0.009464
3	0.008678
3	0.008842
3	0.008996
3	0.009137
3	0.008850
3	0.008988
3	0.008339
3	0.009057
3	0.008494
3	0.008872
3	0.008993
3	0.008662
3	0.008802
3	0.008831
3	0.009163
3	0.008644
3	0.008971
3	0.009251
3	0.009158
3	0.008880
3	0.008944
3	0.008837
3	0.008871
3	0.009267
3	0.009110
3	0.009044
3	0.008849
3	0.008687
3	0.009082
3	0.008234
3	0.008865
3	0.009571
3	0.008857
3	0.009003
3	0.008494
3	0.008909
3	0.009366
3	0.009352
3	0.008991
3	0.009074
3	0.009165
3	0.009279
3	0.009086
3	0.008474
3	0.009121
3	0.009118
3	0.008975
3	0.008901
3	0.008471
3	0.009312
3	0.009724
3	0.009526
3	0.008987
3	0.009343
3	0.009234
3	0.008810
3	0.009506
3	0.008578
3	0.008802
3	0.009034
3	0.008452
3	0.009002
3	0.009244
3	0.008088
3	0.008759
3	0.009067
3	0.008807
3	0.009500
3	0.008938
3	0.008958
3	0.009462
3	0.009411
3	0.009028
3	0.008831
3	0.008985
3	0.009468
3	0.009559
3	0.008754
3	0.009078
3	0.009245
3	0.008671
3	0.009626
3	0.008998
3	0.009663
3	0.009513
3	0.009245
3	0.009138
3	0.008857
3	0.008573
3	0.009348
3	0.008962
3	0.009028
3	0.008871
3	0.008705
3	0.009146
3	0.008808
3	0.008679
3	0.009864
3	0.009498
3	0.008949
3	0.008971
3	0.008885
3	0.009278
3	0.008805
3	0.009220
3	0.009235
3	0.008525
3	0.008981
3	0.008268
3	0.008965
3	0.008869
3	0.008931
3	0.008981
3	0.009064
3	0.009427
3	0.008500
3	0.009526
3	0.008993
3	0.009560
3	0.008898
3	0.008933
3	0.008846
3	0.009120
3	0.009088
3	0.009302
3	0.008856
3	0.009469
3	0.008832
3	0.009154
3	0.008839
3	0.009176
3	0.009006
3	0.008712
3	0.009353
3	0.008934
3	0.008648
3	0.008351
3	0.009124
3	0.008724
3	0.008859
3	0.009355
3	0.008884
3	0.009310
3	0.008583
3	0.008835
3	0.009627
3	0.009402
3	0.008469
3	0.009032
3	0.008833
3	0.009160
3	0.009338
3	0.009775
3	0.009358
3	0.008610
3	0.009093
3	0.008880
3	0.008879
3	0.008612
3	0.008595
3	0.009293
3	0.008534
3	0.008831
3	0.009376
3	0.009120
3	0.009001
4	0.008821
4	0.008806
4	0.008675
4	0.009102
4	0.008523
4	0.008771
4	0.009693
4	0.008792
4	0.008809
4	0.008876
4	0.008937
4	0.008491
4	0.008869
4	0.009062
4	0.008931
4	0.008420
4	0.008475
4	0.009076
4	0.008980
4	0.008758
4	0.008845
4	0.009165
4	0.009497
4	0.009173
4	0.009234
4	0.009091
4	0.008991
4	0.009416
4	0.008871
4	0.009237
4	0.009141
4	0.008972
4	0.009192
4	0.009172
4	0.009155
4	0.008436
4	0.008647
4	0.009349
4	0.009462
4	0.008749
4	0.009380
4	0.008618
4	0.009393
4	0.008467
4	0.008570
4	0.008937
4	0.009434
4	0.009053
4	0.009028
4	0.008991
4	0.008863
4	0.009242
4	0.008989
4	0.008620
4	0.009185
4	0.009817
4	0.008293
4	0.008665
4	0.008735
4	0.008982
4	0.008970
4	0.009161
4	0.008322
4	0.009274
4	0.009527
4	0.009064
4	0.009003
4	0.009040
4	0.008774
4	0.008771
4	0.008628
4	0.009526
4	0.009310
4	0.009383
4	0.009304
4	0.009413
4	0.008702
4	0.008830
4	0.009394
4	0.009516
4	0.008992
4	0.008871
4	0.008960
4	0.008899
4	0.008907
4	0.008868
4	0.008872
4	0.008817
4	0.009353
4	0.008515
4	0.008789
4	0.008614
4	0.009267
4	0.008781
4	0.009411
4	0.008791
4	0.008802
4	0.009198
4	0.008660
4	0.009214
4	0.008555
4	0.009701
4	0.008625
4	0.009555
4	0.009010
4	0.008878
4	0.008912
4	0.009413
4	0.009299
4	0.008557
4	0.008430
4	0.008734
4	0.009057
4	0.008625
4	0.009186
4	0.009341
4	0.009113
4	0.009178
4	0.008759
4	0.008830
4	0.008947
4	0.008799
4	0.008992
4	0.008507
4	0.009146
4	0.009328
4	0.009064
4	0.008904
4	0.008578
4	0.008439
4	0.009211
4	0.009385
4	0.009728
4	0.009002
4	0.008940
4	0.009293
4	0.008687
4	0.008597
4	0.008475
4	0.009302
4	0.009604
4	0.009107
4	0.008982
4	0.009617
4	0.008996
4	0.009071
4	0.009289
4	0.009631
4	0.009175
4	0.008776
4	0.009361
4	0.008898
4	0.008298
4	0.009061
4	0.008684
4	0.009003
4	0.008984
4	0.009073
4	0.008918
4	0.008814
4	0.009277
4	0.009106
4	0.008962
4	0.009045
4	0.008856
4	0.008876
4	0.008842
4	0.008684
4	0.008682
4	0.009794
4	0.008510
4	0.008676
4	0.009277
4	0.008994
4	0.008791
4	0.009045
4	0.008968
4	0.008805
4	0.008518
4	0.009174
4	0.008881
4	0.008895
4	0.008995
4	0.009020
4	0.008622
4	0.009340
4	0.008721
4	0.008740
4	0.008841
4	0.009672
4	0.009283
4	0.009348
4	0.009009
4	0.008904
4	0.008764
4	0.008868
4	0.009151
4	0.008617
4	0.008556
4	0.009054
4	0.009027
4	0.009155
4	0.009407
4	0.008555
4	0.009224
4	0.009090
4	0.008785
4	0.008949
4	0.008903
4	0.009116
4	0.009020
4	0.009112
4	0.008776
4	0.008980
4	0.008955
4	0.008873
4	0.009296
4	0.008803
4	0.008215
4	0.008752
4	0.009050
4	0.008694
4	0.008601
4	0.008475
4	0.009019
4	0.008964
4	0.009103
4	0.009169
4	0.008614
4	0.009053
4	0.008490
4	0.008705
4	0.009139
4	0.009545
4	0.008548
4	0.009023
4	0.008525
4	0.009415
4	0.009118
4	0.008525
4	0.009217
4	0.009002
4	0.008843
4	0.009292
4	0.008977
4	0.008276
4	0.009182
4	0.008938
4	0.009244
4	0.008923
4	0.008953
4	0.008278
4	0.008344
4	0.008335
4	0.009326
4	0.009257
4	0.008630
4	0.008930
4	0.008697
4	0.009370
4	0.009263
4	0.008500
4	0.009015
4	0.008780
4	0.008884
4	0.009451
4	0.008401
4	0.008436
4	0.008596
4	0.008568
4	0.009512
4	0.008882
4	0.008759
4	0.009071
4	0.008658
4	0.008696
4	0.009273
4	0.008821
4	0.008926
4	0.008959
4	0.008734
4	0.008640
4	0.008726
4	0.009164
4	0.008536
4	0.008117
4	0.008544
4	0.009456
4	0.009393
4	0.008775
4	0.008516
4	0.009144
4	0.008852
4	0.009155
4	0.009526
4	0.008182
4	0.009155
4	0.008858
4	0.008753
4	0.009050
5	0.009032
5	0.009175
5	0.009388
5	0.008787
5	0.008769
5	0.008892
5	0.009347
5	0.009816
5	0.008894
5	0.008533
5	0.009141
5	0.009266
5	0.008955
5	0.009251
5	0.009151
5	0.009377
5	0.009160
5	0.009195
5	0.009573
5	0.009839
5	0.009736
5	0.009520
5	0.009048
5	0.008660
5	0.009054
5	0.009069
5	0.008996
5	0.008606
5	0.009276
5	0.008773
5	0.008856
5	0.008839
5	0.009489
5	0.008808
5	0.009142
5	0.008664
5	0.008869
5	0.008540
5	0.009227
5	0.009342
5	0.009008
5	0.009307
5	0.008860
5	0.009109
5	0.008950
5	0.009388
5	0.008961
5	0.009160
5	0.008905
5	0.009366
5	0.008921
5	0.009218
5	0.008928
5	0.008663
5	0.008791
5	0.008968
5	0.008584
5	0.008771
5	0.009463
5	0.008880
5	0.009121
5	0.008897
5	0.009198
5	0.009113
5	0.008978
5	0.009528
5	0.008878
5	0.009570
5	0.009146
5	0.009389
5	0.009425
5	0.009063
5	0.008578
5	0.008966
5	0.009094
5	0.009212
5	0.008977
5	0.009468
5	0.009174
5	0.009606
5	0.009122
5	0.009433
5	0.008848
5	0.009276
5	0.009299
5	0.009009
5	0.008851
5	0.009180
5	0.009010
5	0.008789
5	0.008983
5	0.009089
5	0.009200
5	0.008513
5	0.008757
5	0.009397
5	0.009170
5	0.008796
5	0.009072
5	0.008855
5	0.008809
5	0.009013
5	0.009585
5	0.009263
5	0.009378
5	0.009301
5	0.008865
5	0.009316
5	0.009086
5	0.008566
5	0.008966
5	0.008706
5	0.009315
5	0.008955
5	0.008932
5	0.008760
5	0.009039
5	0.009150
5	0.008957
5	0.008684
5	0.009372
5	0.008648
5	0.009135
5	0.009125
5	0.008814
5	0.008999
5	0.008483
5	0.009285
5	0.009408
5	0.008822
5	0.009111
5	0.008895
5	0.009735
5	0.009294
5	0.008834
5	0.008863
5	0.008546
5	0.009046
5	0.009097
5	0.008790
5	0.009145
5	0.009032
5	0.009068
5	0.009138
5	0.009523
5	0.009493
5	0.009159
5	0.008927
5	0.008950
5	0.008829
5	0.009179
5	0.009515
5	0.008982
5	0.009039
5	0.009139
5	0.009195
5	0.008967
5	0.008783
5	0.008998
5	0.008249
5	0.009432
5	0.008611
5	0.008711
5	0.009553
5	0.008870
5	0.009030
5	0.008787
5	0.009212
5	0.009281
5	0.009398
5	0.009241
5	0.009203
5	0.009238
5	0.009193
5	0.008842
5	0.009053
5	0.008726
5	0.008998
5	0.009047
5	0.009358
5	0.009437
5	0.008777
5	0.008966
5	0.009004
5	0.008677
5	0.009016
5	0.009413
5	0.009395
5	0.008862
5	0.009475
5	0.008829
5	0.009529
5	0.008705
5	0.008758
5	0.008932
5	0.009067
5	0.009320
5	0.009037
5	0.009236
5	0.008990
5	0.009176
5	0.009557
5	0.009496
5	0.008797
5	0.009187
5	0.008792
5	0.009135
5	0.008553
5	0.008622
5	0.009383
5	0.008968
5	0.009078
5	0.009131
5	0.008996
5	0.008937
5	0.009228
5	0.009215
5	0.008848
5	0.008994
5	0.009210
5	0.008860
5	0.008491
5	0.009358
5	0.008998
5	0.009135
5	0.009048
5	0.008944
5	0.008977
5	0.008658
5	0.009233
5	0.009419
5	0.009217
5	0.008988
5	0.009605
5	0.008881
5	0.008847
5	0.009420
5	0.009111
5	0.009255
5	0.009308
5	0.009338
5	0.009330
5	0.008810
5	0.008758
5	0.008864
5	0.009433
5	0.009377
5	0.009264
5	0.009746
5	0.008913
5	0.009093
5	0.009334
5	0.009066
5	0.008979
5	0.008963
5	0.009044
5	0.009110
5	0.009210
5	0.009770
5	0.008693
5	0.008833
5	0.009140
5	0.009291
5	0.008683
5	0.009099
5	0.009729
5	0.009643
5	0.009369
5	0.009142
5	0.009039
5	0.009257
5	0.008722
5	0.008853
5	0.009227
5	0.008942
5	0.009420
5	0.008677
5	0.009599
5	0.008675
5	0.008746
5	0.008876
5	0.008802
5	0.009227
5	0.008715
5	0.008896
5	0.008478
5	0.008607
5	0.009057
5	0.008916
5	0.009480
5	0.009083
5	0.009512
5	0.009679
5	0.009320
5	0.008660
5	0.009541
5	0.008648
5	0.008857
5	0.009025
5	0.008674
6	0.008522
6	0.008369
6	0.009053
6	0.008984
6	0.009185
6	0.008933
6	0.009145
6	0.009353
6	0.008847
6	0.008881
6	0.009387
6	0.008965
6	0.008548
6	0.008964
6	0.008541
6	0.008968
6	0.008647
6	0.009058
6	0.009125
6	0.008831
6	0.008923
6	0.008486
6	0.009173
6	0.008503
6	0.008777
6	0.009055
6	0.008846
6	0.009007
6	0.009081
6	0.009212
6	0.008922
6	0.008698
6	0.009234
6	0.009091
6	0.009094
6	0.009069
6	0.008875
6	0.009095
6	0.008757
6	0.009251
6	0.008946
6	0.008903
6	0.008576
6	0.008922
6	0.008673
6	0.009230
6	0.009027
6	0.008920
6	0.009050
6	0.008776
6	0.008586
6	0.008995
6	0.009017
6	0.008831
6	0.009191
6	0.009223
6	0.008831
6	0.008679
6	0.009226
6	0.008953
6	0.008963
6	0.008936
6	0.009010
6	0.008828
6	0.009501
6	0.008529
6	0.009110
6	0.009460
6	0.008579
6	0.009217
6	0.009378
6	0.008759
6	0.008684
6	0.009096
6	0.008855
6	0.008991
6	0.009117
6	0.008200
6	0.008733
6	0.008787
6	0.009004
6	0.009380
6	0.008927
6	0.008664
6	0.009083
6	0.008870
6	0.009145
6	0.009276
6	0.008763
6	0.008677
6	0.009418
6	0.008677
6	0.009433
6	0.009045
6	0.008496
6	0.008516
6	0.008490
6	0.008438
6	0.008692
6	0.008963
6	0.008876
6	0.008874
6	0.008889
6	0.008920
6	0.009370
6	0.008616
6	0.008636
6	0.008841
6	0.009024
6	0.009121
6	0.009060
6	0.008940
6	0.009393
6	0.009137
6	0.009009
6	0.009713
6	0.009164
6	0.009438
6	0.008969
6	0.009170
6	0.009162
6	0.008780
6	0.008736
6	0.008462
6	0.008745
6	0.008409
6	0.008594
6	0.008538
6	0.008310
6	0.009048
6	0.009112
6	0.008876
6	0.009449
6	0.008965
6	0.008954
6	0.009085
6	0.008653
6	0.008306
6	0.008449
6	0.008972
6	0.008832
6	0.009148
6	0.009072
6	0.009052
6	0.009031
6	0.009131
6	0.008620
6	0.009052
6	0.008132
6	0.009295
6	0.009292
6	0.008549
6	0.009442
6	0.008492
6	0.008709
6	0.008900
6	0.008950
6	0.009058
6	0.008544
6	0.009191
6	0.008669
6	0.009509
6	0.009069
6	0.008385
6	0.009256
6	0.009081
6	0.008958
6	0.009204
6	0.009279
6	0.009093
6	0.008197
6	0.009252
6	0.008940
6	0.009000
6	0.008990
6	0.008973
6	0.008684
6	0.008594
6	0.008743
6	0.008571
6	0.008600
6	0.008845
6	0.008459
6	0.009182
6	0.009180
6	0.008975
6	0.009168
6	0.008848
6	0.008869
6	0.008848
6	0.009129
6	0.009204
6	0.008559
6	0.009273
6	0.008334
6	0.008352
6	0.009286
6	0.009226
6	0.008725
6	0.009026
6	0.009000
6	0.009121
6	0.009037
6	0.008923
6	0.008794
6	0.008794
6	0.009025
6	0.008547
6	0.008992
6	0.009276
6	0.008949
6	0.008534
6	0.008908
6	0.009011
6	0.009023
6	0.009097
6	0.009378
6	0.008756
6	0.008899
6	0.009149
6	0.008614
6	0.009039
6	0.008910
6	0.008836
6	0.008395
6	0.008718
6	0.009273
6	0.008916
6	0.008937
6	0.009142
6	0.008795
6	0.008847
6	0.009302
6	0.009311
6	0.008704
6	0.008811
6	0.009137
6	0.008859
6	0.008459
6	0.008851
6	0.008813
6	0.009148
6	0.008531
6	0.008687
6	0.008626
6	0.008879
6	0.009217
6	0.009465
6	0.008780
6	0.008564
6	0.009096
6	0.009228
6	0.008747
6	0.009145
6	0.008736
6	0.009007
6	0.008734
6	0.009261
6	0.009039
6	0.009046
6	0.008712
6	0.008422
6	0.008361
6	0.008801
6	0.009392
6	0.009142
6	0.008827
6	0.008885
6	0.008885
6	0.008952
6	0.009579
6	0.009437
6	0.009469
6	0.008732
6	0.009111
6	0.008912
6	0.008795
6	0.009562
6	0.008810
6	0.008558
6	0.008594
6	0.008958
6	0.008901
6	0.008869
6	0.008718
6	0.008914
6	0.009116
6	0.008782
6	0.009250
6	0.009238
6	0.008920
6	0.009222
6	0.008862
6	0.009015
6	0.009248
6	0.008691
6	0.009011
6	0.008903
6	0.008541
6	0.008417
7	0.009145
7	0.008998
7	0.008745
7	0.008543
7	0.009294
7	0.008943
7	0.008968
7	0.009309
7	0.008598
7	0.008742
7	0.009004
7	0.009361
7	0.008840
7	0.008661
7	0.008950
7	0.009187
7	0.008808
7	0.009311
7	0.008847
7	0.008487
7	0.008960
7	0.008732
7	0.008907
7	0.008745
7	0.008641
7	0.008728
7	0.009026
7	0.008600
7	0.009162
7	0.008918
7	0.009048
7	0.009022
7	0.009228
7	0.008856
7	0.009268
7	0.008707
7	0.008935
7	0.008749
7	0.008799
7	0.009444
7	0.009373
7	0.008450
7	0.009465
7	0.009014
7	0.008881
7	0.009162
7	0.009001
7	0.009057
7	0.008714
7	0.008692
7	0.009153
7	0.008703
7	0.008672
7	0.009075
7	0.008848
7	0.009085
7	0.008626
7	0.008507
7	0.009651
7	0.009156
7	0.008683
7	0.008721
7	0.008899
7	0.009043
7	0.008501
7	0.009463
7	0.009231
7	0.009051
7	0.008975
7	0.008734
7	0.008614
7	0.009151
7	0.008850
7	0.008401
7	0.008850
7	0.009222
7	0.008780
7	0.008961
7	0.008774
7	0.009047
7	0.008993
7	0.009206
7	0.009110
7	0.009117
7	0.008839
7	0.008933
7	0.008810
7	0.009402
7	0.008913
7	0.008916
7	0.008421
7	0.008928
7	0.008700
7	0.008418
7	0.009203
7	0.008978
7	0.008902
7	0.008637
7	0.008939
7	0.008622
7	0.009112
7	0.008694
7	0.009030
7	0.008309
7	0.009075
7	0.009108
7	0.008841
7	0.009196
7	0.008790
7	0.009481
7	0.008879
7	0.009106
7	0.009633
7	0.008749
7	0.008675
7	0.009111
7	0.009109
7	0.008958
7	0.008608
7	0.009071
7	0.008854
7	0.009210
7	0.009162
7	0.008820
7	0.008907
7	0.008635
7	0.008761
7	0.008908
7	0.009030
7	0.009237
7	0.008996
7	0.008417
7	0.009164
7	0.008821
7	0.008956
7	0.009239
7	0.008853
7	0.008895
7	0.008658
7	0.008643
7	0.009203
7	0.008785
7	0.008958
7	0.008708
7	0.008836
7	0.008547
7	0.008937
7	0.009133
7	0.008970
7	0.008931
7	0.009311
7	0.008940
7	0.009144
7	0.008949
7	0.008865
7	0.008691
7	0.009405
7	0.009298
7	0.008642
7	0.008556
7	0.009272
7	0.009047
7	0.008253
7	0.009208
7	0.008853
7	0.008538
7	0.009222
7	0.008577
7	0.009266
7	0.009283
7	0.009540
7	0.009068
7	0.008662
7	0.008988
7	0.009155
7	0.009179
7	0.008776
7	0.009079
7	0.009149
7	0.008569
7	0.009079
7	0.009074
7	0.009183
7	0.008959
7	0.008632
7	0.008871
7	0.008882
7	0.009420
7	0.008841
7	0.008949
7	0.009217
7	0.008799
7	0.009006
7	0.008595
7	0.009081
7	0.009133
7	0.008427
7	0.008862
7	0.008588
7	0.009210
[truncated: 4,000 more rows]
