# Supplementary material for: Inference and control of the nosocomial transmission of methicillin-resistant Staphylococcus aureus
Source: eLife. 2018 Dec 18;7:e40977. doi: 10.7554/eLife.40977 (PMC6298769; doi:10.7554/eLife.40977)
Supplement: Figure 2—source data 1. — The data set includes: (1) distributions of β, I0 and C0 in Figure 2A; (2) distributions of inferred incidence and actual observation in the synthetic outbreak in Figure 2B; (3) distributions of inferred colonization and actual colonization in the synthetic outbreak in Figure 2C; (4) distributions of inferred transmitted incidence and actual transmitted incidence in the synthetic outbreak in Figure 2D; (5) distributions of inferred imported incidence and actual imported incidence in the synthetic outbreak in Figure 2E. [file elife-40977-fig2-data1.zip › Fig2E_truth.csv]

Week	Obs
1	0.000000
2	12.000000
3	8.000000
4	4.000000
5	12.000000
6	9.000000
7	5.000000
8	2.000000
9	5.000000
10	2.000000
11	2.000000
12	4.000000
13	8.000000
14	7.000000
15	8.000000
16	7.000000
17	13.000000
18	7.000000
19	9.000000
20	6.000000
21	5.000000
22	5.000000
23	5.000000
24	9.000000
25	7.000000
26	6.000000
27	6.000000
28	3.000000
29	6.000000
30	6.000000
31	3.000000
32	6.000000
33	3.000000
34	7.000000
35	3.000000
36	6.000000
37	11.000000
38	5.000000
39	9.000000
40	7.000000
41	5.000000
42	9.000000
43	5.000000
44	8.000000
45	7.000000
46	10.000000
47	4.000000
48	6.000000
49	1.000000
50	11.000000
51	6.000000
52	3.000000
