# Supplementary material for: Inference and control of the nosocomial transmission of methicillin-resistant Staphylococcus aureus
Source: eLife. 2018 Dec 18;7:e40977. doi: 10.7554/eLife.40977 (PMC6298769; doi:10.7554/eLife.40977)
Supplement: Figure 2—source data 1. — The data set includes: (1) distributions of β, I0 and C0 in Figure 2A; (2) distributions of inferred incidence and actual observation in the synthetic outbreak in Figure 2B; (3) distributions of inferred colonization and actual colonization in the synthetic outbreak in Figure 2C; (4) distributions of inferred transmitted incidence and actual transmitted incidence in the synthetic outbreak in Figure 2D; (5) distributions of inferred imported incidence and actual imported incidence in the synthetic outbreak in Figure 2E. [file elife-40977-fig2-data1.zip › Fig2A_C0.csv]

1	0.073608
1	0.090583
1	0.092802
1	0.094306
1	0.083580
1	0.093164
1	0.078949
1	0.075351
1	0.064909
1	0.038274
1	0.071050
1	0.093270
1	0.085306
1	0.097997
1	0.026092
1	0.090099
1	0.065383
1	0.083251
1	0.072409
1	0.093121
1	0.063152
1	0.063638
1	0.055331
1	0.093999
1	0.098007
1	0.075093
1	0.091259
1	0.055132
1	0.092538
1	0.080015
1	0.087357
1	0.074036
1	0.076665
1	0.049726
1	0.049979
1	0.043153
1	0.084554
1	0.095831
1	0.079176
1	0.091103
1	0.088421
1	0.091736
1	0.062642
1	0.090931
1	0.085833
1	0.055802
1	0.088594
1	0.076000
1	0.057395
1	0.073084
1	0.086933
1	0.078870
1	0.063234
1	0.070446
1	0.084030
1	0.079812
1	0.085032
1	0.093735
1	0.063821
1	0.035470
1	0.060872
1	0.094453
1	0.089026
1	0.093202
1	0.079023
1	0.071661
1	0.096042
1	0.080233
1	0.087880
1	0.091002
1	0.094764
1	0.082153
1	0.043896
1	0.070563
1	0.089148
1	0.076263
1	0.095126
1	0.092830
1	0.089231
1	0.074717
1	0.072476
1	0.074068
1	0.052005
1	0.094317
1	0.061859
1	0.041441
1	0.094322
1	0.092433
1	0.073629
1	0.025963
1	0.093771
1	0.043385
1	0.090760
1	0.087475
1	0.081700
1	0.066798
1	0.060395
1	0.027947
1	0.075661
1	0.076417
1	0.086210
1	0.087794
1	0.090267
1	0.092065
1	0.077997
1	0.088086
1	0.060715
1	0.074643
1	0.091905
1	0.074725
1	0.054271
1	0.065966
1	0.091584
1	0.081853
1	0.086686
1	0.092574
1	0.078753
1	0.064603
1	0.076112
1	0.088740
1	0.093400
1	0.056646
1	0.069923
1	0.035143
1	0.063749
1	0.088773
1	0.084657
1	0.094012
1	0.046060
1	0.087409
1	0.093554
1	0.090402
1	0.085503
1	0.088856
1	0.077353
1	0.081513
1	0.086364
1	0.073615
1	0.078492
1	0.047745
1	0.075872
1	0.090204
1	0.040825
1	0.095511
1	0.032518
1	0.081588
1	0.089748
1	0.082821
1	0.070081
1	0.075501
1	0.096452
1	0.080517
1	0.063767
1	0.062452
1	0.055513
1	0.059860
1	0.091417
1	0.066646
1	0.090407
1	0.088974
1	0.030362
1	0.074113
1	0.096081
1	0.090381
1	0.085139
1	0.056979
1	0.060612
1	0.094551
1	0.080464
1	0.095497
1	0.072842
1	0.065061
1	0.051355
1	0.067158
1	0.085418
1	0.022521
1	0.039201
1	0.072644
1	0.093591
1	0.091613
1	0.094942
1	0.044193
1	0.055057
1	0.088961
1	0.087894
1	0.063148
1	0.077434
1	0.095311
1	0.060853
1	0.048083
1	0.090214
1	0.079677
1	0.045184
1	0.088265
1	0.068743
1	0.082352
1	0.067801
1	0.089195
1	0.053159
1	0.039217
1	0.050897
1	0.094878
1	0.044573
1	0.053700
1	0.097251
1	0.082747
1	0.083742
1	0.094369
1	0.091792
1	0.085408
1	0.061325
1	0.048767
1	0.090666
1	0.082118
1	0.074150
1	0.067175
1	0.093158
1	0.047499
1	0.069161
1	0.069201
1	0.036998
1	0.093211
1	0.071958
1	0.044000
1	0.053175
1	0.063514
1	0.063801
1	0.053543
1	0.098424
1	0.089615
1	0.057856
1	0.092371
1	0.096692
1	0.035311
1	0.078308
1	0.097991
1	0.090462
1	0.086902
1	0.069356
1	0.035977
1	0.090185
1	0.086862
1	0.052538
1	0.049836
1	0.036736
1	0.080935
1	0.089567
1	0.051060
1	0.060705
1	0.096289
1	0.058283
1	0.068523
1	0.057013
1	0.047398
1	0.056091
1	0.072871
1	0.071789
1	0.088310
1	0.045336
1	0.044600
1	0.090630
1	0.087962
1	0.074193
1	0.088561
1	0.056832
1	0.091277
1	0.053523
1	0.082439
1	0.073087
1	0.038152
1	0.050305
1	0.087424
1	0.096876
1	0.087540
1	0.058856
1	0.070828
1	0.088654
1	0.086298
1	0.088810
1	0.049436
1	0.067295
1	0.093257
1	0.090041
1	0.065460
1	0.087740
1	0.055250
1	0.014963
1	0.088836
1	0.070750
1	0.088218
1	0.096724
1	0.076287
1	0.088450
1	0.087596
1	0.098515
1	0.077973
1	0.090926
1	0.075680
1	0.062597
1	0.092630
2	0.065762
2	0.062733
2	0.078110
2	0.078026
2	0.087805
2	0.076827
2	0.068735
2	0.079381
2	0.072039
2	0.078713
2	0.078478
2	0.075544
2	0.069621
2	0.075525
2	0.072924
2	0.075204
2	0.074038
2	0.072854
2	0.062587
2	0.070114
2	0.074664
2	0.064972
2	0.079928
2	0.081584
2	0.065127
2	0.073921
2	0.074820
2	0.080371
2	0.070943
2	0.072834
2	0.075146
2	0.079743
2	0.072027
2	0.069783
2	0.076155
2	0.073810
2	0.072739
2	0.078492
2	0.073939
2	0.072499
2	0.064245
2	0.079116
2	0.073608
2	0.078906
2	0.064701
2	0.067391
2	0.064261
2	0.072820
2	0.073207
2	0.069866
2	0.062831
2	0.082669
2	0.071711
2	0.074218
2	0.073922
2	0.064598
2	0.073263
2	0.074429
2	0.065385
2	0.084007
2	0.073293
2	0.076742
2	0.067711
2	0.073054
2	0.075657
2	0.069858
2	0.078292
2	0.068432
2	0.072250
2	0.065897
2	0.083088
2	0.082429
2	0.072227
2	0.064849
2	0.074348
2	0.069724
2	0.067221
2	0.072368
2	0.067583
2	0.070719
2	0.081459
2	0.070754
2	0.080934
2	0.074773
2	0.079793
2	0.075531
2	0.078118
2	0.082867
2	0.077414
2	0.067789
2	0.061661
2	0.063513
2	0.080268
2	0.077931
2	0.069557
2	0.081561
2	0.055179
2	0.073134
2	0.069012
2	0.068570
2	0.072091
2	0.076258
2	0.083805
2	0.074415
2	0.068156
2	0.072579
2	0.072856
2	0.069379
2	0.077897
2	0.076831
2	0.069101
2	0.072894
2	0.063483
2	0.064629
2	0.076123
2	0.078659
2	0.066444
2	0.069869
2	0.074134
2	0.084632
2	0.073113
2	0.072787
2	0.070465
2	0.060551
2	0.072468
2	0.070658
2	0.074096
2	0.072299
2	0.080574
2	0.072796
2	0.068184
2	0.073577
2	0.078936
2	0.074888
2	0.069349
2	0.073866
2	0.069031
2	0.086940
2	0.063356
2	0.076374
2	0.074306
2	0.083820
2	0.067779
2	0.074185
2	0.074464
2	0.073893
2	0.064050
2	0.066459
2	0.078593
2	0.075024
2	0.064658
2	0.079599
2	0.072655
2	0.068860
2	0.062975
2	0.079545
2	0.067516
2	0.081354
2	0.072089
2	0.076645
2	0.072612
2	0.069234
2	0.076995
2	0.069408
2	0.074264
2	0.069834
2	0.082884
2	0.071591
2	0.076988
2	0.073992
2	0.075788
2	0.071252
2	0.070440
2	0.082559
2	0.080772
2	0.076448
2	0.079810
2	0.069758
2	0.064600
2	0.074898
2	0.067524
2	0.082957
2	0.083703
2	0.078542
2	0.068196
2	0.066656
2	0.068678
2	0.066492
2	0.073721
2	0.081877
2	0.075648
2	0.082474
2	0.073225
2	0.080851
2	0.075088
2	0.078287
2	0.080789
2	0.077731
2	0.075260
2	0.067161
2	0.084654
2	0.069658
2	0.068737
2	0.065315
2	0.076128
2	0.067163
2	0.069067
2	0.066049
2	0.084046
2	0.082573
2	0.077115
2	0.073959
2	0.064431
2	0.073726
2	0.075704
2	0.078287
2	0.068049
2	0.069841
2	0.070878
2	0.069877
2	0.067998
2	0.076078
2	0.070901
2	0.081782
2	0.069748
2	0.081270
2	0.079985
2	0.076471
2	0.072615
2	0.075881
2	0.082684
2	0.078519
2	0.079270
2	0.075443
2	0.072829
2	0.066384
2	0.078759
2	0.075507
2	0.077045
2	0.078978
2	0.078192
2	0.066777
2	0.095747
2	0.075092
2	0.075620
2	0.068942
2	0.087417
2	0.073617
2	0.079457
2	0.079111
2	0.070663
2	0.080464
2	0.068485
2	0.071948
2	0.080536
2	0.076793
2	0.082355
2	0.075724
2	0.076857
2	0.072762
2	0.078714
2	0.080176
2	0.077251
2	0.071720
2	0.075741
2	0.078070
2	0.082901
2	0.064767
2	0.076030
2	0.066114
2	0.072554
2	0.075030
2	0.084263
2	0.074161
2	0.075715
2	0.082618
2	0.060345
2	0.071927
2	0.064618
2	0.069146
2	0.074766
2	0.072096
2	0.067245
2	0.071980
2	0.067702
2	0.077047
2	0.077330
2	0.061523
2	0.070782
2	0.078576
2	0.076612
2	0.074872
2	0.076885
2	0.075038
2	0.077437
2	0.073421
2	0.084339
2	0.074178
2	0.073576
2	0.074067
3	0.072952
3	0.069100
3	0.075090
3	0.076741
3	0.074534
3	0.064144
3	0.063856
3	0.072026
3	0.072598
3	0.079329
3	0.068644
3	0.069232
3	0.065872
3	0.076189
3	0.081551
3	0.071350
3	0.078127
3	0.063558
3	0.086039
3	0.067712
3	0.070588
3	0.075908
3	0.070454
3	0.073723
3	0.073615
3	0.070943
3	0.063856
3	0.070683
3	0.071022
3	0.071139
3	0.064590
3	0.077466
3	0.070436
3	0.071333
3	0.066470
3	0.065157
3	0.075487
3	0.070866
3	0.060484
3	0.071799
3	0.064076
3	0.067616
3	0.076268
3	0.072895
3	0.074428
3	0.074721
3	0.074373
3	0.074109
3	0.067701
3	0.072316
3	0.073657
3	0.066734
3	0.067827
3	0.074828
3	0.074575
3	0.076624
3	0.067969
3	0.073977
3	0.066342
3	0.078332
3	0.071514
3	0.072406
3	0.063372
3	0.069483
3	0.073314
3	0.073966
3	0.061197
3	0.058090
3	0.070387
3	0.073340
3	0.074846
3	0.076147
3	0.064742
3	0.070460
3	0.073165
3	0.073613
3	0.067926
3	0.068739
3	0.072415
3	0.070255
3	0.077481
3	0.073016
3	0.074762
3	0.067743
3	0.075784
3	0.073669
3	0.080735
3	0.077704
3	0.056032
3	0.066937
3	0.067741
3	0.064853
3	0.060831
3	0.077921
3	0.069761
3	0.060602
3	0.063436
3	0.076007
3	0.078492
3	0.060501
3	0.073105
3	0.065074
3	0.070993
3	0.069249
3	0.060482
3	0.075956
3	0.059957
3	0.077324
3	0.066095
3	0.078834
3	0.072392
3	0.075437
3	0.063277
3	0.070323
3	0.069792
3	0.069142
3	0.068102
3	0.076637
3	0.069308
3	0.076344
3	0.073974
3	0.072506
3	0.072804
3	0.071770
3	0.080814
3	0.071273
3	0.067303
3	0.071695
3	0.087549
3	0.069178
3	0.074413
3	0.071986
3	0.072704
3	0.082537
3	0.077754
3	0.073514
3	0.065744
3	0.075852
3	0.082107
3	0.075720
3	0.067032
3	0.065202
3	0.072919
3	0.073035
3	0.064671
3	0.077683
3	0.065116
3	0.066117
3	0.074265
3	0.080999
3	0.071348
3	0.076433
3	0.074169
3	0.074447
3	0.065397
3	0.073153
3	0.069708
3	0.063882
3	0.073144
3	0.083977
3	0.073598
3	0.072339
3	0.064482
3	0.076531
3	0.081135
3	0.071279
3	0.077353
3	0.069860
3	0.067007
3	0.068716
3	0.068544
3	0.076731
3	0.081141
3	0.067801
3	0.071748
3	0.070973
3	0.075235
3	0.070228
3	0.072489
3	0.068358
3	0.065297
3	0.073982
3	0.075225
3	0.074927
3	0.060257
3	0.072315
3	0.077826
3	0.072860
3	0.069536
3	0.076370
3	0.061256
3	0.070843
3	0.081329
3	0.068777
3	0.076997
3	0.067956
3	0.073792
3	0.069537
3	0.080009
3	0.079331
3	0.074518
3	0.064932
3	0.055014
3	0.073283
3	0.063590
3	0.063507
3	0.082663
3	0.070320
3	0.076975
3	0.073688
3	0.076286
3	0.072573
3	0.077719
3	0.071717
3	0.074183
3	0.063930
3	0.073702
3	0.070130
3	0.075358
3	0.076935
3	0.076382
3	0.070637
3	0.075177
3	0.069324
3	0.076744
3	0.079608
3	0.072229
3	0.070604
3	0.072540
3	0.066054
3	0.069673
3	0.077651
3	0.076912
3	0.072824
3	0.068519
3	0.065303
3	0.080765
3	0.074207
3	0.072610
3	0.059638
3	0.074376
3	0.068167
3	0.075787
3	0.065486
3	0.061780
3	0.075064
3	0.080367
3	0.074343
3	0.069145
3	0.075878
3	0.075558
3	0.068324
3	0.076444
3	0.064019
3	0.076185
3	0.075545
3	0.059254
3	0.070197
3	0.068209
3	0.068587
3	0.076836
3	0.071062
3	0.077668
3	0.066381
3	0.070709
3	0.072484
3	0.070629
3	0.073123
3	0.074934
3	0.072987
3	0.069334
3	0.071945
3	0.069001
3	0.088466
3	0.064852
3	0.068361
3	0.071035
3	0.077079
3	0.067978
3	0.069673
3	0.061029
3	0.082964
3	0.077486
3	0.066910
3	0.077451
3	0.080877
3	0.070518
3	0.072600
3	0.074118
3	0.069948
3	0.066774
3	0.074635
3	0.073155
3	0.073831
3	0.078264
3	0.079867
3	0.065473
3	0.071750
3	0.088070
3	0.064730
4	0.079487
4	0.079465
4	0.076625
4	0.077752
4	0.076292
4	0.085122
4	0.071030
4	0.072898
4	0.072623
4	0.062846
4	0.066991
4	0.069723
4	0.077344
4	0.071805
4	0.076800
4	0.078560
4	0.073833
4	0.068123
4	0.069768
4	0.076703
4	0.075755
4	0.086631
4	0.067189
4	0.076360
4	0.075454
4	0.082378
4	0.074947
4	0.067571
4	0.078635
4	0.082029
4	0.072252
4	0.069571
4	0.070922
4	0.070929
4	0.072999
4	0.073288
4	0.073248
4	0.070547
4	0.068719
4	0.069511
4	0.070379
4	0.068331
4	0.073730
4	0.071110
4	0.073319
4	0.075607
4	0.077834
4	0.080295
4	0.084114
4	0.076213
4	0.081718
4	0.079812
4	0.063403
4	0.076719
4	0.083382
4	0.072261
4	0.074572
4	0.068428
4	0.078305
4	0.082341
4	0.069536
4	0.066792
4	0.072629
4	0.075168
4	0.068171
4	0.065323
4	0.078561
4	0.070694
4	0.064406
4	0.079368
4	0.074866
4	0.071263
4	0.079383
4	0.070492
4	0.076333
4	0.068862
4	0.080057
4	0.078021
4	0.069679
4	0.083669
4	0.062997
4	0.076205
4	0.072944
4	0.063696
4	0.082664
4	0.071799
4	0.070384
4	0.078133
4	0.079264
4	0.074663
4	0.072813
4	0.070600
4	0.067230
4	0.076349
4	0.066500
4	0.072945
4	0.080270
4	0.072928
4	0.073765
4	0.081556
4	0.070095
4	0.071831
4	0.072952
4	0.071162
4	0.079089
4	0.074423
4	0.074369
4	0.068751
4	0.072651
4	0.068207
4	0.082775
4	0.076464
4	0.070382
4	0.080855
4	0.070580
4	0.078621
4	0.076331
4	0.074767
4	0.072563
4	0.070192
4	0.069851
4	0.075718
4	0.079581
4	0.076998
4	0.073257
4	0.068762
4	0.086720
4	0.064542
4	0.079558
4	0.071512
4	0.069881
4	0.073305
4	0.079691
4	0.071930
4	0.068566
4	0.068350
4	0.072787
4	0.076042
4	0.072332
4	0.072777
4	0.068778
4	0.074170
4	0.081569
4	0.077970
4	0.070064
4	0.079179
4	0.072731
4	0.069196
4	0.070677
4	0.074557
4	0.077684
4	0.075294
4	0.080835
4	0.071287
4	0.070805
4	0.070503
4	0.070803
4	0.081534
4	0.060658
4	0.065633
4	0.077396
4	0.079322
4	0.065114
4	0.067476
4	0.074167
4	0.082550
4	0.074104
4	0.083354
4	0.070008
4	0.072062
4	0.074559
4	0.071335
4	0.075900
4	0.076544
4	0.070609
4	0.079796
4	0.072288
4	0.079940
4	0.071598
4	0.076070
4	0.078354
4	0.068659
4	0.076721
4	0.068727
4	0.077273
4	0.068446
4	0.074678
4	0.074316
4	0.069073
4	0.074058
4	0.071958
4	0.075715
4	0.076005
4	0.074735
4	0.072252
4	0.073630
4	0.082591
4	0.069091
4	0.072576
4	0.075363
4	0.070888
4	0.068767
4	0.071233
4	0.068440
4	0.075290
4	0.074049
4	0.073235
4	0.086535
4	0.078326
4	0.077113
4	0.072149
4	0.076000
4	0.065199
4	0.081035
4	0.075603
4	0.067825
4	0.069884
4	0.080340
4	0.074077
4	0.077421
4	0.081939
4	0.077127
4	0.077971
4	0.078755
4	0.070494
4	0.064685
4	0.081866
4	0.068851
4	0.072470
4	0.075840
4	0.068142
4	0.076526
4	0.072977
4	0.075433
4	0.085788
4	0.074681
4	0.077073
4	0.077356
4	0.069790
4	0.072019
4	0.067752
4	0.074297
4	0.069981
4	0.072198
4	0.072215
4	0.069693
4	0.075817
4	0.083055
4	0.074725
4	0.080635
4	0.075234
4	0.077143
4	0.071906
4	0.072011
4	0.076358
4	0.066346
4	0.075866
4	0.073950
4	0.073459
4	0.077677
4	0.075969
4	0.083077
4	0.071192
4	0.075617
4	0.076485
4	0.074886
4	0.076836
4	0.063185
4	0.080119
4	0.069584
4	0.075410
4	0.080134
4	0.078019
4	0.076353
4	0.073374
4	0.077341
4	0.079322
4	0.073543
4	0.080175
4	0.081334
4	0.081018
4	0.070926
4	0.077199
4	0.072551
4	0.066901
4	0.071033
4	0.077966
4	0.067514
4	0.073314
4	0.076908
4	0.084646
4	0.068609
4	0.070123
4	0.080829
4	0.070400
4	0.071216
4	0.070394
4	0.081495
4	0.082950
4	0.065963
5	0.071396
5	0.067039
5	0.080739
5	0.072771
5	0.066438
5	0.077255
5	0.076470
5	0.073267
5	0.064822
5	0.071106
5	0.075221
5	0.076940
5	0.074794
5	0.080612
5	0.072126
5	0.072795
5	0.080126
5	0.072533
5	0.079664
5	0.077307
5	0.082291
5	0.066015
5	0.071092
5	0.070771
5	0.074531
5	0.070701
5	0.069729
5	0.065159
5	0.076677
5	0.067664
5	0.071169
5	0.073909
5	0.067611
5	0.075661
5	0.071329
5	0.070690
5	0.076520
5	0.071749
5	0.073671
5	0.072241
5	0.065397
5	0.074047
5	0.072808
5	0.071314
5	0.082203
5	0.072225
5	0.072193
5	0.075201
5	0.073467
5	0.073981
5	0.079513
5	0.068894
5	0.067528
5	0.078106
5	0.070091
5	0.072993
5	0.074007
5	0.068294
5	0.065702
5	0.073303
5	0.074927
5	0.067922
5	0.069423
5	0.068139
5	0.079535
5	0.069076
5	0.071911
5	0.077123
5	0.077893
5	0.073047
5	0.075029
5	0.073316
5	0.075311
5	0.072336
5	0.073485
5	0.070226
5	0.069039
5	0.072112
5	0.083523
5	0.079063
5	0.070347
5	0.083081
5	0.070165
5	0.074262
5	0.072460
5	0.067675
5	0.078779
5	0.073459
5	0.073213
5	0.075113
5	0.071340
5	0.072341
5	0.081400
5	0.072634
5	0.077325
5	0.074874
5	0.077576
5	0.070375
5	0.069871
5	0.072090
5	0.071004
5	0.070834
5	0.070013
5	0.072292
5	0.076075
5	0.069570
5	0.079763
5	0.070171
5	0.074382
5	0.079879
5	0.066196
5	0.071435
5	0.069990
5	0.078584
5	0.067424
5	0.075040
5	0.074170
5	0.071983
5	0.081715
5	0.075934
5	0.073456
5	0.072871
5	0.073820
5	0.076368
5	0.070246
5	0.077023
5	0.073129
5	0.067914
5	0.072289
5	0.081080
5	0.080109
5	0.073291
5	0.078002
5	0.070742
5	0.073627
5	0.072155
5	0.071334
5	0.070125
5	0.069973
5	0.070166
5	0.073365
5	0.070070
5	0.077336
5	0.071743
5	0.073564
5	0.075888
5	0.069149
5	0.071478
5	0.072259
5	0.077593
5	0.071189
5	0.070120
5	0.071907
5	0.079352
5	0.067758
5	0.073757
5	0.075290
5	0.069524
5	0.075112
5	0.075267
5	0.072144
5	0.078494
5	0.075751
5	0.073343
5	0.070276
5	0.077613
5	0.062829
5	0.076451
5	0.071334
5	0.074151
5	0.075932
5	0.072570
5	0.071654
5	0.071663
5	0.074734
5	0.079458
5	0.074334
5	0.074832
5	0.073495
5	0.073940
5	0.072316
5	0.073261
5	0.071999
5	0.077663
5	0.067923
5	0.073311
5	0.073026
5	0.072596
5	0.075411
5	0.066653
5	0.074111
5	0.073377
5	0.075048
5	0.077839
5	0.073937
5	0.073593
5	0.080877
5	0.073501
5	0.066798
5	0.070524
5	0.070054
5	0.078704
5	0.074654
5	0.070073
5	0.069813
5	0.071867
5	0.077852
5	0.075609
5	0.077720
5	0.073994
5	0.067801
5	0.072847
5	0.074465
5	0.066096
5	0.071256
5	0.077457
5	0.069309
5	0.071726
5	0.067829
5	0.079470
5	0.069067
5	0.075373
5	0.078046
5	0.069854
5	0.067032
5	0.070052
5	0.070828
5	0.070787
5	0.078929
5	0.066972
5	0.070191
5	0.067992
5	0.068100
5	0.075050
5	0.067847
5	0.066948
5	0.073987
5	0.071569
5	0.074747
5	0.075951
5	0.077874
5	0.078992
5	0.076884
5	0.071698
5	0.074913
5	0.075109
5	0.065176
5	0.077021
5	0.074171
5	0.083111
5	0.075020
5	0.079956
5	0.073110
5	0.068528
5	0.079349
5	0.069536
5	0.077603
5	0.069546
5	0.075221
5	0.078109
5	0.073155
5	0.074389
5	0.065546
5	0.066907
5	0.067598
5	0.070744
5	0.068165
5	0.073494
5	0.075861
5	0.076405
5	0.073570
5	0.067349
5	0.068788
5	0.082504
5	0.072755
5	0.071055
5	0.072255
5	0.066585
5	0.065152
5	0.081461
5	0.068070
5	0.077789
5	0.070311
5	0.074613
5	0.076537
5	0.079297
5	0.079672
5	0.064850
5	0.072765
5	0.064187
5	0.065536
5	0.072191
5	0.067728
5	0.074046
5	0.078373
5	0.077389
5	0.074405
5	0.070113
5	0.065181
5	0.071875
6	0.079360
6	0.079393
6	0.069386
6	0.080958
6	0.071837
6	0.075177
6	0.071161
6	0.070844
6	0.078894
6	0.077606
6	0.080063
6	0.074692
6	0.072955
6	0.070815
6	0.080533
6	0.079359
6	0.069871
6	0.079561
6	0.078900
6	0.073864
6	0.078406
6	0.071370
6	0.073680
6	0.072623
6	0.080619
6	0.074425
6	0.075795
6	0.071330
6	0.076736
6	0.076265
6	0.074859
6	0.075285
6	0.074513
6	0.070539
6	0.079099
6	0.069437
6	0.078311
6	0.074861
6	0.082225
6	0.065462
6	0.075456
6	0.070507
6	0.075165
6	0.068652
6	0.070105
6	0.069953
6	0.080429
6	0.081135
6	0.067628
6	0.074582
6	0.073446
6	0.075254
6	0.082720
6	0.065871
6	0.071026
6	0.073448
6	0.074726
6	0.071703
6	0.070422
6	0.067253
6	0.073835
6	0.074369
6	0.070232
6	0.072542
6	0.073178
6	0.068131
6	0.081231
6	0.072242
6	0.070656
6	0.075434
6	0.076269
6	0.076841
6	0.076115
6	0.076300
6	0.071113
6	0.067862
6	0.068297
6	0.075460
6	0.072628
6	0.078767
6	0.069866
6	0.073799
6	0.068563
6	0.074657
6	0.072807
6	0.074682
6	0.076342
6	0.077530
6	0.074360
6	0.070848
6	0.071492
6	0.072557
6	0.071261
6	0.072060
6	0.074170
6	0.073252
6	0.076559
6	0.078495
6	0.065117
6	0.065950
6	0.079818
6	0.073021
6	0.063851
6	0.081879
6	0.068621
6	0.071889
6	0.073588
6	0.074163
6	0.075745
6	0.068924
6	0.074262
6	0.074936
6	0.076713
6	0.079385
6	0.075054
6	0.069321
6	0.076020
6	0.075463
6	0.075089
6	0.086709
6	0.080082
6	0.072557
6	0.072971
6	0.073180
6	0.074354
6	0.073943
6	0.075597
6	0.077532
6	0.067832
6	0.076493
6	0.078181
6	0.075008
6	0.070779
6	0.071866
6	0.078290
6	0.068581
6	0.071306
6	0.079435
6	0.073623
6	0.074863
6	0.077325
6	0.073282
6	0.073809
6	0.076281
6	0.082133
6	0.076316
6	0.073012
6	0.070613
6	0.067214
6	0.071468
6	0.072563
6	0.075591
6	0.079846
6	0.076750
6	0.075915
6	0.070514
6	0.076483
6	0.068254
6	0.074988
6	0.079223
6	0.072326
6	0.070855
6	0.074477
6	0.066076
6	0.071083
6	0.072160
6	0.071938
6	0.076936
6	0.074901
6	0.073676
6	0.078314
6	0.074421
6	0.077680
6	0.069404
6	0.078250
6	0.064540
6	0.074657
6	0.071489
6	0.075540
6	0.074103
6	0.077262
6	0.069827
6	0.077503
6	0.083482
6	0.069741
6	0.069565
6	0.070211
6	0.070887
6	0.077501
6	0.076092
6	0.075370
6	0.083362
6	0.074487
6	0.078169
6	0.071990
6	0.071276
6	0.068970
6	0.074037
6	0.072066
6	0.069371
6	0.079287
6	0.073029
6	0.071673
6	0.080574
6	0.072892
6	0.079237
6	0.072955
6	0.077226
6	0.078287
6	0.073579
6	0.078073
6	0.068732
6	0.074555
6	0.079265
6	0.076590
6	0.077042
6	0.070319
6	0.078811
6	0.071864
6	0.073841
6	0.072447
6	0.068898
6	0.072643
6	0.077624
6	0.068497
6	0.070343
6	0.074089
6	0.064857
6	0.072314
6	0.070374
6	0.073897
6	0.079937
6	0.083478
6	0.076463
6	0.077370
6	0.071731
6	0.070992
6	0.070828
6	0.077037
6	0.075288
6	0.068981
6	0.080062
6	0.074624
6	0.071306
6	0.077188
6	0.070118
6	0.072528
6	0.074753
6	0.075843
6	0.081825
6	0.071500
6	0.068418
6	0.069492
6	0.074737
6	0.079200
6	0.071365
6	0.068387
6	0.078708
6	0.079395
6	0.072162
6	0.075324
6	0.074253
6	0.071556
6	0.074474
6	0.076731
6	0.079010
6	0.074243
6	0.074109
6	0.071978
6	0.077994
6	0.071576
6	0.070875
6	0.074838
6	0.075957
6	0.075274
6	0.078861
6	0.076172
6	0.070802
6	0.072815
6	0.077083
6	0.073276
6	0.071774
6	0.068834
6	0.067344
6	0.073767
6	0.067996
6	0.076125
6	0.071174
6	0.075615
6	0.076139
6	0.072013
6	0.076948
6	0.079296
6	0.074746
6	0.076183
6	0.069957
6	0.077981
6	0.074523
6	0.070345
6	0.073860
7	0.071111
7	0.072505
7	0.079203
7	0.075159
7	0.074256
7	0.075114
7	0.082050
7	0.083604
7	0.069268
7	0.073641
7	0.070138
7	0.076843
7	0.072240
7	0.069568
7	0.077624
7	0.079786
7	0.072710
7	0.073839
7	0.083785
7	0.070206
7	0.075391
7	0.080298
7	0.072145
7	0.069813
7	0.074613
7	0.073430
7	0.068517
7	0.077528
7	0.080810
7	0.068422
7	0.075132
7	0.073714
7	0.070335
7	0.074453
7	0.076933
7	0.077594
7	0.069069
7	0.075098
7	0.077056
7	0.078412
7	0.073494
7	0.080995
7	0.073469
7	0.079382
7	0.080519
7	0.071683
7	0.073109
7	0.075753
7	0.074061
7	0.075595
7	0.077614
7	0.069399
7	0.074987
7	0.079977
7	0.070671
7	0.080982
7	0.074422
7	0.070854
7	0.071609
7	0.074256
7	0.069906
7	0.077633
7	0.073834
7	0.070506
7	0.074162
7	0.077373
7	0.072257
7	0.077278
7	0.068030
7	0.070863
7	0.079460
7	0.071183
7	0.074303
7	0.075873
7	0.070813
7	0.067934
7	0.078107
7	0.074540
7	0.072698
7	0.073452
7	0.078021
7	0.069178
7	0.075993
7	0.076027
7	0.069438
7	0.073531
7	0.080125
7	0.076989
7	0.075692
7	0.074637
7	0.078781
7	0.070576
7	0.076668
7	0.075885
7	0.067668
7	0.075237
7	0.072057
7	0.069500
7	0.073072
7	0.080700
7	0.072261
7	0.080795
7	0.078310
7	0.074554
7	0.077920
7	0.067770
7	0.078590
7	0.074803
7	0.070252
7	0.073207
7	0.077902
7	0.068663
7	0.082656
7	0.076952
7	0.079246
7	0.072022
7	0.074345
7	0.076059
7	0.072857
7	0.074713
7	0.073514
7	0.074050
7	0.076801
7	0.067959
7	0.076046
7	0.075443
7	0.071868
7	0.077796
7	0.069567
7	0.076602
7	0.075138
7	0.073318
7	0.073009
7	0.073392
7	0.064187
7	0.073920
7	0.073775
7	0.069360
7	0.073684
7	0.080804
7	0.074066
7	0.075805
7	0.077201
7	0.072482
7	0.071444
7	0.068186
7	0.077341
7	0.073890
7	0.074700
7	0.078344
7	0.071312
7	0.072108
7	0.067568
7	0.076383
7	0.074930
7	0.069245
7	0.074245
7	0.076438
7	0.070214
7	0.069469
7	0.076313
7	0.071315
7	0.081377
7	0.078717
7	0.078922
7	0.075691
7	0.076014
7	0.075437
7	0.080323
7	0.081396
7	0.076197
7	0.079870
7	0.073620
7	0.075934
7	0.071427
7	0.074934
7	0.070485
7	0.074761
7	0.074489
7	0.071784
7	0.078039
7	0.073379
7	0.072124
7	0.076032
7	0.073349
7	0.073770
7	0.069087
7	0.076306
7	0.074220
7	0.074090
7	0.072307
7	0.078965
7	0.077514
7	0.073472
7	0.072821
7	0.080485
7	0.077524
7	0.074525
7	0.077653
7	0.076162
[truncated: 4,000 more rows]
