# Supplementary material for: Inference and control of the nosocomial transmission of methicillin-resistant Staphylococcus aureus
Source: eLife. 2018 Dec 18;7:e40977. doi: 10.7554/eLife.40977 (PMC6298769; doi:10.7554/eLife.40977)
Supplement: Figure 2—source data 1. — The data set includes: (1) distributions of β, I0 and C0 in Figure 2A; (2) distributions of inferred incidence and actual observation in the synthetic outbreak in Figure 2B; (3) distributions of inferred colonization and actual colonization in the synthetic outbreak in Figure 2C; (4) distributions of inferred transmitted incidence and actual transmitted incidence in the synthetic outbreak in Figure 2D; (5) distributions of inferred imported incidence and actual imported incidence in the synthetic outbreak in Figure 2E. [file elife-40977-fig2-data1.zip › Fig2B_observation.csv]

Week	Obs
1	9.000000
2	18.000000
3	13.000000
4	10.000000
5	15.000000
6	18.000000
7	10.000000
8	7.000000
9	9.000000
10	10.000000
11	12.000000
12	8.000000
13	15.000000
14	18.000000
15	23.000000
16	20.000000
17	24.000000
18	21.000000
19	19.000000
20	24.000000
21	15.000000
22	25.000000
23	18.000000
24	21.000000
25	23.000000
26	20.000000
27	26.000000
28	21.000000
29	18.000000
30	16.000000
31	18.000000
32	30.000000
33	17.000000
34	24.000000
35	18.000000
36	23.000000
37	23.000000
38	19.000000
39	28.000000
40	29.000000
41	30.000000
42	24.000000
43	29.000000
44	29.000000
45	30.000000
46	35.000000
47	29.000000
48	25.000000
49	19.000000
50	36.000000
51	27.000000
52	28.000000
