# Supplementary material for: Inference and control of the nosocomial transmission of methicillin-resistant Staphylococcus aureus
Source: eLife. 2018 Dec 18;7:e40977. doi: 10.7554/eLife.40977 (PMC6298769; doi:10.7554/eLife.40977)
Supplement: Figure 2—source data 1. — The data set includes: (1) distributions of β, I0 and C0 in Figure 2A; (2) distributions of inferred incidence and actual observation in the synthetic outbreak in Figure 2B; (3) distributions of inferred colonization and actual colonization in the synthetic outbreak in Figure 2C; (4) distributions of inferred transmitted incidence and actual transmitted incidence in the synthetic outbreak in Figure 2D; (5) distributions of inferred imported incidence and actual imported incidence in the synthetic outbreak in Figure 2E. [file elife-40977-fig2-data1.zip › Fig2D_truth.csv]

Week	Obs
1	9.000000
2	6.000000
3	3.000000
4	5.000000
5	3.000000
6	9.000000
7	4.000000
8	3.000000
9	4.000000
10	7.000000
11	9.000000
12	4.000000
13	5.000000
14	8.000000
15	13.000000
16	13.000000
17	10.000000
18	14.000000
19	9.000000
20	17.000000
21	10.000000
22	17.000000
23	13.000000
24	9.000000
25	15.000000
26	14.000000
27	19.000000
28	16.000000
29	12.000000
30	9.000000
31	11.000000
32	22.000000
33	13.000000
34	16.000000
35	14.000000
36	16.000000
37	12.000000
38	13.000000
39	16.000000
40	21.000000
41	22.000000
42	14.000000
43	20.000000
44	20.000000
45	22.000000
46	23.000000
47	22.000000
48	19.000000
49	15.000000
50	25.000000
51	16.000000
52	23.000000
