# Supplementary material for: Inference and control of the nosocomial transmission of methicillin-resistant Staphylococcus aureus
Source: eLife. 2018 Dec 18;7:e40977. doi: 10.7554/eLife.40977 (PMC6298769; doi:10.7554/eLife.40977)
Supplement: Figure 2—source data 1. — The data set includes: (1) distributions of β, I0 and C0 in Figure 2A; (2) distributions of inferred incidence and actual observation in the synthetic outbreak in Figure 2B; (3) distributions of inferred colonization and actual colonization in the synthetic outbreak in Figure 2C; (4) distributions of inferred transmitted incidence and actual transmitted incidence in the synthetic outbreak in Figure 2D; (5) distributions of inferred imported incidence and actual imported incidence in the synthetic outbreak in Figure 2E. [file elife-40977-fig2-data1.zip › Fig2E_inference.csv]

Week	Obs
1	0.000000
1	0.000000
1	0.000000
1	0.000000
1	0.000000
1	0.000000
1	0.000000
1	0.000000
1	0.000000
1	0.000000
1	0.000000
1	0.000000
1	0.000000
1	0.000000
1	0.000000
1	0.000000
1	0.000000
1	0.000000
1	0.000000
1	0.000000
1	0.000000
1	0.000000
1	0.000000
1	0.000000
1	0.000000
1	0.000000
1	0.000000
1	0.000000
1	0.000000
1	0.000000
1	0.000000
1	0.000000
1	0.000000
1	0.000000
1	0.000000
1	0.000000
1	0.000000
1	0.000000
1	0.000000
1	0.000000
1	0.000000
1	0.000000
1	0.000000
1	0.000000
1	0.000000
1	0.000000
1	0.000000
1	0.000000
1	0.000000
1	0.000000
1	0.000000
1	0.000000
1	0.000000
1	0.000000
1	0.000000
1	0.000000
1	0.000000
1	0.000000
1	0.000000
1	0.000000
1	0.000000
1	0.000000
1	0.000000
1	0.000000
1	0.000000
1	0.000000
1	0.000000
1	0.000000
1	0.000000
1	0.000000
1	0.000000
1	0.000000
1	0.000000
1	0.000000
1	0.000000
1	0.000000
1	0.000000
1	0.000000
1	0.000000
1	0.000000
1	0.000000
1	0.000000
1	0.000000
1	0.000000
1	0.000000
1	0.000000
1	0.000000
1	0.000000
1	0.000000
1	0.000000
1	0.000000
1	0.000000
1	0.000000
1	0.000000
1	0.000000
1	0.000000
1	0.000000
1	0.000000
1	0.000000
1	0.000000
2	5.000000
2	11.000000
2	12.000000
2	7.000000
2	11.000000
2	13.000000
2	8.000000
2	10.000000
2	5.000000
2	6.000000
2	11.000000
2	5.000000
2	11.000000
2	8.000000
2	14.000000
2	6.000000
2	18.000000
2	5.000000
2	11.000000
2	5.000000
2	5.000000
2	13.000000
2	7.000000
2	8.000000
2	7.000000
2	9.000000
2	9.000000
2	7.000000
2	13.000000
2	17.000000
2	9.000000
2	13.000000
2	7.000000
2	8.000000
2	14.000000
2	9.000000
2	11.000000
2	18.000000
2	13.000000
2	6.000000
2	5.000000
2	7.000000
2	8.000000
2	6.000000
2	15.000000
2	6.000000
2	12.000000
2	4.000000
2	8.000000
2	9.000000
2	4.000000
2	6.000000
2	13.000000
2	13.000000
2	7.000000
2	8.000000
2	7.000000
2	9.000000
2	16.000000
2	9.000000
2	9.000000
2	4.000000
2	7.000000
2	12.000000
2	7.000000
2	9.000000
2	12.000000
2	12.000000
2	12.000000
2	6.000000
2	5.000000
2	4.000000
2	7.000000
2	7.000000
2	17.000000
2	11.000000
2	10.000000
2	9.000000
2	8.000000
2	7.000000
2	7.000000
2	15.000000
2	8.000000
2	6.000000
2	10.000000
2	7.000000
2	11.000000
2	8.000000
2	6.000000
2	6.000000
2	15.000000
2	11.000000
2	10.000000
2	9.000000
2	11.000000
2	11.000000
2	8.000000
2	8.000000
2	8.000000
2	11.000000
3	10.000000
3	13.000000
3	16.000000
3	6.000000
3	6.000000
3	12.000000
3	5.000000
3	5.000000
3	9.000000
3	15.000000
3	7.000000
3	7.000000
3	9.000000
3	5.000000
3	8.000000
3	13.000000
3	7.000000
3	11.000000
3	7.000000
3	9.000000
3	9.000000
3	12.000000
3	12.000000
3	9.000000
3	8.000000
3	10.000000
3	8.000000
3	6.000000
3	11.000000
3	7.000000
3	4.000000
3	9.000000
3	14.000000
3	7.000000
3	6.000000
3	6.000000
3	8.000000
3	8.000000
3	12.000000
3	9.000000
3	9.000000
3	12.000000
3	10.000000
3	11.000000
3	7.000000
3	12.000000
3	13.000000
3	7.000000
3	9.000000
3	12.000000
3	10.000000
3	7.000000
3	10.000000
3	13.000000
3	5.000000
3	8.000000
3	9.000000
3	12.000000
3	7.000000
3	8.000000
3	11.000000
3	10.000000
3	8.000000
3	10.000000
3	9.000000
3	13.000000
3	6.000000
3	9.000000
3	5.000000
3	11.000000
3	8.000000
3	7.000000
3	12.000000
3	9.000000
3	11.000000
3	6.000000
3	9.000000
3	6.000000
3	9.000000
3	4.000000
3	10.000000
3	9.000000
3	9.000000
3	11.000000
3	10.000000
3	8.000000
3	5.000000
3	5.000000
3	7.000000
3	6.000000
3	6.000000
3	16.000000
3	9.000000
3	5.000000
3	7.000000
3	6.000000
3	12.000000
3	16.000000
3	11.000000
3	9.000000
4	7.000000
4	5.000000
4	8.000000
4	14.000000
4	8.000000
4	14.000000
4	9.000000
4	6.000000
4	9.000000
4	6.000000
4	4.000000
4	10.000000
4	8.000000
4	8.000000
4	7.000000
4	10.000000
4	6.000000
4	6.000000
4	10.000000
4	6.000000
4	4.000000
4	8.000000
4	6.000000
4	10.000000
4	6.000000
4	6.000000
4	12.000000
4	7.000000
4	14.000000
4	13.000000
4	6.000000
4	2.000000
4	5.000000
4	9.000000
4	4.000000
4	8.000000
4	9.000000
4	5.000000
4	10.000000
4	11.000000
4	7.000000
4	8.000000
4	10.000000
4	8.000000
4	9.000000
4	5.000000
4	14.000000
4	7.000000
4	6.000000
4	8.000000
4	4.000000
4	5.000000
4	4.000000
4	8.000000
4	6.000000
4	8.000000
4	10.000000
4	9.000000
4	8.000000
4	9.000000
4	8.000000
4	6.000000
4	6.000000
4	8.000000
4	5.000000
4	5.000000
4	10.000000
4	3.000000
4	12.000000
4	5.000000
4	4.000000
4	6.000000
4	3.000000
4	10.000000
4	8.000000
4	7.000000
4	7.000000
4	9.000000
4	11.000000
4	6.000000
4	5.000000
4	4.000000
4	8.000000
4	12.000000
4	4.000000
4	9.000000
4	10.000000
4	12.000000
4	8.000000
4	1.000000
4	6.000000
4	8.000000
4	8.000000
4	8.000000
4	4.000000
4	11.000000
4	12.000000
4	8.000000
4	10.000000
4	8.000000
5	10.000000
5	11.000000
5	10.000000
5	7.000000
5	8.000000
5	6.000000
5	6.000000
5	6.000000
5	10.000000
5	9.000000
5	4.000000
5	7.000000
5	8.000000
5	9.000000
5	8.000000
5	7.000000
5	6.000000
5	10.000000
5	6.000000
5	13.000000
5	10.000000
5	7.000000
5	6.000000
5	11.000000
5	6.000000
5	9.000000
5	10.000000
5	6.000000
5	4.000000
5	5.000000
5	5.000000
5	6.000000
5	11.000000
5	8.000000
5	9.000000
5	6.000000
5	5.000000
5	9.000000
5	6.000000
5	10.000000
5	8.000000
5	8.000000
5	10.000000
5	6.000000
5	5.000000
5	3.000000
5	7.000000
5	7.000000
5	8.000000
5	7.000000
5	9.000000
5	4.000000
5	8.000000
5	4.000000
5	6.000000
5	10.000000
5	7.000000
5	10.000000
5	8.000000
5	8.000000
5	7.000000
5	0.000000
5	7.000000
5	5.000000
5	12.000000
5	11.000000
5	5.000000
5	7.000000
5	6.000000
5	10.000000
5	7.000000
5	9.000000
5	6.000000
5	6.000000
5	11.000000
5	4.000000
5	10.000000
5	16.000000
5	7.000000
5	7.000000
5	7.000000
5	10.000000
5	2.000000
5	4.000000
5	4.000000
5	12.000000
5	11.000000
5	7.000000
5	11.000000
5	9.000000
5	9.000000
5	7.000000
5	8.000000
5	6.000000
5	6.000000
5	8.000000
5	4.000000
5	8.000000
5	5.000000
5	5.000000
6	6.000000
6	8.000000
6	8.000000
6	7.000000
6	9.000000
6	9.000000
6	8.000000
6	4.000000
6	7.000000
6	4.000000
6	5.000000
6	9.000000
6	4.000000
6	7.000000
6	8.000000
6	9.000000
6	9.000000
6	9.000000
6	7.000000
6	4.000000
6	7.000000
6	12.000000
6	7.000000
6	8.000000
6	12.000000
6	6.000000
6	3.000000
6	12.000000
6	5.000000
6	6.000000
6	7.000000
6	10.000000
6	10.000000
6	8.000000
6	6.000000
6	6.000000
6	12.000000
6	7.000000
6	7.000000
6	7.000000
6	7.000000
6	11.000000
6	2.000000
6	8.000000
6	11.000000
6	8.000000
6	7.000000
6	6.000000
6	7.000000
6	9.000000
6	6.000000
6	2.000000
6	9.000000
6	9.000000
6	10.000000
6	5.000000
6	8.000000
6	12.000000
6	5.000000
6	8.000000
6	13.000000
6	5.000000
6	10.000000
6	1.000000
6	6.000000
6	3.000000
6	7.000000
6	7.000000
6	7.000000
6	4.000000
6	5.000000
6	6.000000
6	6.000000
6	6.000000
6	6.000000
6	5.000000
6	8.000000
6	5.000000
6	7.000000
6	3.000000
6	3.000000
6	8.000000
6	4.000000
6	14.000000
6	5.000000
6	8.000000
6	11.000000
6	8.000000
6	7.000000
6	11.000000
6	4.000000
6	5.000000
6	10.000000
6	5.000000
6	7.000000
6	4.000000
6	6.000000
6	4.000000
6	11.000000
6	5.000000
7	6.000000
7	8.000000
7	3.000000
7	5.000000
7	7.000000
7	4.000000
7	7.000000
7	4.000000
7	5.000000
7	3.000000
7	6.000000
7	3.000000
7	7.000000
7	3.000000
7	6.000000
7	6.000000
7	6.000000
7	4.000000
7	4.000000
7	3.000000
7	11.000000
7	6.000000
7	8.000000
7	7.000000
7	5.000000
7	3.000000
7	7.000000
7	7.000000
7	8.000000
7	10.000000
7	7.000000
7	4.000000
7	7.000000
7	5.000000
7	7.000000
7	4.000000
7	7.000000
7	10.000000
7	8.000000
7	5.000000
7	2.000000
7	4.000000
7	8.000000
7	7.000000
7	1.000000
7	3.000000
7	9.000000
7	11.000000
7	8.000000
7	8.000000
7	6.000000
7	7.000000
7	4.000000
7	6.000000
7	7.000000
7	4.000000
7	10.000000
7	5.000000
7	8.000000
7	8.000000
7	4.000000
7	8.000000
7	5.000000
7	10.000000
7	8.000000
7	5.000000
7	5.000000
7	8.000000
7	6.000000
7	5.000000
7	13.000000
7	7.000000
7	9.000000
7	5.000000
7	10.000000
7	11.000000
7	4.000000
7	9.000000
7	7.000000
7	6.000000
7	5.000000
7	8.000000
7	3.000000
7	8.000000
7	8.000000
7	5.000000
7	8.000000
7	4.000000
7	3.000000
7	6.000000
7	4.000000
7	7.000000
7	6.000000
7	5.000000
7	6.000000
7	5.000000
7	5.000000
7	7.000000
7	9.000000
7	5.000000
8	1.000000
8	2.000000
8	6.000000
8	6.000000
8	8.000000
8	5.000000
8	6.000000
8	6.000000
8	6.000000
8	4.000000
8	5.000000
8	8.000000
8	9.000000
8	7.000000
8	4.000000
8	7.000000
8	6.000000
8	2.000000
8	5.000000
8	4.000000
8	11.000000
8	5.000000
8	6.000000
8	10.000000
8	3.000000
8	4.000000
8	7.000000
8	7.000000
8	3.000000
8	6.000000
8	4.000000
8	5.000000
8	8.000000
8	3.000000
8	6.000000
8	8.000000
8	3.000000
8	4.000000
8	4.000000
8	5.000000
8	4.000000
8	4.000000
8	7.000000
8	5.000000
8	3.000000
8	4.000000
8	5.000000
8	8.000000
8	8.000000
8	4.000000
8	6.000000
8	8.000000
8	4.000000
8	7.000000
8	6.000000
8	4.000000
8	8.000000
8	5.000000
8	2.000000
8	7.000000
8	6.000000
8	10.000000
8	6.000000
8	8.000000
8	7.000000
8	3.000000
8	10.000000
8	8.000000
8	7.000000
8	6.000000
8	10.000000
8	9.000000
8	9.000000
8	3.000000
8	9.000000
8	4.000000
8	6.000000
8	3.000000
8	8.000000
8	5.000000
8	6.000000
8	6.000000
8	4.000000
8	4.000000
8	5.000000
8	3.000000
8	8.000000
8	10.000000
8	7.000000
8	7.000000
8	4.000000
8	8.000000
8	5.000000
8	7.000000
8	5.000000
8	7.000000
8	10.000000
8	10.000000
8	10.000000
8	10.000000
9	11.000000
9	5.000000
9	7.000000
9	6.000000
9	6.000000
9	5.000000
9	5.000000
9	8.000000
9	6.000000
9	7.000000
9	3.000000
9	3.000000
9	6.000000
9	3.000000
9	9.000000
9	9.000000
9	5.000000
9	3.000000
9	13.000000
9	6.000000
9	5.000000
9	6.000000
9	10.000000
9	6.000000
9	4.000000
9	8.000000
9	4.000000
9	7.000000
9	8.000000
9	8.000000
9	6.000000
9	6.000000
9	8.000000
9	7.000000
9	9.000000
9	4.000000
9	2.000000
9	8.000000
9	4.000000
9	8.000000
9	8.000000
9	13.000000
9	8.000000
9	5.000000
9	5.000000
9	8.000000
9	11.000000
9	3.000000
9	4.000000
9	8.000000
9	7.000000
9	7.000000
9	4.000000
9	9.000000
9	3.000000
9	3.000000
9	6.000000
9	10.000000
9	5.000000
9	9.000000
9	9.000000
9	5.000000
9	7.000000
9	2.000000
9	6.000000
9	6.000000
9	5.000000
9	7.000000
9	8.000000
9	5.000000
9	2.000000
9	6.000000
9	10.000000
9	3.000000
9	10.000000
9	8.000000
9	12.000000
9	5.000000
9	2.000000
9	3.000000
9	5.000000
9	1.000000
9	9.000000
9	3.000000
9	4.000000
9	6.000000
9	9.000000
9	6.000000
9	4.000000
9	9.000000
9	6.000000
9	9.000000
9	8.000000
9	6.000000
9	6.000000
9	4.000000
9	7.000000
9	9.000000
9	5.000000
9	7.000000
10	10.000000
10	7.000000
10	11.000000
10	8.000000
10	7.000000
10	9.000000
10	7.000000
10	3.000000
10	4.000000
10	8.000000
10	3.000000
10	7.000000
10	17.000000
10	6.000000
10	7.000000
10	3.000000
10	5.000000
10	6.000000
10	7.000000
10	10.000000
10	4.000000
10	2.000000
10	7.000000
10	8.000000
10	4.000000
10	5.000000
10	6.000000
10	10.000000
10	5.000000
10	9.000000
10	5.000000
10	6.000000
10	1.000000
10	4.000000
10	4.000000
10	4.000000
10	9.000000
10	8.000000
10	5.000000
10	5.000000
10	6.000000
10	3.000000
10	2.000000
10	10.000000
10	8.000000
10	5.000000
10	5.000000
10	5.000000
10	4.000000
10	11.000000
10	11.000000
10	7.000000
10	2.000000
10	6.000000
10	6.000000
10	9.000000
10	4.000000
10	6.000000
10	5.000000
10	7.000000
10	8.000000
10	2.000000
10	4.000000
10	6.000000
10	7.000000
10	4.000000
10	4.000000
10	7.000000
10	6.000000
10	4.000000
10	7.000000
10	6.000000
10	9.000000
10	6.000000
10	5.000000
10	8.000000
10	6.000000
10	6.000000
10	8.000000
10	10.000000
10	6.000000
10	2.000000
10	7.000000
10	6.000000
10	6.000000
10	5.000000
10	6.000000
10	5.000000
10	12.000000
10	5.000000
10	4.000000
10	6.000000
10	7.000000
10	4.000000
10	5.000000
10	8.000000
10	4.000000
10	12.000000
10	10.000000
10	7.000000
11	4.000000
11	10.000000
11	6.000000
11	2.000000
11	3.000000
11	3.000000
11	8.000000
11	7.000000
11	6.000000
11	9.000000
11	5.000000
11	5.000000
11	8.000000
11	5.000000
11	4.000000
11	5.000000
11	13.000000
11	3.000000
11	6.000000
11	7.000000
11	12.000000
11	9.000000
11	8.000000
11	9.000000
11	10.000000
11	8.000000
11	6.000000
11	4.000000
11	8.000000
11	5.000000
11	3.000000
11	8.000000
11	8.000000
11	4.000000
11	6.000000
11	3.000000
11	5.000000
11	7.000000
11	7.000000
11	4.000000
11	6.000000
11	3.000000
11	6.000000
11	3.000000
11	9.000000
11	7.000000
11	7.000000
11	4.000000
11	9.000000
11	2.000000
11	7.000000
11	6.000000
11	8.000000
11	5.000000
11	4.000000
11	5.000000
11	7.000000
11	5.000000
11	3.000000
11	2.000000
11	4.000000
11	7.000000
11	1.000000
11	5.000000
11	8.000000
11	6.000000
11	7.000000
11	7.000000
11	7.000000
11	11.000000
11	4.000000
11	0.000000
11	6.000000
11	8.000000
11	7.000000
11	5.000000
11	1.000000
11	8.000000
11	4.000000
11	7.000000
11	4.000000
11	6.000000
11	9.000000
11	5.000000
11	6.000000
11	5.000000
11	3.000000
11	7.000000
11	5.000000
11	6.000000
11	4.000000
11	3.000000
11	5.000000
11	8.000000
11	9.000000
11	6.000000
11	6.000000
11	9.000000
11	9.000000
11	8.000000
12	7.000000
12	5.000000
12	4.000000
12	4.000000
12	4.000000
12	3.000000
12	5.000000
12	5.000000
12	2.000000
12	5.000000
12	10.000000
12	10.000000
12	10.000000
12	4.000000
12	5.000000
12	5.000000
12	5.000000
12	5.000000
12	5.000000
12	3.000000
12	6.000000
12	8.000000
12	12.000000
12	5.000000
12	4.000000
12	8.000000
12	8.000000
12	7.000000
12	8.000000
12	6.000000
12	5.000000
12	9.000000
12	5.000000
12	8.000000
12	7.000000
12	6.000000
12	8.000000
12	5.000000
12	9.000000
12	10.000000
12	8.000000
12	5.000000
12	7.000000
12	7.000000
12	4.000000
12	10.000000
12	5.000000
12	7.000000
12	6.000000
12	5.000000
12	7.000000
12	6.000000
12	6.000000
12	8.000000
12	7.000000
12	5.000000
12	10.000000
12	8.000000
12	9.000000
12	8.000000
12	8.000000
12	6.000000
12	6.000000
12	5.000000
12	5.000000
12	6.000000
12	9.000000
12	5.000000
12	5.000000
12	6.000000
12	4.000000
12	10.000000
12	3.000000
12	11.000000
12	4.000000
12	10.000000
12	5.000000
12	6.000000
12	11.000000
12	4.000000
12	5.000000
12	5.000000
12	7.000000
12	6.000000
12	1.000000
12	5.000000
12	6.000000
12	7.000000
12	7.000000
12	5.000000
12	12.000000
12	9.000000
12	9.000000
12	4.000000
12	4.000000
12	5.000000
12	8.000000
12	6.000000
12	5.000000
12	7.000000
13	11.000000
13	5.000000
13	8.000000
13	7.000000
13	6.000000
13	9.000000
13	7.000000
13	4.000000
13	11.000000
13	8.000000
13	3.000000
13	9.000000
13	6.000000
13	6.000000
13	9.000000
13	7.000000
13	6.000000
13	9.000000
13	9.000000
13	6.000000
13	9.000000
13	6.000000
13	7.000000
13	10.000000
13	5.000000
13	9.000000
13	13.000000
13	9.000000
13	11.000000
13	4.000000
13	7.000000
13	6.000000
13	10.000000
13	5.000000
13	9.000000
13	5.000000
13	6.000000
13	9.000000
13	6.000000
13	6.000000
13	6.000000
13	4.000000
13	9.000000
13	6.000000
13	7.000000
13	4.000000
13	12.000000
13	11.000000
13	10.000000
13	7.000000
13	6.000000
13	10.000000
13	11.000000
13	8.000000
13	9.000000
13	9.000000
13	3.000000
13	7.000000
13	3.000000
13	6.000000
13	5.000000
13	9.000000
13	6.000000
13	6.000000
13	11.000000
13	10.000000
13	10.000000
13	5.000000
13	5.000000
13	5.000000
13	6.000000
13	8.000000
13	6.000000
13	11.000000
13	5.000000
13	6.000000
13	7.000000
13	11.000000
13	6.000000
13	11.000000
13	8.000000
13	8.000000
13	9.000000
13	7.000000
13	4.000000
13	3.000000
13	11.000000
13	15.000000
13	9.000000
13	7.000000
13	9.000000
13	7.000000
13	8.000000
13	13.000000
13	11.000000
13	9.000000
13	7.000000
13	3.000000
13	9.000000
13	6.000000
14	2.000000
14	15.000000
14	4.000000
14	8.000000
14	8.000000
14	13.000000
14	5.000000
14	5.000000
14	7.000000
14	6.000000
14	6.000000
14	13.000000
14	9.000000
14	7.000000
14	6.000000
14	6.000000
14	7.000000
14	4.000000
14	7.000000
14	9.000000
14	10.000000
14	8.000000
14	10.000000
14	6.000000
14	9.000000
14	8.000000
14	5.000000
14	3.000000
14	10.000000
14	9.000000
14	2.000000
14	12.000000
14	6.000000
14	8.000000
14	6.000000
14	13.000000
14	8.000000
14	4.000000
14	10.000000
14	6.000000
14	7.000000
14	13.000000
14	13.000000
14	9.000000
14	8.000000
14	6.000000
14	11.000000
14	5.000000
14	7.000000
14	4.000000
14	11.000000
14	6.000000
14	14.000000
14	6.000000
14	3.000000
14	11.000000
14	4.000000
14	9.000000
14	11.000000
14	7.000000
14	8.000000
14	9.000000
14	10.000000
14	5.000000
14	5.000000
14	9.000000
14	5.000000
14	9.000000
14	6.000000
14	11.000000
14	8.000000
14	9.000000
14	7.000000
14	7.000000
14	10.000000
14	5.000000
14	9.000000
14	8.000000
14	10.000000
14	5.000000
14	11.000000
14	6.000000
14	9.000000
14	7.000000
14	15.000000
14	11.000000
14	10.000000
14	12.000000
14	9.000000
14	7.000000
14	7.000000
14	5.000000
14	14.000000
14	9.000000
14	5.000000
14	6.000000
14	11.000000
14	6.000000
14	5.000000
14	12.000000
15	8.000000
15	9.000000
15	6.000000
15	11.000000
15	5.000000
15	8.000000
15	5.000000
15	9.000000
15	5.000000
15	10.000000
15	7.000000
15	5.000000
15	12.000000
15	9.000000
15	4.000000
15	6.000000
15	8.000000
15	8.000000
15	13.000000
15	8.000000
15	4.000000
15	12.000000
15	4.000000
15	5.000000
15	6.000000
15	6.000000
15	11.000000
15	10.000000
15	5.000000
15	10.000000
15	9.000000
15	8.000000
15	9.000000
15	8.000000
15	8.000000
15	5.000000
15	13.000000
15	13.000000
15	7.000000
15	11.000000
15	11.000000
15	19.000000
15	7.000000
15	15.000000
15	8.000000
15	10.000000
15	8.000000
15	7.000000
15	7.000000
15	12.000000
15	6.000000
15	7.000000
15	7.000000
15	10.000000
15	9.000000
15	4.000000
15	5.000000
15	7.000000
15	5.000000
15	6.000000
15	2.000000
15	13.000000
15	2.000000
15	10.000000
15	10.000000
15	10.000000
15	11.000000
15	9.000000
15	4.000000
15	7.000000
15	7.000000
15	8.000000
15	7.000000
15	17.000000
15	9.000000
15	10.000000
15	12.000000
15	11.000000
15	11.000000
15	5.000000
15	7.000000
15	11.000000
15	13.000000
15	7.000000
15	4.000000
15	9.000000
15	13.000000
15	8.000000
15	8.000000
15	8.000000
15	14.000000
15	8.000000
15	9.000000
15	9.000000
15	11.000000
15	7.000000
15	6.000000
15	7.000000
15	11.000000
15	16.000000
16	4.000000
16	4.000000
16	9.000000
16	6.000000
16	5.000000
16	9.000000
16	13.000000
16	8.000000
16	7.000000
16	11.000000
16	10.000000
16	4.000000
16	6.000000
16	10.000000
16	7.000000
16	5.000000
16	8.000000
16	11.000000
16	8.000000
16	6.000000
16	7.000000
16	5.000000
16	6.000000
16	6.000000
16	4.000000
16	14.000000
16	7.000000
16	7.000000
16	11.000000
16	5.000000
16	5.000000
16	1.000000
16	7.000000
16	8.000000
16	8.000000
16	5.000000
16	12.000000
16	3.000000
16	7.000000
16	12.000000
16	5.000000
16	8.000000
16	10.000000
16	11.000000
16	5.000000
16	10.000000
16	5.000000
16	12.000000
16	7.000000
16	8.000000
16	4.000000
16	4.000000
16	14.000000
16	9.000000
16	10.000000
16	10.000000
16	9.000000
16	13.000000
16	4.000000
16	8.000000
16	10.000000
16	8.000000
16	6.000000
16	13.000000
16	5.000000
16	8.000000
16	5.000000
16	6.000000
16	13.000000
16	9.000000
16	8.000000
16	13.000000
16	15.000000
16	10.000000
16	9.000000
16	6.000000
16	11.000000
16	9.000000
16	6.000000
16	8.000000
16	6.000000
16	6.000000
16	12.000000
16	5.000000
16	6.000000
16	8.000000
16	8.000000
16	9.000000
16	8.000000
16	13.000000
16	5.000000
16	6.000000
16	7.000000
16	12.000000
16	2.000000
16	11.000000
16	6.000000
16	7.000000
16	18.000000
16	17.000000
17	8.000000
17	12.000000
17	13.000000
17	3.000000
17	10.000000
17	8.000000
17	11.000000
17	15.000000
17	9.000000
17	17.000000
17	11.000000
17	10.000000
17	10.000000
17	9.000000
17	9.000000
17	6.000000
17	16.000000
17	7.000000
17	6.000000
17	11.000000
17	8.000000
17	11.000000
17	11.000000
17	9.000000
17	5.000000
17	8.000000
17	6.000000
17	9.000000
17	8.000000
17	10.000000
17	5.000000
17	5.000000
17	12.000000
17	8.000000
17	9.000000
17	11.000000
17	12.000000
17	7.000000
17	12.000000
17	9.000000
17	7.000000
17	5.000000
17	9.000000
17	13.000000
17	8.000000
17	5.000000
17	8.000000
17	6.000000
17	15.000000
17	7.000000
17	10.000000
17	9.000000
17	11.000000
17	12.000000
17	7.000000
17	4.000000
17	8.000000
17	10.000000
17	10.000000
17	7.000000
17	15.000000
17	9.000000
17	11.000000
17	6.000000
17	5.000000
17	10.000000
17	10.000000
17	3.000000
17	8.000000
17	9.000000
17	8.000000
17	5.000000
17	7.000000
17	5.000000
17	12.000000
17	5.000000
17	6.000000
17	5.000000
17	5.000000
17	9.000000
17	8.000000
17	12.000000
17	10.000000
17	11.000000
17	8.000000
17	7.000000
17	10.000000
17	7.000000
17	5.000000
17	6.000000
17	6.000000
17	5.000000
17	8.000000
17	10.000000
17	6.000000
17	10.000000
17	10.000000
17	7.000000
17	5.000000
17	11.000000
18	6.000000
18	9.000000
18	8.000000
18	13.000000
18	10.000000
18	11.000000
18	15.000000
18	9.000000
18	13.000000
18	10.000000
18	7.000000
18	6.000000
18	7.000000
18	10.000000
18	15.000000
18	13.000000
18	11.000000
18	9.000000
18	11.000000
18	6.000000
18	7.000000
18	8.000000
18	8.000000
18	15.000000
18	7.000000
18	8.000000
18	7.000000
18	13.000000
18	7.000000
18	9.000000
18	11.000000
18	9.000000
18	5.000000
18	13.000000
18	11.000000
18	5.000000
18	6.000000
18	9.000000
18	7.000000
18	11.000000
18	10.000000
18	11.000000
18	10.000000
18	5.000000
18	11.000000
18	8.000000
18	7.000000
18	5.000000
18	9.000000
18	3.000000
18	8.000000
18	8.000000
18	3.000000
18	5.000000
18	7.000000
18	5.000000
18	11.000000
18	5.000000
18	6.000000
18	6.000000
18	7.000000
18	11.000000
18	8.000000
18	7.000000
18	6.000000
18	10.000000
18	9.000000
18	6.000000
18	10.000000
18	6.000000
18	8.000000
18	14.000000
18	5.000000
18	10.000000
18	8.000000
18	12.000000
18	13.000000
18	11.000000
18	16.000000
18	9.000000
18	6.000000
18	9.000000
18	8.000000
18	14.000000
18	7.000000
18	11.000000
18	10.000000
18	7.000000
18	9.000000
18	8.000000
18	7.000000
18	7.000000
18	8.000000
18	13.000000
18	7.000000
18	11.000000
18	7.000000
18	9.000000
18	8.000000
18	12.000000
19	10.000000
19	10.000000
19	4.000000
19	14.000000
19	10.000000
19	9.000000
19	9.000000
19	12.000000
19	11.000000
19	7.000000
19	2.000000
19	9.000000
19	5.000000
19	8.000000
19	9.000000
19	7.000000
19	13.000000
19	6.000000
19	7.000000
19	13.000000
19	13.000000
19	6.000000
19	9.000000
19	5.000000
19	8.000000
19	9.000000
19	15.000000
19	10.000000
19	9.000000
19	4.000000
19	10.000000
19	11.000000
19	11.000000
19	9.000000
19	9.000000
19	5.000000
19	10.000000
19	6.000000
19	8.000000
19	9.000000
19	7.000000
19	2.000000
19	12.000000
19	10.000000
19	8.000000
19	16.000000
19	13.000000
19	7.000000
19	5.000000
19	8.000000
19	5.000000
19	13.000000
19	4.000000
19	6.000000
19	16.000000
19	6.000000
19	9.000000
19	8.000000
19	7.000000
19	10.000000
19	8.000000
19	6.000000
19	9.000000
19	7.000000
19	10.000000
19	5.000000
19	6.000000
19	11.000000
19	4.000000
19	4.000000
19	5.000000
19	4.000000
19	11.000000
19	8.000000
19	11.000000
19	8.000000
19	4.000000
19	5.000000
19	9.000000
19	5.000000
19	6.000000
19	10.000000
19	8.000000
19	9.000000
19	8.000000
19	8.000000
19	11.000000
19	8.000000
19	7.000000
19	5.000000
19	7.000000
19	5.000000
19	13.000000
19	9.000000
19	6.000000
19	16.000000
19	10.000000
19	13.000000
19	6.000000
19	6.000000
20	8.000000
20	11.000000
20	10.000000
20	7.000000
20	7.000000
20	4.000000
20	6.000000
20	9.000000
20	10.000000
20	12.000000
20	12.000000
20	8.000000
20	8.000000
20	10.000000
20	7.000000
20	7.000000
20	8.000000
20	9.000000
20	12.000000
20	6.000000
20	12.000000
20	14.000000
20	9.000000
20	11.000000
20	7.000000
20	10.000000
20	3.000000
20	8.000000
20	6.000000
20	2.000000
20	6.000000
20	8.000000
20	7.000000
20	8.000000
20	6.000000
20	4.000000
20	10.000000
20	8.000000
20	10.000000
20	11.000000
20	10.000000
20	1.000000
20	5.000000
20	4.000000
20	10.000000
20	6.000000
20	11.000000
20	10.000000
20	12.000000
20	11.000000
20	10.000000
20	9.000000
20	5.000000
20	6.000000
20	7.000000
20	11.000000
20	9.000000
20	10.000000
20	6.000000
20	9.000000
20	7.000000
20	5.000000
20	8.000000
20	7.000000
20	12.000000
20	8.000000
20	9.000000
20	6.000000
20	7.000000
20	8.000000
20	12.000000
20	6.000000
20	8.000000
20	13.000000
20	7.000000
20	6.000000
20	6.000000
20	13.000000
20	10.000000
20	8.000000
20	8.000000
20	13.000000
20	8.000000
20	7.000000
20	13.000000
20	14.000000
20	5.000000
20	10.000000
20	11.000000
20	7.000000
20	9.000000
20	7.000000
20	12.000000
20	6.000000
20	7.000000
20	4.000000
20	10.000000
20	7.000000
20	6.000000
[truncated: 3,201 more rows]
