# Supplementary material for: Inference and control of the nosocomial transmission of methicillin-resistant Staphylococcus aureus
Source: eLife. 2018 Dec 18;7:e40977. doi: 10.7554/eLife.40977 (PMC6298769; doi:10.7554/eLife.40977)
Supplement: Figure 3—source data 1. — The data set includes: (1) distributions of inferred parameters in Figure 3A; (2) distributions of inferred incidence and actual observation in the real-world outbreak in Figure 3B; (3) distribution of the number of infected wards obtained from inference in Figure 3C; (4) observed and inferred distributions of the number of infections per ward in Figure 3D; (5) distributions of inferred nosocomial transmitted and imported cases in Figure 3E. [file elife-40977-fig3-data1.zip › Fig3C.csv]

id	wardnum
1	74
2	113
3	122
4	109
5	111
6	108
7	127
8	123
9	108
10	79
11	118
12	116
13	110
14	117
15	108
16	106
17	116
18	110
19	119
20	131
21	117
22	103
23	111
24	131
25	124
26	128
27	120
28	114
29	121
30	104
31	110
32	107
33	102
34	106
35	103
36	122
37	114
38	122
39	131
40	117
41	100
42	112
43	109
44	92
45	117
46	118
47	117
48	93
49	129
50	117
51	101
52	105
53	119
54	107
55	123
56	123
57	122
58	78
59	103
60	107
61	114
62	109
63	110
64	92
65	110
66	115
67	109
68	108
69	111
70	93
71	115
72	99
73	113
74	101
75	116
76	114
77	124
78	130
79	129
80	114
81	87
82	100
83	110
84	108
85	94
86	123
87	126
88	115
89	121
90	115
91	119
92	129
93	105
94	109
95	108
96	88
97	126
98	106
99	120
100	81
101	97
102	112
103	108
104	96
105	104
106	127
107	125
108	116
109	108
110	94
111	103
112	111
113	105
114	129
115	103
116	120
117	116
118	85
119	111
120	114
121	117
122	97
123	110
124	106
125	113
126	104
127	109
128	91
129	100
130	124
131	113
132	126
133	106
134	100
135	124
136	117
137	110
138	112
139	123
140	126
141	107
142	95
143	104
144	119
145	151
146	109
147	102
148	122
149	121
150	109
151	125
152	116
153	111
154	103
155	118
156	97
157	119
158	113
159	104
160	109
161	116
162	101
163	102
164	113
165	110
166	116
167	117
168	95
169	112
170	103
171	121
172	103
173	86
174	125
175	144
176	110
177	95
178	117
179	121
180	106
181	105
182	118
183	110
184	115
185	100
186	120
187	121
188	98
189	120
190	112
191	134
192	127
193	104
194	112
195	110
196	99
197	102
198	113
199	115
200	121
201	131
202	119
203	100
204	122
205	112
206	133
207	123
208	119
209	107
210	105
211	110
212	129
213	108
214	147
215	111
216	115
217	117
218	104
219	111
220	114
221	101
222	108
223	128
224	107
225	105
226	104
227	117
228	121
229	121
230	104
231	113
232	101
233	114
234	112
235	114
236	102
237	112
238	101
239	113
240	103
241	114
242	122
243	113
244	113
245	108
246	117
247	117
248	122
249	108
250	125
251	117
252	129
253	105
254	99
255	110
256	118
257	109
258	122
259	117
260	105
261	106
262	117
263	110
264	97
265	118
266	120
267	116
268	116
269	114
270	113
271	121
272	121
273	111
274	103
275	108
276	113
277	118
278	117
279	127
280	111
281	122
282	119
283	115
284	116
285	113
286	105
287	109
288	128
289	114
290	95
291	120
292	99
293	103
294	115
295	120
296	111
297	111
298	100
299	134
300	130
301	110
302	112
303	110
304	112
305	141
306	110
307	85
308	110
309	112
310	96
311	121
312	116
313	129
314	102
315	109
316	114
317	114
318	103
319	101
320	121
321	109
322	130
323	110
324	121
325	122
326	121
327	116
328	108
329	125
330	109
331	100
332	130
333	126
334	117
335	112
336	126
337	129
338	112
339	115
340	110
341	117
342	117
343	115
344	127
345	115
346	95
347	108
348	121
349	118
350	109
351	117
352	122
353	114
354	114
355	115
356	131
357	124
358	99
359	97
360	143
361	105
362	115
363	121
364	116
365	104
366	113
367	98
368	117
369	108
370	112
371	118
372	115
373	118
374	105
375	99
376	112
377	125
378	127
379	119
380	100
381	120
382	109
383	121
384	103
385	107
386	116
387	129
388	117
389	128
390	115
391	113
392	126
393	109
394	123
395	103
396	103
397	114
398	128
399	118
400	114
401	131
402	114
403	112
404	131
405	111
406	103
407	107
408	109
409	121
410	112
411	117
412	120
413	117
414	103
415	94
416	113
417	87
418	94
419	133
420	116
421	111
422	117
423	110
424	92
425	127
426	115
427	128
428	103
429	119
430	114
431	113
432	133
433	122
434	110
435	86
436	130
437	100
438	105
439	143
440	108
441	118
442	120
443	100
444	108
445	122
446	120
447	132
448	113
449	106
450	102
451	124
452	113
453	111
454	113
455	121
456	111
457	129
458	136
459	117
460	105
461	107
462	132
463	138
464	117
465	125
466	121
467	113
468	98
469	122
470	123
471	87
472	113
473	113
474	122
475	122
476	116
477	109
478	126
479	107
480	94
481	116
482	119
483	128
484	116
485	111
486	124
487	105
488	113
489	107
490	96
491	129
492	104
493	111
494	104
495	125
496	126
497	127
498	119
499	114
500	99
501	132
502	108
503	93
504	122
505	106
506	120
507	111
508	124
509	127
510	115
511	105
512	92
513	81
514	117
515	121
516	120
517	105
518	118
519	94
520	108
521	125
522	96
523	120
524	100
525	112
526	118
527	107
528	112
529	106
530	125
531	119
532	121
533	120
534	105
535	96
536	127
537	113
538	111
539	119
540	111
541	122
542	97
543	110
544	105
545	122
546	117
547	113
548	119
549	120
550	120
551	106
552	118
553	126
554	131
555	111
556	123
557	83
558	127
559	128
560	119
561	121
562	106
563	128
564	108
565	103
566	107
567	100
568	110
569	122
570	116
571	104
572	105
573	132
574	96
575	118
576	119
577	105
578	112
579	115
580	111
581	103
582	119
583	95
584	112
585	125
586	105
587	120
588	103
589	118
590	120
591	105
592	112
593	116
594	106
595	113
596	109
597	109
598	120
599	96
600	122
601	108
602	106
603	84
604	109
605	106
606	105
607	101
608	124
609	123
610	106
611	116
612	130
613	133
614	106
615	103
616	137
617	109
618	117
619	106
620	90
621	89
622	104
623	134
624	117
625	108
626	129
627	131
628	103
629	118
630	74
631	88
632	112
633	103
634	128
635	102
636	94
637	120
638	107
639	116
640	114
641	115
642	120
643	108
644	103
645	130
646	111
647	118
648	113
649	114
650	111
651	107
652	114
653	120
654	133
655	93
656	120
657	110
658	113
659	127
660	119
661	110
662	104
663	95
664	126
665	121
666	116
667	111
668	144
669	113
670	130
671	130
672	97
673	114
674	118
675	84
676	103
677	104
678	137
679	120
680	111
681	89
682	134
683	125
684	105
685	120
686	104
687	111
688	95
689	125
690	137
691	108
692	127
693	114
694	122
695	122
696	126
697	122
698	104
699	117
700	102
701	90
702	127
703	119
704	130
705	107
706	100
707	126
708	114
709	95
710	117
711	114
712	113
713	126
714	127
715	104
716	116
717	118
718	109
719	120
720	94
721	111
722	116
723	109
724	111
725	132
726	113
727	102
728	118
729	111
730	116
731	119
732	127
733	115
734	105
735	86
736	125
737	115
738	113
739	134
740	117
741	96
742	107
743	127
744	135
745	121
746	107
747	99
748	101
749	123
750	110
751	103
752	95
753	130
754	109
755	86
756	123
757	127
758	118
759	120
760	118
761	120
762	107
763	126
764	121
765	109
766	100
767	114
768	107
769	98
770	119
771	102
772	100
773	122
774	103
775	116
776	115
777	106
778	120
779	127
780	107
781	124
782	96
783	97
784	122
785	94
786	117
787	109
788	113
789	112
790	113
791	96
792	122
793	123
794	111
795	143
796	109
797	103
798	124
799	103
800	115
801	114
802	114
803	112
804	99
805	107
806	97
807	131
808	129
809	113
810	108
811	99
812	126
813	112
814	141
815	100
816	133
817	115
818	121
819	125
820	113
821	108
822	118
823	112
824	103
825	110
826	104
827	101
828	106
829	120
830	105
831	105
832	111
833	114
834	125
835	118
836	97
837	95
838	101
839	124
840	113
841	84
842	100
843	102
844	107
845	112
846	118
847	105
848	100
849	118
850	116
851	113
852	110
853	105
854	117
855	118
856	125
857	87
858	93
859	122
860	105
861	130
862	118
863	111
864	100
865	114
866	109
867	100
868	85
869	106
870	120
871	89
872	120
873	100
874	126
875	123
876	107
877	111
878	126
879	92
880	110
881	130
882	109
883	92
884	112
885	112
886	123
887	118
888	123
889	90
890	107
891	111
892	125
893	103
894	102
895	107
896	115
897	111
898	102
899	106
900	110
901	103
902	100
903	95
904	118
905	89
906	103
907	121
908	129
909	108
910	99
911	98
912	117
913	116
914	118
915	128
916	111
917	129
918	115
919	124
920	109
921	113
922	114
923	113
924	115
925	102
926	118
927	117
928	122
929	135
930	116
931	114
932	130
933	114
934	126
935	120
936	107
937	111
938	111
939	105
940	114
941	103
942	120
943	130
944	130
945	108
946	113
947	145
948	115
949	105
950	129
951	136
952	102
953	101
954	134
955	89
956	120
957	99
958	117
959	117
960	109
961	115
962	133
963	134
964	115
965	114
966	107
967	121
968	127
969	104
970	122
971	127
972	127
973	123
974	94
975	125
976	111
977	113
978	106
979	119
980	106
981	117
982	115
983	95
984	121
985	120
986	112
987	103
988	95
989	101
990	126
991	124
992	113
993	123
994	122
995	112
996	114
997	98
998	125
999	129
1000	88
