# Supplementary material for: Inference and control of the nosocomial transmission of methicillin-resistant Staphylococcus aureus
Source: eLife. 2018 Dec 18;7:e40977. doi: 10.7554/eLife.40977 (PMC6298769; doi:10.7554/eLife.40977)
Supplement: Figure 3—source data 1. — The data set includes: (1) distributions of inferred parameters in Figure 3A; (2) distributions of inferred incidence and actual observation in the real-world outbreak in Figure 3B; (3) distribution of the number of infected wards obtained from inference in Figure 3C; (4) observed and inferred distributions of the number of infections per ward in Figure 3D; (5) distributions of inferred nosocomial transmitted and imported cases in Figure 3E. [file elife-40977-fig3-data1.zip › Fig3D_inference.csv]

Infection	Probability
1	0.548649
2	0.189189
3	0.067568
4	0.054054
5	0.010000
6	0.013514
7	0.000000
8	0.013514
9	0.000000
10	0.000000
11	0.000000
12	0.000000
13	0.000000
14	0.000000
15	0.000000
1	0.643363
2	0.106195
3	0.053097
4	0.008850
5	0.045398
6	0.026549
7	0.008850
8	0.008850
9	0.000000
10	0.000000
11	0.000000
12	0.000000
13	0.000000
14	0.000000
15	0.000000
1	0.580328
2	0.147541
3	0.040984
4	0.040984
5	0.010000
6	0.024590
7	0.016393
8	0.008197
9	0.000000
10	0.008197
11	0.008197
12	0.016393
13	0.000000
14	0.000000
15	0.000000
1	0.588073
2	0.201835
3	0.045872
4	0.036697
5	0.028349
6	0.000000
7	0.000000
8	0.000000
9	0.000000
10	0.000000
11	0.000000
12	0.000000
13	0.000000
14	0.000000
15	0.000000
1	0.602703
2	0.171171
3	0.018018
4	0.009009
5	0.037027
6	0.009009
7	0.027027
8	0.000000
9	0.018018
10	0.000000
11	0.009009
12	0.000000
13	0.000000
14	0.009009
15	0.000000
1	0.548148
2	0.175926
3	0.074074
4	0.018519
5	0.019259
6	0.000000
7	0.009259
8	0.009259
9	0.009259
10	0.009259
11	0.009259
12	0.009259
13	0.000000
14	0.000000
15	0.000000
1	0.514173
2	0.181102
3	0.094488
4	0.039370
5	0.025748
6	0.023622
7	0.000000
8	0.000000
9	0.007874
10	0.007874
11	0.000000
12	0.000000
13	0.000000
14	0.000000
15	0.000000
1	0.542276
2	0.178862
3	0.097561
4	0.032520
5	0.018130
6	0.008130
7	0.000000
8	0.008130
9	0.000000
10	0.000000
11	0.016260
12	0.000000
13	0.000000
14	0.000000
15	0.000000
1	0.603704
2	0.129630
3	0.074074
4	0.046296
5	0.028519
6	0.009259
7	0.000000
8	0.000000
9	0.000000
10	0.000000
11	0.009259
12	0.000000
13	0.000000
14	0.000000
15	0.000000
1	0.710127
2	0.101266
3	0.037975
4	0.012658
5	0.022658
6	0.000000
7	0.012658
8	0.000000
9	0.000000
10	0.012658
11	0.000000
12	0.000000
13	0.000000
14	0.000000
15	0.000000
1	0.527119
2	0.144068
3	0.118644
4	0.016949
5	0.035424
6	0.008475
7	0.016949
8	0.008475
9	0.025424
10	0.000000
11	0.000000
12	0.000000
13	0.000000
14	0.000000
15	0.000000
1	0.572414
2	0.172414
3	0.060345
4	0.025862
5	0.027241
6	0.008621
7	0.000000
8	0.017241
9	0.008621
10	0.008621
11	0.000000
12	0.000000
13	0.000000
14	0.008621
15	0.000000
1	0.572727
2	0.154545
3	0.063636
4	0.027273
5	0.037273
6	0.009091
7	0.009091
8	0.009091
9	0.009091
10	0.009091
11	0.000000
12	0.000000
13	0.000000
14	0.000000
15	0.000000
1	0.643590
2	0.136752
3	0.051282
4	0.025641
5	0.010000
6	0.008547
7	0.017094
8	0.000000
9	0.008547
10	0.000000
11	0.000000
12	0.000000
13	0.000000
14	0.000000
15	0.000000
1	0.585185
2	0.129630
3	0.083333
4	0.018519
5	0.010000
6	0.000000
7	0.009259
8	0.027778
9	0.018519
10	0.018519
11	0.000000
12	0.000000
13	0.000000
14	0.000000
15	0.000000
1	0.626415
2	0.160377
3	0.028302
4	0.018868
5	0.028868
6	0.009434
7	0.000000
8	0.009434
9	0.000000
10	0.018868
11	0.000000
12	0.000000
13	0.000000
14	0.000000
15	0.000000
1	0.641379
2	0.137931
3	0.051724
4	0.025862
5	0.018621
6	0.000000
7	0.008621
8	0.000000
9	0.008621
10	0.000000
11	0.008621
12	0.000000
13	0.000000
14	0.008621
15	0.000000
1	0.600000
2	0.172727
3	0.045455
4	0.036364
5	0.010000
6	0.009091
7	0.018182
8	0.000000
9	0.000000
10	0.000000
11	0.000000
12	0.000000
13	0.000000
14	0.000000
15	0.000000
1	0.589076
2	0.176471
3	0.033613
4	0.042017
5	0.026807
6	0.008403
7	0.000000
8	0.008403
9	0.000000
10	0.000000
11	0.016807
12	0.000000
13	0.000000
14	0.008403
15	0.000000
1	0.541221
2	0.152672
3	0.083969
4	0.038168
5	0.040534
6	0.015267
7	0.007634
8	0.007634
9	0.007634
10	0.000000
11	0.000000
12	0.000000
13	0.000000
14	0.000000
15	0.000000
1	0.481197
2	0.213675
3	0.094017
4	0.017094
5	0.027094
6	0.025641
7	0.008547
8	0.000000
9	0.000000
10	0.025641
11	0.000000
12	0.000000
13	0.000000
14	0.000000
15	0.008547
1	0.657282
2	0.097087
3	0.058252
4	0.048544
5	0.019709
6	0.000000
7	0.009709
8	0.000000
9	0.000000
10	0.000000
11	0.000000
12	0.009709
13	0.000000
14	0.000000
15	0.000000
1	0.683784
2	0.099099
3	0.018018
4	0.045045
5	0.019009
6	0.009009
7	0.009009
8	0.009009
9	0.000000
10	0.000000
11	0.000000
12	0.000000
13	0.000000
14	0.000000
15	0.009009
1	0.564122
2	0.122137
3	0.091603
4	0.045802
5	0.040534
6	0.015267
7	0.007634
8	0.000000
9	0.000000
10	0.000000
11	0.000000
12	0.007634
13	0.007634
14	0.000000
15	0.000000
1	0.529032
2	0.201613
3	0.096774
4	0.016129
5	0.026129
6	0.008065
7	0.016129
8	0.000000
9	0.000000
10	0.000000
11	0.000000
12	0.000000
13	0.008065
14	0.000000
15	0.000000
1	0.478125
2	0.195312
3	0.109375
4	0.039062
5	0.033438
6	0.015625
7	0.007812
8	0.000000
9	0.000000
10	0.015625
11	0.000000
12	0.000000
13	0.000000
14	0.000000
15	0.007812
1	0.483333
2	0.183333
3	0.083333
4	0.041667
5	0.051667
6	0.008333
7	0.025000
8	0.000000
9	0.008333
10	0.000000
11	0.000000
12	0.016667
13	0.000000
14	0.000000
15	0.000000
1	0.601754
2	0.192982
3	0.043860
4	0.017544
5	0.018772
6	0.000000
7	0.008772
8	0.000000
9	0.000000
10	0.000000
11	0.000000
12	0.008772
13	0.000000
14	0.000000
15	0.008772
1	0.511570
2	0.231405
3	0.066116
4	0.008264
5	0.026529
6	0.008264
7	0.024793
8	0.000000
9	0.000000
10	0.016529
11	0.000000
12	0.008264
13	0.000000
14	0.000000
15	0.000000
1	0.525000
2	0.192308
3	0.057692
4	0.009615
5	0.048462
6	0.028846
7	0.009615
8	0.000000
9	0.000000
10	0.000000
11	0.000000
12	0.000000
13	0.019231
14	0.000000
15	0.000000
1	0.554545
2	0.154545
3	0.081818
4	0.036364
5	0.037273
6	0.009091
7	0.000000
8	0.009091
9	0.000000
10	0.009091
11	0.000000
12	0.009091
13	0.000000
14	0.000000
15	0.000000
1	0.666355
2	0.121495
3	0.037383
4	0.037383
5	0.010000
6	0.000000
7	0.009346
8	0.000000
9	0.000000
10	0.009346
11	0.000000
12	0.000000
13	0.009346
14	0.000000
15	0.000000
1	0.576471
2	0.156863
3	0.088235
4	0.019608
5	0.010000
6	0.009804
7	0.009804
8	0.009804
9	0.000000
10	0.009804
11	0.000000
12	0.000000
13	0.000000
14	0.000000
15	0.000000
1	0.654717
2	0.113208
3	0.084906
4	0.018868
5	0.010000
6	0.000000
7	0.000000
8	0.000000
9	0.000000
10	0.000000
11	0.000000
12	0.000000
13	0.018868
14	0.000000
15	0.009434
1	0.599029
2	0.223301
3	0.019417
4	0.009709
5	0.029417
6	0.019417
7	0.000000
8	0.000000
9	0.000000
10	0.000000
11	0.000000
12	0.000000
13	0.000000
14	0.000000
15	0.000000
1	0.539344
2	0.188525
3	0.057377
4	0.049180
5	0.018197
6	0.032787
7	0.008197
8	0.000000
9	0.008197
10	0.000000
11	0.000000
12	0.000000
13	0.000000
14	0.000000
15	0.000000
1	0.549123
2	0.219298
3	0.043860
4	0.026316
5	0.018772
6	0.017544
7	0.000000
8	0.008772
9	0.000000
10	0.000000
11	0.000000
12	0.000000
13	0.008772
14	0.000000
15	0.000000
1	0.547541
2	0.196721
3	0.057377
4	0.032787
5	0.010000
6	0.016393
7	0.016393
8	0.008197
9	0.000000
10	0.000000
11	0.008197
12	0.000000
13	0.000000
14	0.000000
15	0.008197
1	0.579389
2	0.198473
3	0.068702
4	0.007634
5	0.017634
6	0.000000
7	0.007634
8	0.000000
9	0.000000
10	0.007634
11	0.007634
12	0.000000
13	0.000000
14	0.000000
15	0.000000
1	0.498291
2	0.247863
3	0.076923
4	0.000000
5	0.018547
6	0.017094
7	0.008547
8	0.008547
9	0.008547
10	0.000000
11	0.008547
12	0.000000
13	0.000000
14	0.000000
15	0.000000
1	0.540000
2	0.240000
3	0.050000
4	0.020000
5	0.020000
6	0.010000
7	0.000000
8	0.010000
9	0.000000
10	0.000000
11	0.000000
12	0.000000
13	0.000000
14	0.000000
15	0.000000
1	0.569643
2	0.223214
3	0.035714
4	0.008929
5	0.018929
6	0.008929
7	0.008929
8	0.008929
9	0.008929
10	0.000000
11	0.000000
12	0.000000
13	0.000000
14	0.000000
15	0.000000
1	0.542202
2	0.192661
3	0.036697
4	0.036697
5	0.037523
6	0.027523
7	0.000000
8	0.000000
9	0.009174
10	0.000000
11	0.009174
12	0.000000
13	0.009174
14	0.000000
15	0.000000
1	0.650000
2	0.108696
3	0.054348
4	0.010870
5	0.042609
6	0.010870
7	0.000000
8	0.010870
9	0.010870
10	0.000000
11	0.000000
12	0.000000
13	0.000000
14	0.000000
15	0.010870
1	0.660684
2	0.128205
3	0.034188
4	0.017094
5	0.035641
6	0.000000
7	0.008547
8	0.000000
9	0.008547
10	0.000000
11	0.008547
12	0.008547
13	0.000000
14	0.000000
15	0.000000
1	0.586441
2	0.203390
3	0.042373
4	0.016949
5	0.043898
6	0.000000
7	0.000000
8	0.008475
9	0.000000
10	0.000000
11	0.000000
12	0.000000
13	0.000000
14	0.000000
15	0.000000
1	0.566667
2	0.188034
3	0.068376
4	0.025641
5	0.027094
6	0.017094
7	0.008547
8	0.000000
9	0.000000
10	0.000000
11	0.000000
12	0.000000
13	0.008547
14	0.000000
15	0.000000
1	0.480645
2	0.258065
3	0.064516
4	0.010753
5	0.020753
6	0.032258
7	0.010753
8	0.000000
9	0.010753
10	0.010753
11	0.000000
12	0.000000
13	0.000000
14	0.000000
15	0.000000
1	0.566667
2	0.162791
3	0.077519
4	0.015504
5	0.041008
6	0.007752
7	0.000000
8	0.000000
9	0.015504
10	0.000000
11	0.007752
12	0.000000
13	0.000000
14	0.000000
15	0.000000
1	0.532479
2	0.213675
3	0.059829
4	0.017094
5	0.027094
6	0.000000
7	0.017094
8	0.008547
9	0.000000
10	0.000000
11	0.000000
12	0.017094
13	0.000000
14	0.000000
15	0.000000
1	0.612871
2	0.108911
3	0.108911
4	0.009901
5	0.049604
6	0.009901
7	0.000000
8	0.000000
9	0.000000
10	0.000000
11	0.000000
12	0.000000
13	0.000000
14	0.000000
15	0.000000
1	0.642857
2	0.142857
3	0.028571
4	0.019048
5	0.010000
6	0.009524
7	0.000000
8	0.009524
9	0.009524
10	0.009524
11	0.009524
12	0.000000
13	0.009524
14	0.000000
15	0.000000
1	0.530252
2	0.193277
3	0.075630
4	0.025210
5	0.018403
6	0.016807
7	0.000000
8	0.016807
9	0.008403
10	0.000000
11	0.000000
12	0.000000
13	0.000000
14	0.000000
15	0.016807
1	0.610280
2	0.168224
3	0.074766
4	0.009346
5	0.028692
6	0.009346
7	0.000000
8	0.000000
9	0.000000
10	0.000000
11	0.000000
12	0.000000
13	0.000000
14	0.009346
15	0.000000
1	0.534146
2	0.195122
3	0.040650
4	0.032520
5	0.018130
6	0.024390
7	0.008130
8	0.008130
9	0.016260
10	0.008130
11	0.008130
12	0.000000
13	0.008130
14	0.000000
15	0.000000
1	0.615447
2	0.162602
3	0.040650
4	0.032520
5	0.018130
6	0.016260
7	0.000000
8	0.000000
9	0.008130
10	0.000000
11	0.008130
12	0.000000
13	0.000000
14	0.000000
15	0.000000
1	0.629508
2	0.131148
3	0.057377
4	0.024590
5	0.010000
6	0.008197
7	0.000000
8	0.000000
9	0.016393
10	0.008197
11	0.000000
12	0.000000
13	0.008197
14	0.000000
15	0.000000
1	0.669231
2	0.102564
3	0.064103
4	0.038462
5	0.010000
6	0.000000
7	0.000000
8	0.000000
9	0.012821
10	0.000000
11	0.000000
12	0.000000
13	0.000000
14	0.000000
15	0.000000
1	0.608738
2	0.155340
3	0.058252
4	0.000000
5	0.019709
6	0.000000
7	0.009709
8	0.019417
9	0.009709
10	0.019417
11	0.000000
12	0.000000
13	0.000000
14	0.000000
15	0.009709
1	0.572897
2	0.168224
3	0.028037
4	0.037383
5	0.019346
6	0.018692
7	0.018692
8	0.018692
9	0.000000
10	0.009346
11	0.009346
12	0.000000
13	0.009346
14	0.000000
15	0.000000
1	0.619298
2	0.149123
3	0.035088
4	0.026316
5	0.027544
6	0.026316
7	0.000000
8	0.000000
9	0.000000
10	0.008772
11	0.000000
12	0.000000
13	0.000000
14	0.008772
15	0.000000
1	0.551376
2	0.192661
3	0.055046
4	0.009174
5	0.046697
6	0.000000
7	0.009174
8	0.009174
9	0.000000
10	0.009174
11	0.018349
12	0.000000
13	0.000000
14	0.000000
15	0.000000
1	0.527273
2	0.190909
3	0.109091
4	0.009091
5	0.019091
6	0.009091
7	0.000000
8	0.018182
9	0.000000
10	0.009091
11	0.000000
12	0.000000
13	0.000000
14	0.000000
15	0.000000
1	0.606522
2	0.195652
3	0.000000
4	0.021739
5	0.031739
6	0.021739
7	0.010870
8	0.010870
9	0.000000
10	0.000000
11	0.000000
12	0.000000
13	0.000000
14	0.000000
15	0.010870
1	0.600000
2	0.145455
3	0.072727
4	0.036364
5	0.019091
6	0.000000
7	0.000000
8	0.000000
9	0.009091
10	0.009091
11	0.000000
12	0.000000
13	0.000000
14	0.009091
15	0.000000
1	0.500000
2	0.173913
3	0.086957
4	0.008696
5	0.036087
6	0.000000
7	0.052174
8	0.026087
9	0.000000
10	0.000000
11	0.000000
12	0.008696
13	0.000000
14	0.000000
15	0.000000
1	0.560550
2	0.146789
3	0.073394
4	0.018349
5	0.019174
6	0.027523
7	0.045872
8	0.000000
9	0.009174
10	0.000000
11	0.000000
12	0.000000
13	0.000000
14	0.000000
15	0.000000
1	0.594444
2	0.157407
3	0.037037
4	0.018519
5	0.047037
6	0.027778
7	0.009259
8	0.009259
9	0.000000
10	0.000000
11	0.009259
12	0.000000
13	0.000000
14	0.000000
15	0.000000
1	0.575676
2	0.180180
3	0.045045
4	0.018018
5	0.010000
6	0.018018
7	0.009009
8	0.018018
9	0.000000
10	0.009009
11	0.000000
12	0.009009
13	0.018018
14	0.000000
15	0.000000
1	0.620430
2	0.161290
3	0.043011
4	0.021505
5	0.031505
6	0.000000
7	0.021505
8	0.000000
9	0.000000
10	0.000000
11	0.000000
12	0.000000
13	0.000000
14	0.000000
15	0.000000
1	0.526087
2	0.208696
3	0.078261
4	0.034783
5	0.018696
6	0.000000
7	0.008696
8	0.008696
9	0.008696
10	0.008696
11	0.000000
12	0.000000
13	0.000000
14	0.000000
15	0.000000
1	0.667677
2	0.111111
3	0.040404
4	0.010101
5	0.020101
6	0.010101
7	0.010101
8	0.020202
9	0.010101
10	0.000000
11	0.000000
12	0.000000
13	0.000000
14	0.000000
15	0.000000
1	0.554867
2	0.194690
3	0.044248
4	0.017699
5	0.045398
6	0.008850
7	0.017699
8	0.000000
9	0.000000
10	0.000000
11	0.000000
12	0.008850
13	0.000000
14	0.000000
15	0.000000
1	0.612871
2	0.178218
3	0.039604
4	0.009901
5	0.010000
6	0.029703
7	0.000000
8	0.009901
9	0.009901
10	0.000000
11	0.000000
12	0.000000
13	0.009901
14	0.000000
15	0.000000
1	0.632759
2	0.146552
3	0.034483
4	0.034483
5	0.010000
6	0.025862
7	0.008621
8	0.008621
9	0.000000
10	0.000000
11	0.000000
12	0.000000
13	0.000000
14	0.000000
15	0.000000
1	0.557895
2	0.149123
3	0.087719
4	0.052632
5	0.010000
6	0.008772
7	0.017544
8	0.008772
9	0.000000
10	0.000000
11	0.000000
12	0.000000
13	0.000000
14	0.000000
15	0.000000
1	0.553226
2	0.201613
3	0.064516
4	0.024194
5	0.026129
6	0.016129
7	0.000000
8	0.008065
9	0.000000
10	0.008065
11	0.000000
12	0.000000
13	0.000000
14	0.000000
15	0.000000
1	0.530769
2	0.230769
3	0.061538
4	0.023077
5	0.025385
6	0.000000
7	0.007692
8	0.007692
9	0.007692
10	0.000000
11	0.000000
12	0.000000
13	0.000000
14	0.000000
15	0.000000
1	0.613178
2	0.131783
3	0.031008
4	0.069767
5	0.033256
6	0.007752
7	0.015504
8	0.000000
9	0.000000
10	0.000000
11	0.000000
12	0.000000
13	0.000000
14	0.000000
15	0.000000
1	0.610526
2	0.114035
3	0.070175
4	0.043860
5	0.045088
6	0.008772
7	0.008772
8	0.000000
9	0.000000
10	0.000000
11	0.000000
12	0.000000
13	0.008772
14	0.000000
15	0.000000
1	0.624138
2	0.126437
3	0.045977
4	0.034483
5	0.010000
6	0.022989
7	0.011494
8	0.011494
9	0.000000
10	0.000000
11	0.000000
12	0.000000
13	0.011494
14	0.000000
15	0.000000
1	0.550000
2	0.240000
3	0.040000
4	0.010000
5	0.010000
6	0.000000
7	0.010000
8	0.000000
9	0.010000
10	0.030000
11	0.000000
12	0.000000
13	0.000000
14	0.000000
15	0.000000
1	0.581818
2	0.136364
3	0.072727
4	0.018182
5	0.037273
6	0.018182
7	0.009091
8	0.018182
9	0.000000
10	0.009091
11	0.000000
12	0.000000
13	0.000000
14	0.000000
15	0.000000
1	0.594444
2	0.175926
3	0.046296
4	0.018519
5	0.019259
6	0.018519
7	0.000000
8	0.009259
9	0.009259
10	0.009259
11	0.000000
12	0.000000
13	0.000000
14	0.000000
15	0.009259
1	0.644681
2	0.117021
3	0.042553
4	0.021277
5	0.010000
6	0.021277
7	0.000000
8	0.021277
9	0.010638
10	0.000000
11	0.010638
12	0.000000
13	0.000000
14	0.000000
15	0.000000
1	0.558537
2	0.170732
3	0.065041
4	0.040650
5	0.010000
6	0.008130
7	0.008130
8	0.008130
9	0.008130
10	0.000000
11	0.016260
12	0.000000
13	0.000000
14	0.000000
15	0.000000
1	0.542857
2	0.222222
3	0.031746
4	0.015873
5	0.025873
6	0.007937
7	0.007937
8	0.000000
9	0.023810
10	0.007937
11	0.000000
12	0.000000
13	0.000000
14	0.007937
15	0.007937
1	0.552174
2	0.226087
3	0.060870
4	0.000000
5	0.027391
6	0.000000
7	0.008696
8	0.017391
9	0.008696
10	0.000000
11	0.000000
12	0.000000
13	0.000000
14	0.000000
15	0.000000
1	0.528099
2	0.181818
3	0.107438
4	0.041322
5	0.010000
6	0.008264
7	0.008264
8	0.008264
9	0.000000
10	0.000000
11	0.000000
12	0.000000
13	0.000000
14	0.000000
15	0.000000
1	0.560870
2	0.165217
3	0.078261
4	0.000000
5	0.027391
6	0.026087
7	0.017391
8	0.000000
9	0.000000
10	0.000000
11	0.008696
12	0.000000
13	0.017391
14	0.000000
15	0.000000
1	0.538655
2	0.210084
3	0.067227
4	0.016807
5	0.018403
6	0.000000
7	0.000000
8	0.025210
9	0.008403
10	0.000000
11	0.000000
12	0.008403
13	0.000000
14	0.000000
15	0.016807
1	0.636434
2	0.100775
3	0.054264
4	0.031008
5	0.010000
6	0.031008
7	0.000000
8	0.007752
9	0.015504
10	0.000000
11	0.000000
12	0.007752
13	0.000000
14	0.007752
15	0.000000
1	0.547619
2	0.219048
3	0.047619
4	0.028571
5	0.010000
6	0.000000
7	0.028571
8	0.000000
9	0.000000
10	0.009524
11	0.009524
12	0.000000
13	0.000000
14	0.009524
15	0.000000
1	0.468807
2	0.238532
3	0.055046
4	0.064220
5	0.028349
6	0.000000
7	0.009174
8	0.000000
9	0.018349
10	0.000000
11	0.009174
12	0.009174
13	0.000000
14	0.000000
15	0.009174
1	0.585185
2	0.148148
3	0.074074
4	0.027778
5	0.028519
6	0.009259
7	0.000000
8	0.000000
9	0.018519
10	0.009259
11	0.000000
12	0.000000
13	0.000000
14	0.000000
15	0.000000
1	0.490909
2	0.261364
3	0.034091
4	0.034091
5	0.010000
6	0.000000
7	0.000000
8	0.011364
9	0.011364
10	0.011364
11	0.000000
12	0.011364
13	0.011364
14	0.000000
15	0.011364
1	0.550794
2	0.174603
3	0.063492
4	0.023810
5	0.033810
6	0.015873
7	0.007937
8	0.023810
9	0.000000
10	0.000000
11	0.000000
12	0.000000
13	0.000000
14	0.007937
15	0.000000
1	0.560377
2	0.179245
3	0.028302
4	0.028302
5	0.038302
6	0.037736
7	0.018868
8	0.000000
9	0.009434
10	0.000000
11	0.000000
12	0.000000
13	0.000000
14	0.000000
15	0.000000
1	0.550000
2	0.191667
3	0.066667
4	0.033333
5	0.026667
6	0.008333
7	0.000000
8	0.008333
9	0.000000
10	0.008333
11	0.000000
12	0.000000
13	0.000000
14	0.000000
15	0.000000
1	0.591358
2	0.160494
3	0.061728
4	0.000000
5	0.034691
6	0.012346
7	0.012346
8	0.000000
9	0.012346
10	0.000000
11	0.000000
12	0.012346
13	0.000000
14	0.000000
15	0.000000
1	0.611340
2	0.154639
3	0.061856
4	0.020619
5	0.010000
6	0.010309
7	0.000000
8	0.010309
9	0.010309
10	0.000000
11	0.010309
12	0.010309
13	0.000000
14	0.000000
15	0.000000
1	0.614286
2	0.178571
3	0.053571
4	0.026786
5	0.010000
6	0.000000
7	0.008929
8	0.008929
9	0.000000
10	0.000000
11	0.000000
12	0.000000
13	0.000000
14	0.000000
15	0.000000
1	0.548148
2	0.157407
3	0.083333
4	0.055556
5	0.019259
6	0.018519
7	0.000000
8	0.009259
9	0.000000
10	0.000000
11	0.000000
12	0.009259
13	0.000000
14	0.000000
15	0.000000
1	0.639583
2	0.125000
3	0.041667
4	0.020833
5	0.041250
6	0.020833
7	0.000000
8	0.000000
9	0.000000
10	0.000000
11	0.000000
12	0.000000
13	0.000000
14	0.010417
15	0.000000
1	0.650000
2	0.105769
3	0.048077
4	0.038462
5	0.029231
6	0.009615
7	0.000000
8	0.019231
9	0.000000
10	0.000000
11	0.000000
12	0.000000
13	0.000000
14	0.000000
15	0.000000
1	0.522047
2	0.181102
3	0.078740
4	0.039370
5	0.025748
6	0.015748
7	0.007874
8	0.000000
9	0.015748
10	0.015748
11	0.000000
12	0.000000
13	0.000000
14	0.000000
15	0.000000
1	0.620000
2	0.152000
3	0.088000
4	0.000000
5	0.018000
6	0.000000
7	0.000000
8	0.016000
9	0.000000
10	0.000000
11	0.000000
12	0.000000
13	0.000000
14	0.000000
15	0.000000
1	0.632759
2	0.163793
3	0.025862
4	0.008621
5	0.010000
6	0.008621
7	0.017241
8	0.008621
9	0.008621
10	0.017241
11	0.008621
12	0.000000
13	0.000000
14	0.000000
15	0.000000
1	0.603704
2	0.129630
3	0.046296
4	0.046296
5	0.047037
6	0.009259
7	0.000000
8	0.000000
9	0.009259
10	0.009259
11	0.009259
12	0.000000
13	0.000000
14	0.000000
15	0.000000
1	0.559574
2	0.148936
3	0.074468
4	0.021277
5	0.063191
6	0.000000
7	0.000000
8	0.021277
9	0.000000
10	0.010638
11	0.000000
12	0.000000
13	0.000000
14	0.000000
15	0.000000
1	0.531068
2	0.145631
3	0.126214
4	0.019417
5	0.029417
6	0.000000
7	0.019417
8	0.009709
9	0.000000
10	0.009709
11	0.000000
12	0.000000
13	0.000000
14	0.009709
15	0.000000
1	0.557658
2	0.198198
3	0.054054
4	0.027027
5	0.028018
6	0.009009
7	0.000000
8	0.000000
9	0.009009
10	0.009009
11	0.000000
12	0.000000
13	0.000000
14	0.000000
15	0.009009
1	0.642857
2	0.161905
3	0.047619
4	0.009524
5	0.010000
6	0.009524
7	0.009524
8	0.009524
9	0.000000
10	0.000000
11	0.000000
12	0.009524
13	0.000000
14	0.000000
15	0.000000
1	0.628682
2	0.108527
3	0.062016
4	0.038760
5	0.025504
6	0.007752
7	0.015504
8	0.000000
9	0.000000
10	0.000000
11	0.000000
12	0.000000
13	0.000000
14	0.000000
15	0.000000
1	0.579612
2	0.184466
3	0.029126
4	0.019417
5	0.039126
6	0.009709
7	0.019417
8	0.009709
9	0.000000
10	0.009709
11	0.000000
12	0.000000
13	0.000000
14	0.000000
15	0.000000
1	0.541667
2	0.216667
3	0.050000
4	0.016667
5	0.051667
6	0.008333
7	0.000000
8	0.008333
9	0.000000
10	0.000000
11	0.000000
12	0.000000
13	0.000000
14	0.000000
15	0.000000
1	0.563793
2	0.146552
3	0.051724
4	0.060345
5	0.027241
6	0.025862
7	0.008621
8	0.000000
9	0.000000
10	0.000000
11	0.000000
12	0.008621
13	0.008621
14	0.000000
15	0.000000
1	0.535294
2	0.188235
3	0.082353
4	0.023529
5	0.021765
6	0.011765
7	0.000000
8	0.011765
9	0.011765
10	0.011765
11	0.000000
12	0.000000
13	0.011765
14	0.000000
15	0.000000
1	0.557658
2	0.198198
3	0.045045
4	0.036036
5	0.019009
6	0.018018
7	0.018018
8	0.000000
9	0.000000
10	0.000000
11	0.009009
12	0.000000
13	0.000000
14	0.000000
15	0.000000
1	0.601754
2	0.149123
3	0.052632
4	0.017544
5	0.036316
6	0.017544
7	0.008772
8	0.000000
9	0.008772
10	0.000000
11	0.000000
12	0.008772
13	0.000000
14	0.000000
15	0.000000
1	0.626496
2	0.136752
3	0.025641
4	0.051282
5	0.010000
6	0.000000
7	0.017094
8	0.008547
9	0.008547
10	0.008547
11	0.000000
12	0.008547
13	0.000000
14	0.000000
15	0.008547
1	0.611340
2	0.134021
3	0.051546
4	0.020619
5	0.040928
6	0.010309
7	0.020619
8	0.000000
9	0.000000
10	0.000000
11	0.000000
12	0.000000
13	0.000000
14	0.010309
15	0.000000
1	0.454545
2	0.218182
3	0.090909
4	0.063636
5	0.037273
6	0.018182
7	0.000000
8	0.009091
9	0.000000
10	0.000000
11	0.000000
12	0.000000
13	0.000000
14	0.000000
15	0.000000
1	0.513208
2	0.216981
3	0.066038
4	0.056604
5	0.019434
6	0.000000
7	0.000000
8	0.009434
9	0.000000
10	0.009434
11	0.000000
12	0.009434
13	0.000000
14	0.000000
15	0.000000
1	0.590265
2	0.168142
3	0.070796
4	0.008850
5	0.018850
6	0.000000
7	0.000000
8	0.000000
9	0.017699
10	0.000000
11	0.008850
12	0.000000
13	0.000000
14	0.008850
15	0.008850
1	0.592308
2	0.144231
3	0.057692
4	0.019231
5	0.019615
6	0.009615
7	0.019231
8	0.000000
9	0.000000
10	0.000000
11	0.009615
12	0.009615
13	0.000000
14	0.009615
15	0.000000
1	0.505505
2	0.238532
3	0.064220
4	0.018349
5	0.028349
6	0.018349
7	0.009174
8	0.000000
9	0.009174
10	0.000000
11	0.000000
12	0.000000
13	0.000000
14	0.000000
15	0.000000
1	0.592308
2	0.120879
3	0.076923
4	0.043956
5	0.010000
6	0.021978
7	0.010989
8	0.000000
9	0.000000
10	0.010989
11	0.010989
12	0.000000
13	0.000000
14	0.010989
15	0.000000
1	0.550000
2	0.200000
3	0.060000
4	0.010000
5	0.020000
6	0.010000
7	0.010000
8	0.020000
9	0.000000
10	0.000000
11	0.020000
12	0.000000
13	0.000000
14	0.000000
15	0.000000
1	0.537097
2	0.185484
3	0.080645
4	0.048387
5	0.026129
6	0.000000
7	0.000000
8	0.000000
9	0.008065
10	0.000000
11	0.000000
12	0.000000
13	0.000000
14	0.000000
15	0.008065
1	0.643363
2	0.106195
3	0.061947
4	0.017699
5	0.045398
6	0.008850
7	0.008850
8	0.000000
9	0.008850
10	0.000000
11	0.000000
12	0.000000
13	0.000000
14	0.000000
15	0.000000
1	0.630159
2	0.150794
3	0.023810
4	0.023810
5	0.017937
6	0.031746
7	0.015873
8	0.000000
9	0.000000
10	0.000000
11	0.000000
12	0.007937
13	0.000000
14	0.000000
15	0.000000
1	0.654717
2	0.113208
3	0.056604
4	0.028302
5	0.019434
6	0.018868
7	0.009434
8	0.000000
9	0.000000
10	0.000000
11	0.000000
12	0.000000
13	0.000000
14	0.000000
15	0.000000
1	0.510000
2	0.230000
3	0.080000
4	0.020000
[truncated: 13,001 more rows]
