# Supplementary material for: Inference and control of the nosocomial transmission of methicillin-resistant Staphylococcus aureus
Source: eLife. 2018 Dec 18;7:e40977. doi: 10.7554/eLife.40977 (PMC6298769; doi:10.7554/eLife.40977)
Supplement: Figure 3—source data 1. — The data set includes: (1) distributions of inferred parameters in Figure 3A; (2) distributions of inferred incidence and actual observation in the real-world outbreak in Figure 3B; (3) distribution of the number of infected wards obtained from inference in Figure 3C; (4) observed and inferred distributions of the number of infections per ward in Figure 3D; (5) distributions of inferred nosocomial transmitted and imported cases in Figure 3E. [file elife-40977-fig3-data1.zip › Fig3A_I0.csv]

1	0.000037
1	0.000037
1	0.000037
1	0.000037
1	0.000037
1	0.000037
1	0.000037
1	0.000037
1	0.000037
1	0.000036
1	0.000037
1	0.000037
1	0.000037
1	0.000036
1	0.000037
1	0.000037
1	0.000037
1	0.000037
1	0.000037
1	0.000037
1	0.000037
1	0.000037
1	0.000037
1	0.000037
1	0.000037
1	0.000037
1	0.000037
1	0.000037
1	0.000037
1	0.000037
1	0.000037
1	0.000037
1	0.000037
1	0.000037
1	0.000037
1	0.000036
1	0.000037
1	0.000037
1	0.000037
1	0.000037
1	0.000037
1	0.000037
1	0.000037
1	0.000037
1	0.000037
1	0.000037
1	0.000037
1	0.000037
1	0.000037
1	0.000037
1	0.000037
1	0.000037
1	0.000037
1	0.000037
1	0.000037
1	0.000037
1	0.000037
1	0.000037
1	0.000037
1	0.000037
1	0.000037
1	0.000037
1	0.000037
1	0.000037
1	0.000037
1	0.000037
1	0.000037
1	0.000037
1	0.000037
1	0.000037
1	0.000037
1	0.000037
1	0.000037
1	0.000037
1	0.000037
1	0.000037
1	0.000037
1	0.000037
1	0.000037
1	0.000037
1	0.000037
1	0.000037
1	0.000037
1	0.000037
1	0.000037
1	0.000037
1	0.000037
1	0.000037
1	0.000037
1	0.000036
1	0.000037
1	0.000037
1	0.000037
1	0.000037
1	0.000036
1	0.000037
1	0.000037
1	0.000037
1	0.000037
1	0.000037
1	0.000037
1	0.000037
1	0.000037
1	0.000037
1	0.000037
1	0.000037
1	0.000036
1	0.000036
1	0.000037
1	0.000037
1	0.000037
1	0.000037
1	0.000037
1	0.000037
1	0.000037
1	0.000037
1	0.000037
1	0.000037
1	0.000037
1	0.000037
1	0.000037
1	0.000037
1	0.000037
1	0.000037
1	0.000037
1	0.000036
1	0.000037
1	0.000037
1	0.000037
1	0.000037
1	0.000037
1	0.000037
1	0.000037
1	0.000037
1	0.000037
1	0.000037
1	0.000037
1	0.000037
1	0.000037
1	0.000037
1	0.000037
1	0.000037
1	0.000036
1	0.000037
1	0.000037
1	0.000036
1	0.000036
1	0.000037
1	0.000037
1	0.000037
1	0.000037
1	0.000037
1	0.000037
1	0.000036
1	0.000037
1	0.000037
1	0.000037
1	0.000037
1	0.000037
1	0.000037
1	0.000037
1	0.000037
1	0.000037
1	0.000037
1	0.000037
1	0.000037
1	0.000037
1	0.000037
1	0.000037
1	0.000037
1	0.000037
1	0.000036
1	0.000037
1	0.000037
1	0.000037
1	0.000037
1	0.000036
1	0.000037
1	0.000037
1	0.000037
1	0.000037
1	0.000037
1	0.000037
1	0.000037
1	0.000037
1	0.000037
1	0.000037
1	0.000037
1	0.000037
1	0.000037
1	0.000037
1	0.000037
1	0.000037
1	0.000036
1	0.000037
1	0.000037
1	0.000037
1	0.000037
1	0.000037
1	0.000037
1	0.000037
1	0.000037
1	0.000037
1	0.000037
1	0.000037
1	0.000037
1	0.000037
1	0.000037
1	0.000037
1	0.000036
1	0.000037
1	0.000037
1	0.000037
1	0.000037
1	0.000037
1	0.000037
1	0.000037
1	0.000037
1	0.000036
1	0.000037
1	0.000037
1	0.000037
1	0.000037
1	0.000037
1	0.000037
1	0.000037
1	0.000037
1	0.000037
1	0.000037
1	0.000037
1	0.000037
1	0.000037
1	0.000036
1	0.000037
1	0.000037
1	0.000037
1	0.000037
1	0.000037
1	0.000037
1	0.000037
1	0.000037
1	0.000037
1	0.000037
1	0.000037
1	0.000037
1	0.000037
1	0.000037
1	0.000036
1	0.000037
1	0.000037
1	0.000037
1	0.000037
1	0.000037
1	0.000037
1	0.000037
1	0.000037
1	0.000037
1	0.000037
1	0.000037
1	0.000037
1	0.000037
1	0.000036
1	0.000037
1	0.000037
1	0.000037
1	0.000037
1	0.000037
1	0.000037
1	0.000037
1	0.000037
1	0.000037
1	0.000037
1	0.000037
1	0.000037
1	0.000037
1	0.000037
1	0.000037
1	0.000037
1	0.000037
1	0.000037
1	0.000037
1	0.000037
1	0.000037
1	0.000037
1	0.000037
1	0.000037
1	0.000037
1	0.000037
1	0.000037
1	0.000037
1	0.000037
1	0.000037
1	0.000037
1	0.000037
1	0.000037
1	0.000037
1	0.000037
1	0.000037
1	0.000037
1	0.000037
1	0.000037
1	0.000037
1	0.000037
1	0.000037
1	0.000037
1	0.000036
1	0.000037
1	0.000037
1	0.000037
1	0.000037
1	0.000037
1	0.000037
1	0.000037
1	0.000037
1	0.000037
1	0.000037
1	0.000037
1	0.000037
1	0.000037
1	0.000037
1	0.000037
1	0.000037
1	0.000037
1	0.000037
1	0.000037
1	0.000037
1	0.000037
1	0.000037
1	0.000037
1	0.000037
1	0.000037
1	0.000037
1	0.000037
1	0.000037
1	0.000037
1	0.000037
1	0.000037
1	0.000037
1	0.000037
1	0.000037
1	0.000037
1	0.000037
1	0.000036
1	0.000037
1	0.000036
1	0.000037
1	0.000037
1	0.000037
1	0.000037
1	0.000037
1	0.000037
1	0.000037
1	0.000037
1	0.000037
1	0.000037
1	0.000037
1	0.000037
1	0.000037
1	0.000037
1	0.000037
1	0.000037
1	0.000037
1	0.000037
1	0.000037
1	0.000037
1	0.000037
1	0.000037
1	0.000037
1	0.000037
1	0.000038
1	0.000037
1	0.000037
1	0.000037
1	0.000037
1	0.000037
1	0.000037
1	0.000037
1	0.000037
1	0.000037
1	0.000037
1	0.000037
1	0.000037
1	0.000037
1	0.000037
1	0.000037
1	0.000037
1	0.000037
1	0.000037
1	0.000037
1	0.000037
1	0.000037
1	0.000037
1	0.000037
1	0.000037
1	0.000037
1	0.000037
1	0.000037
1	0.000037
1	0.000037
1	0.000037
1	0.000037
1	0.000037
1	0.000037
1	0.000037
1	0.000037
1	0.000037
1	0.000037
1	0.000037
1	0.000037
1	0.000037
1	0.000037
1	0.000037
1	0.000037
1	0.000037
1	0.000037
1	0.000037
1	0.000037
1	0.000037
1	0.000037
1	0.000037
1	0.000037
1	0.000037
1	0.000037
1	0.000037
1	0.000037
1	0.000037
1	0.000036
1	0.000037
1	0.000037
1	0.000037
1	0.000037
1	0.000037
1	0.000037
1	0.000037
1	0.000037
1	0.000037
1	0.000037
1	0.000037
1	0.000037
1	0.000037
1	0.000037
1	0.000037
1	0.000037
1	0.000037
1	0.000037
1	0.000037
1	0.000037
1	0.000037
1	0.000037
1	0.000037
1	0.000037
1	0.000037
1	0.000037
1	0.000037
1	0.000037
1	0.000037
1	0.000037
1	0.000037
1	0.000037
1	0.000037
1	0.000037
1	0.000037
1	0.000037
1	0.000037
1	0.000037
1	0.000037
1	0.000037
1	0.000037
1	0.000037
1	0.000037
1	0.000037
1	0.000037
1	0.000037
1	0.000037
1	0.000037
1	0.000037
1	0.000037
1	0.000037
1	0.000037
1	0.000037
1	0.000037
1	0.000037
1	0.000037
1	0.000037
1	0.000037
1	0.000037
1	0.000037
1	0.000037
1	0.000036
1	0.000037
1	0.000037
1	0.000037
1	0.000037
1	0.000037
1	0.000037
1	0.000037
1	0.000037
1	0.000037
1	0.000037
1	0.000037
1	0.000037
1	0.000037
1	0.000037
1	0.000037
1	0.000038
1	0.000037
1	0.000036
1	0.000037
1	0.000037
1	0.000037
1	0.000037
1	0.000037
1	0.000037
1	0.000036
1	0.000036
1	0.000037
1	0.000037
1	0.000037
1	0.000037
1	0.000037
1	0.000037
1	0.000037
1	0.000037
1	0.000037
1	0.000037
1	0.000037
1	0.000037
1	0.000037
1	0.000037
1	0.000037
1	0.000037
1	0.000037
1	0.000037
1	0.000037
1	0.000037
1	0.000037
1	0.000037
1	0.000037
1	0.000037
1	0.000037
1	0.000037
1	0.000037
1	0.000037
1	0.000037
1	0.000037
1	0.000037
1	0.000037
1	0.000037
1	0.000037
1	0.000037
1	0.000037
1	0.000037
1	0.000037
1	0.000037
1	0.000037
1	0.000037
1	0.000037
1	0.000037
1	0.000036
1	0.000037
1	0.000037
1	0.000037
1	0.000037
1	0.000037
1	0.000037
1	0.000037
1	0.000037
1	0.000037
1	0.000037
1	0.000037
1	0.000037
1	0.000037
1	0.000036
1	0.000037
1	0.000037
1	0.000037
1	0.000037
1	0.000037
1	0.000037
1	0.000037
1	0.000036
1	0.000037
1	0.000036
1	0.000037
1	0.000038
1	0.000037
1	0.000037
1	0.000037
1	0.000037
1	0.000037
1	0.000037
1	0.000037
1	0.000037
1	0.000037
1	0.000036
1	0.000037
1	0.000037
1	0.000037
1	0.000037
1	0.000037
1	0.000037
1	0.000037
1	0.000037
1	0.000037
1	0.000037
1	0.000037
1	0.000037
1	0.000037
1	0.000037
1	0.000037
1	0.000037
1	0.000037
1	0.000037
1	0.000037
1	0.000037
1	0.000037
1	0.000037
1	0.000037
1	0.000037
1	0.000037
1	0.000037
1	0.000037
1	0.000037
1	0.000037
1	0.000037
1	0.000037
1	0.000037
1	0.000037
1	0.000037
1	0.000037
1	0.000037
1	0.000037
1	0.000037
1	0.000037
1	0.000037
1	0.000037
1	0.000037
1	0.000037
1	0.000037
1	0.000037
1	0.000037
1	0.000037
1	0.000037
1	0.000037
1	0.000037
1	0.000037
1	0.000036
1	0.000037
1	0.000037
1	0.000037
1	0.000037
1	0.000037
1	0.000037
1	0.000037
1	0.000037
1	0.000037
1	0.000037
1	0.000037
1	0.000037
1	0.000037
1	0.000037
1	0.000037
1	0.000037
1	0.000037
1	0.000037
1	0.000037
1	0.000037
1	0.000037
1	0.000037
1	0.000037
1	0.000037
1	0.000037
1	0.000037
1	0.000037
1	0.000037
1	0.000037
1	0.000036
1	0.000037
1	0.000037
1	0.000037
1	0.000037
1	0.000037
1	0.000037
1	0.000037
1	0.000037
1	0.000037
1	0.000037
1	0.000037
1	0.000037
1	0.000037
1	0.000037
1	0.000037
1	0.000037
1	0.000037
1	0.000037
1	0.000037
1	0.000037
1	0.000037
1	0.000037
1	0.000037
1	0.000037
1	0.000037
1	0.000037
1	0.000037
1	0.000037
1	0.000037
1	0.000037
1	0.000037
1	0.000037
1	0.000037
1	0.000037
1	0.000037
1	0.000036
1	0.000036
1	0.000037
1	0.000037
1	0.000037
1	0.000037
1	0.000037
1	0.000037
1	0.000037
1	0.000037
1	0.000037
1	0.000037
1	0.000037
1	0.000037
1	0.000037
1	0.000037
1	0.000037
1	0.000037
1	0.000037
1	0.000037
1	0.000037
1	0.000037
1	0.000037
1	0.000037
1	0.000037
1	0.000037
1	0.000037
1	0.000037
1	0.000037
1	0.000037
1	0.000037
1	0.000037
1	0.000037
1	0.000037
1	0.000036
1	0.000037
1	0.000037
1	0.000037
1	0.000036
1	0.000037
1	0.000036
1	0.000036
1	0.000037
1	0.000037
1	0.000036
1	0.000037
1	0.000037
1	0.000037
1	0.000037
1	0.000037
1	0.000037
1	0.000037
1	0.000037
1	0.000037
1	0.000037
1	0.000037
1	0.000037
1	0.000036
1	0.000037
1	0.000037
1	0.000037
1	0.000037
1	0.000037
1	0.000037
1	0.000037
1	0.000036
1	0.000037
1	0.000037
1	0.000037
1	0.000037
1	0.000037
1	0.000037
1	0.000037
1	0.000037
1	0.000037
1	0.000037
1	0.000037
1	0.000037
1	0.000037
1	0.000037
1	0.000037
1	0.000037
1	0.000037
1	0.000037
1	0.000037
1	0.000037
1	0.000037
1	0.000037
1	0.000037
1	0.000037
1	0.000037
1	0.000037
1	0.000037
1	0.000037
1	0.000037
1	0.000036
1	0.000037
1	0.000037
1	0.000037
1	0.000037
1	0.000037
1	0.000037
1	0.000037
1	0.000037
1	0.000036
1	0.000037
1	0.000037
1	0.000037
1	0.000037
1	0.000037
1	0.000037
1	0.000037
1	0.000037
1	0.000037
1	0.000037
1	0.000037
1	0.000037
1	0.000037
1	0.000037
1	0.000037
1	0.000037
1	0.000036
1	0.000037
1	0.000037
1	0.000037
1	0.000037
1	0.000037
1	0.000037
1	0.000037
1	0.000037
1	0.000037
1	0.000037
1	0.000037
1	0.000037
1	0.000037
1	0.000037
1	0.000037
1	0.000037
1	0.000036
1	0.000037
1	0.000037
1	0.000037
1	0.000037
1	0.000037
1	0.000037
1	0.000037
1	0.000037
1	0.000037
1	0.000037
1	0.000037
1	0.000037
1	0.000037
1	0.000037
1	0.000037
1	0.000037
1	0.000037
1	0.000037
1	0.000037
1	0.000037
1	0.000037
1	0.000037
1	0.000037
1	0.000037
1	0.000037
1	0.000037
1	0.000037
1	0.000037
1	0.000037
1	0.000037
1	0.000037
1	0.000037
1	0.000037
1	0.000037
1	0.000037
1	0.000037
1	0.000037
1	0.000037
1	0.000037
1	0.000037
1	0.000037
1	0.000037
1	0.000037
1	0.000037
1	0.000037
1	0.000037
1	0.000037
1	0.000037
1	0.000037
1	0.000037
1	0.000037
1	0.000036
1	0.000037
1	0.000037
1	0.000037
1	0.000037
1	0.000037
1	0.000037
1	0.000037
1	0.000037
1	0.000037
1	0.000037
1	0.000037
1	0.000037
1	0.000037
1	0.000037
1	0.000037
1	0.000037
1	0.000037
1	0.000037
1	0.000037
1	0.000037
1	0.000037
1	0.000037
1	0.000037
1	0.000037
1	0.000037
1	0.000037
1	0.000036
1	0.000037
1	0.000037
1	0.000037
1	0.000037
1	0.000037
1	0.000037
1	0.000037
1	0.000037
1	0.000037
1	0.000037
1	0.000037
1	0.000037
1	0.000037
1	0.000037
1	0.000037
1	0.000037
1	0.000037
1	0.000037
1	0.000037
1	0.000037
1	0.000037
1	0.000037
1	0.000037
1	0.000037
1	0.000037
1	0.000037
1	0.000037
1	0.000037
1	0.000037
1	0.000037
1	0.000037
1	0.000037
1	0.000037
1	0.000037
1	0.000037
1	0.000037
1	0.000037
1	0.000037
1	0.000037
1	0.000037
1	0.000037
1	0.000037
1	0.000037
1	0.000037
1	0.000037
1	0.000037
1	0.000037
1	0.000037
1	0.000037
1	0.000037
1	0.000037
1	0.000037
1	0.000037
1	0.000037
1	0.000037
1	0.000037
1	0.000037
1	0.000037
1	0.000037
1	0.000037
1	0.000037
1	0.000037
1	0.000037
1	0.000037
1	0.000037
1	0.000037
1	0.000037
1	0.000037
1	0.000037
1	0.000037
1	0.000037
1	0.000037
1	0.000037
1	0.000037
1	0.000036
1	0.000037
1	0.000037
1	0.000037
1	0.000037
1	0.000037
1	0.000037
1	0.000037
1	0.000037
1	0.000037
1	0.000037
1	0.000037
1	0.000037
1	0.000037
1	0.000037
1	0.000037
1	0.000037
1	0.000037
1	0.000037
1	0.000037
1	0.000037
1	0.000036
1	0.000037
1	0.000037
1	0.000037
1	0.000037
1	0.000037
1	0.000037
1	0.000037
1	0.000037
1	0.000036
1	0.000037
1	0.000037
1	0.000037
1	0.000037
1	0.000037
1	0.000037
1	0.000037
1	0.000037
1	0.000037
1	0.000037
1	0.000037
1	0.000036
1	0.000037
1	0.000036
1	0.000037
1	0.000037
1	0.000037
1	0.000037
1	0.000037
1	0.000037
1	0.000037
1	0.000036
1	0.000037
1	0.000036
1	0.000037
1	0.000037
1	0.000037
1	0.000037
1	0.000037
1	0.000036
1	0.000037
1	0.000036
1	0.000037
1	0.000037
1	0.000037
1	0.000037
1	0.000037
1	0.000037
1	0.000037
1	0.000037
1	0.000037
1	0.000037
1	0.000037
1	0.000037
1	0.000037
1	0.000037
1	0.000037
1	0.000037
1	0.000037
1	0.000037
1	0.000037
1	0.000037
1	0.000037
1	0.000037
1	0.000037
1	0.000037
1	0.000037
1	0.000037
1	0.000037
1	0.000037
1	0.000037
1	0.000037
1	0.000037
1	0.000037
1	0.000037
1	0.000037
1	0.000037
1	0.000037
1	0.000037
1	0.000036
1	0.000037
1	0.000037
1	0.000036
1	0.000037
1	0.000037
1	0.000037
1	0.000037
1	0.000037
1	0.000037
1	0.000037
1	0.000037
1	0.000037
1	0.000037
1	0.000037
1	0.000037
1	0.000037
1	0.000037
1	0.000037
1	0.000037
1	0.000037
1	0.000037
1	0.000036
1	0.000037
1	0.000037
1	0.000037
1	0.000037
1	0.000037
1	0.000037
1	0.000037
1	0.000037
1	0.000037
1	0.000037
1	0.000037
1	0.000037
1	0.000037
1	0.000037
1	0.000037
1	0.000037
1	0.000037
1	0.000037
1	0.000037
1	0.000037
1	0.000037
1	0.000037
1	0.000037
1	0.000037
1	0.000037
1	0.000036
1	0.000037
1	0.000037
1	0.000037
1	0.000037
1	0.000037
1	0.000037
1	0.000037
1	0.000037
1	0.000037
1	0.000037
1	0.000037
1	0.000037
1	0.000037
1	0.000037
1	0.000037
1	0.000037
1	0.000037
1	0.000036
1	0.000037
1	0.000037
1	0.000037
1	0.000037
1	0.000037
1	0.000037
1	0.000037
1	0.000037
1	0.000037
1	0.000037
1	0.000037
1	0.000037
1	0.000037
1	0.000037
1	0.000037
1	0.000037
1	0.000037
1	0.000037
1	0.000037
1	0.000037
1	0.000037
1	0.000037
1	0.000037
1	0.000037
1	0.000037
1	0.000037
1	0.000037
1	0.000036
1	0.000037
1	0.000037
1	0.000036
1	0.000037
1	0.000037
1	0.000037
1	0.000037
1	0.000037
1	0.000037
1	0.000037
1	0.000037
1	0.000037
1	0.000037
1	0.000037
1	0.000037
1	0.000037
1	0.000037
1	0.000036
1	0.000037
1	0.000037
1	0.000037
1	0.000037
1	0.000037
1	0.000037
1	0.000037
1	0.000036
1	0.000037
1	0.000037
1	0.000037
1	0.000037
1	0.000037
1	0.000037
1	0.000037
1	0.000037
1	0.000037
1	0.000037
1	0.000037
1	0.000037
1	0.000037
1	0.000037
1	0.000037
1	0.000037
1	0.000037
1	0.000037
1	0.000037
1	0.000037
1	0.000036
1	0.000037
1	0.000037
1	0.000037
1	0.000037
1	0.000037
1	0.000037
1	0.000037
1	0.000037
1	0.000037
1	0.000037
1	0.000037
1	0.000037
1	0.000037
1	0.000037
1	0.000037
1	0.000037
1	0.000037
1	0.000037
1	0.000037
1	0.000037
1	0.000036
1	0.000037
1	0.000037
1	0.000037
1	0.000037
1	0.000037
1	0.000037
1	0.000037
1	0.000036
1	0.000037
1	0.000037
1	0.000037
1	0.000037
1	0.000037
1	0.000037
1	0.000037
1	0.000037
1	0.000037
1	0.000037
1	0.000037
1	0.000037
1	0.000037
1	0.000037
1	0.000037
1	0.000037
1	0.000037
1	0.000037
1	0.000037
1	0.000037
1	0.000037
1	0.000037
1	0.000037
1	0.000037
1	0.000037
1	0.000037
1	0.000037
1	0.000036
1	0.000037
1	0.000037
1	0.000037
1	0.000037
1	0.000037
1	0.000037
1	0.000037
1	0.000037
1	0.000037
1	0.000037
1	0.000037
1	0.000037
1	0.000037
1	0.000037
1	0.000037
1	0.000037
1	0.000037
1	0.000037
1	0.000037
1	0.000037
1	0.000037
1	0.000037
1	0.000036
1	0.000037
1	0.000037
1	0.000037
1	0.000037
1	0.000037
1	0.000037
1	0.000037
1	0.000037
1	0.000037
1	0.000037
1	0.000037
1	0.000037
1	0.000037
1	0.000036
1	0.000037
1	0.000036
1	0.000037
1	0.000037
1	0.000037
1	0.000037
1	0.000037
1	0.000037
1	0.000037
1	0.000037
1	0.000037
1	0.000037
1	0.000037
1	0.000037
1	0.000037
1	0.000037
1	0.000037
1	0.000037
1	0.000037
1	0.000037
1	0.000037
1	0.000037
1	0.000037
1	0.000037
1	0.000037
1	0.000037
1	0.000037
1	0.000036
1	0.000037
1	0.000037
1	0.000037
1	0.000037
1	0.000037
1	0.000037
1	0.000037
1	0.000037
1	0.000037
1	0.000037
1	0.000037
1	0.000037
1	0.000036
1	0.000037
1	0.000037
1	0.000036
1	0.000037
1	0.000037
1	0.000037
1	0.000037
1	0.000036
1	0.000037
1	0.000037
1	0.000037
1	0.000037
1	0.000037
1	0.000037
1	0.000037
1	0.000037
1	0.000037
1	0.000037
1	0.000037
1	0.000037
1	0.000037
1	0.000037
1	0.000037
1	0.000037
1	0.000037
1	0.000037
1	0.000037
1	0.000037
1	0.000037
1	0.000037
1	0.000037
1	0.000037
1	0.000037
1	0.000037
1	0.000037
1	0.000037
1	0.000037
1	0.000037
1	0.000037
1	0.000037
1	0.000037
1	0.000037
1	0.000037
1	0.000037
1	0.000037
1	0.000037
1	0.000037
1	0.000037
1	0.000037
1	0.000037
1	0.000037
1	0.000037
1	0.000037
1	0.000037
1	0.000037
1	0.000037
1	0.000037
1	0.000037
1	0.000037
1	0.000037
1	0.000037
1	0.000036
1	0.000037
1	0.000037
1	0.000037
1	0.000037
1	0.000037
1	0.000037
1	0.000037
1	0.000037
1	0.000037
1	0.000037
1	0.000037
1	0.000037
1	0.000037
1	0.000037
1	0.000037
1	0.000037
1	0.000037
1	0.000037
1	0.000037
1	0.000037
1	0.000037
1	0.000037
1	0.000037
1	0.000037
1	0.000037
1	0.000037
1	0.000037
1	0.000037
1	0.000037
1	0.000037
1	0.000037
1	0.000037
1	0.000037
1	0.000037
1	0.000037
1	0.000036
1	0.000037
1	0.000037
1	0.000037
1	0.000037
1	0.000037
1	0.000037
1	0.000037
1	0.000037
1	0.000037
1	0.000037
1	0.000037
1	0.000036
1	0.000037
1	0.000036
1	0.000036
1	0.000037
1	0.000037
1	0.000037
1	0.000037
1	0.000037
1	0.000037
1	0.000037
1	0.000037
1	0.000037
1	0.000036
1	0.000037
1	0.000036
1	0.000037
1	0.000037
1	0.000037
1	0.000037
1	0.000037
1	0.000037
1	0.000037
1	0.000037
1	0.000037
1	0.000037
1	0.000037
1	0.000037
1	0.000036
1	0.000037
1	0.000037
1	0.000037
1	0.000037
1	0.000036
1	0.000037
1	0.000037
1	0.000037
1	0.000037
1	0.000037
1	0.000037
1	0.000037
1	0.000037
1	0.000037
1	0.000037
1	0.000037
1	0.000037
1	0.000037
1	0.000037
1	0.000037
1	0.000037
1	0.000036
1	0.000037
1	0.000037
1	0.000037
1	0.000037
1	0.000037
1	0.000036
1	0.000036
1	0.000037
1	0.000037
1	0.000036
1	0.000037
1	0.000037
1	0.000037
1	0.000037
1	0.000037
1	0.000037
1	0.000037
1	0.000037
1	0.000037
1	0.000037
1	0.000037
1	0.000037
1	0.000037
1	0.000037
1	0.000037
1	0.000037
1	0.000037
1	0.000037
1	0.000037
1	0.000037
1	0.000037
1	0.000037
1	0.000037
1	0.000037
1	0.000036
1	0.000037
1	0.000036
1	0.000037
1	0.000037
1	0.000037
1	0.000037
1	0.000037
1	0.000037
1	0.000037
1	0.000037
1	0.000037
1	0.000037
1	0.000037
1	0.000037
1	0.000037
1	0.000037
1	0.000037
1	0.000037
1	0.000037
1	0.000037
1	0.000037
1	0.000037
1	0.000037
1	0.000037
1	0.000037
1	0.000036
1	0.000037
1	0.000037
1	0.000037
1	0.000037
1	0.000037
1	0.000036
1	0.000037
1	0.000037
1	0.000037
1	0.000037
1	0.000036
1	0.000037
1	0.000037
1	0.000037
1	0.000037
1	0.000037
1	0.000037
1	0.000036
1	0.000036
1	0.000036
1	0.000037
1	0.000037
1	0.000037
1	0.000037
1	0.000037
1	0.000037
1	0.000037
1	0.000037
1	0.000037
1	0.000037
1	0.000037
1	0.000037
1	0.000036
1	0.000037
1	0.000037
1	0.000037
1	0.000037
1	0.000037
1	0.000037
1	0.000037
1	0.000037
1	0.000037
1	0.000037
1	0.000037
1	0.000037
1	0.000037
1	0.000037
1	0.000037
1	0.000037
1	0.000037
1	0.000037
1	0.000037
1	0.000037
1	0.000037
1	0.000037
1	0.000037
1	0.000037
1	0.000037
1	0.000036
1	0.000037
1	0.000037
1	0.000037
1	0.000037
1	0.000037
1	0.000037
1	0.000037
1	0.000037
1	0.000037
1	0.000037
1	0.000037
1	0.000037
1	0.000037
1	0.000037
1	0.000036
1	0.000037
1	0.000037
1	0.000037
1	0.000037
1	0.000037
1	0.000037
1	0.000037
1	0.000037
1	0.000037
1	0.000037
1	0.000037
1	0.000037
1	0.000037
1	0.000037
1	0.000037
1	0.000037
1	0.000037
1	0.000037
1	0.000037
1	0.000037
1	0.000037
1	0.000037
1	0.000037
1	0.000037
1	0.000037
1	0.000037
1	0.000037
1	0.000037
1	0.000037
1	0.000037
1	0.000037
1	0.000037
1	0.000036
1	0.000037
1	0.000037
1	0.000037
1	0.000037
1	0.000037
1	0.000037
1	0.000037
1	0.000037
1	0.000036
1	0.000037
1	0.000037
1	0.000037
1	0.000036
1	0.000037
1	0.000037
1	0.000037
1	0.000036
1	0.000037
1	0.000037
1	0.000037
1	0.000037
1	0.000036
1	0.000037
1	0.000037
1	0.000037
1	0.000037
1	0.000037
1	0.000037
1	0.000037
1	0.000037
1	0.000037
1	0.000037
1	0.000037
1	0.000037
1	0.000037
1	0.000037
1	0.000037
1	0.000037
1	0.000037
1	0.000037
1	0.000037
1	0.000037
1	0.000037
1	0.000037
1	0.000037
1	0.000037
1	0.000036
1	0.000037
1	0.000037
1	0.000037
1	0.000037
1	0.000037
1	0.000037
1	0.000037
1	0.000037
1	0.000037
1	0.000037
1	0.000037
1	0.000037
1	0.000037
1	0.000037
1	0.000037
1	0.000037
1	0.000037
1	0.000037
1	0.000037
1	0.000037
1	0.000037
1	0.000037
1	0.000037
1	0.000037
1	0.000037
1	0.000037
1	0.000037
1	0.000037
1	0.000037
1	0.000037
1	0.000037
1	0.000037
1	0.000037
1	0.000037
1	0.000037
1	0.000037
1	0.000037
1	0.000037
1	0.000037
1	0.000037
1	0.000037
1	0.000037
1	0.000037
1	0.000037
1	0.000037
1	0.000037
1	0.000037
1	0.000037
1	0.000037
1	0.000036
1	0.000037
1	0.000037
1	0.000037
1	0.000037
1	0.000037
1	0.000037
1	0.000037
1	0.000037
1	0.000037
1	0.000037
1	0.000037
1	0.000037
1	0.000036
1	0.000037
1	0.000037
1	0.000037
1	0.000037
1	0.000037
1	0.000037
1	0.000036
1	0.000037
1	0.000037
1	0.000037
1	0.000037
1	0.000037
1	0.000037
1	0.000037
1	0.000037
1	0.000037
1	0.000037
1	0.000037
1	0.000037
1	0.000037
1	0.000037
1	0.000037
1	0.000036
1	0.000037
1	0.000036
1	0.000037
1	0.000037
1	0.000037
1	0.000037
1	0.000037
1	0.000037
1	0.000037
1	0.000037
1	0.000037
1	0.000037
1	0.000037
1	0.000037
1	0.000037
1	0.000037
1	0.000037
1	0.000037
1	0.000037
1	0.000037
1	0.000037
1	0.000037
1	0.000037
1	0.000037
1	0.000037
1	0.000037
1	0.000037
1	0.000036
1	0.000037
1	0.000037
1	0.000037
1	0.000037
1	0.000037
1	0.000037
1	0.000037
1	0.000037
1	0.000037
1	0.000037
1	0.000037
1	0.000037
1	0.000037
1	0.000037
1	0.000037
1	0.000037
1	0.000037
1	0.000037
1	0.000037
1	0.000036
1	0.000037
1	0.000037
1	0.000037
1	0.000037
1	0.000037
1	0.000037
1	0.000037
1	0.000037
1	0.000037
1	0.000037
1	0.000037
1	0.000037
1	0.000037
1	0.000037
1	0.000037
1	0.000036
1	0.000037
1	0.000037
1	0.000037
1	0.000037
1	0.000037
1	0.000037
1	0.000037
1	0.000037
1	0.000037
1	0.000037
1	0.000037
1	0.000037
1	0.000037
1	0.000037
1	0.000037
1	0.000037
1	0.000037
1	0.000037
1	0.000037
1	0.000037
1	0.000036
1	0.000037
1	0.000037
1	0.000037
1	0.000037
1	0.000037
1	0.000037
1	0.000037
1	0.000037
1	0.000037
1	0.000037
1	0.000037
1	0.000037
1	0.000036
1	0.000037
1	0.000036
1	0.000037
1	0.000037
1	0.000036
1	0.000037
1	0.000037
1	0.000037
1	0.000037
1	0.000037
1	0.000037
1	0.000037
1	0.000037
1	0.000037
1	0.000037
1	0.000037
1	0.000036
1	0.000037
1	0.000037
1	0.000037
1	0.000037
1	0.000037
1	0.000036
1	0.000037
1	0.000037
1	0.000037
1	0.000037
1	0.000037
1	0.000037
1	0.000037
1	0.000037
1	0.000037
1	0.000036
1	0.000036
1	0.000037
1	0.000037
1	0.000037
1	0.000037
1	0.000037
1	0.000037
1	0.000037
1	0.000037
1	0.000037
1	0.000037
1	0.000037
1	0.000037
1	0.000037
1	0.000037
1	0.000037
1	0.000037
1	0.000037
1	0.000037
1	0.000037
1	0.000036
1	0.000037
1	0.000037
1	0.000037
1	0.000037
1	0.000036
1	0.000037
[truncated: 58,000 more rows]
