# Supplementary material for: Inference and control of the nosocomial transmission of methicillin-resistant Staphylococcus aureus
Source: eLife. 2018 Dec 18;7:e40977. doi: 10.7554/eLife.40977 (PMC6298769; doi:10.7554/eLife.40977)
Supplement: Figure 3—source data 1. — The data set includes: (1) distributions of inferred parameters in Figure 3A; (2) distributions of inferred incidence and actual observation in the real-world outbreak in Figure 3B; (3) distribution of the number of infected wards obtained from inference in Figure 3C; (4) observed and inferred distributions of the number of infections per ward in Figure 3D; (5) distributions of inferred nosocomial transmitted and imported cases in Figure 3E. [file elife-40977-fig3-data1.zip › Fig3D_observation.csv]

Infection	Probability
1	0.526316
2	0.192982
3	0.078947
4	0.061404
5	0.061404
6	0.026316
7	0.008772
9	0.008772
10	0.008772
14	0.007544
15	0.008772
