# Supplementary material for: Inference and control of the nosocomial transmission of methicillin-resistant Staphylococcus aureus
Source: eLife. 2018 Dec 18;7:e40977. doi: 10.7554/eLife.40977 (PMC6298769; doi:10.7554/eLife.40977)
Supplement: Figure 3—source data 1. — The data set includes: (1) distributions of inferred parameters in Figure 3A; (2) distributions of inferred incidence and actual observation in the real-world outbreak in Figure 3B; (3) distribution of the number of infected wards obtained from inference in Figure 3C; (4) observed and inferred distributions of the number of infections per ward in Figure 3D; (5) distributions of inferred nosocomial transmitted and imported cases in Figure 3E. [file elife-40977-fig3-data1.zip › Fig3A_C0.csv]

1	0.008646
1	0.008593
1	0.008698
1	0.008608
1	0.008624
1	0.008650
1	0.008684
1	0.008647
1	0.008643
1	0.008565
1	0.008653
1	0.008539
1	0.008617
1	0.008609
1	0.008641
1	0.008742
1	0.008628
1	0.008632
1	0.008658
1	0.008655
1	0.008706
1	0.008652
1	0.008590
1	0.008536
1	0.008582
1	0.008635
1	0.008687
1	0.008618
1	0.008648
1	0.008658
1	0.008579
1	0.008635
1	0.008675
1	0.008547
1	0.008600
1	0.008629
1	0.008691
1	0.008607
1	0.008661
1	0.008712
1	0.008635
1	0.008622
1	0.008564
1	0.008668
1	0.008602
1	0.008591
1	0.008633
1	0.008613
1	0.008719
1	0.008638
1	0.008587
1	0.008640
1	0.008656
1	0.008630
1	0.008609
1	0.008590
1	0.008634
1	0.008670
1	0.008669
1	0.008683
1	0.008626
1	0.008645
1	0.008590
1	0.008706
1	0.008628
1	0.008660
1	0.008664
1	0.008622
1	0.008645
1	0.008584
1	0.008569
1	0.008724
1	0.008578
1	0.008589
1	0.008663
1	0.008619
1	0.008648
1	0.008637
1	0.008736
1	0.008680
1	0.008581
1	0.008631
1	0.008605
1	0.008621
1	0.008626
1	0.008646
1	0.008719
1	0.008634
1	0.008605
1	0.008641
1	0.008567
1	0.008644
1	0.008606
1	0.008593
1	0.008585
1	0.008663
1	0.008736
1	0.008709
1	0.008552
1	0.008689
1	0.008689
1	0.008660
1	0.008643
1	0.008638
1	0.008615
1	0.008658
1	0.008617
1	0.008648
1	0.008655
1	0.008649
1	0.008645
1	0.008547
1	0.008655
1	0.008676
1	0.008657
1	0.008625
1	0.008629
1	0.008685
1	0.008663
1	0.008641
1	0.008690
1	0.008679
1	0.008579
1	0.008737
1	0.008614
1	0.008598
1	0.008671
1	0.008607
1	0.008551
1	0.008588
1	0.008648
1	0.008602
1	0.008629
1	0.008641
1	0.008674
1	0.008612
1	0.008657
1	0.008672
1	0.008553
1	0.008602
1	0.008632
1	0.008647
1	0.008603
1	0.008699
1	0.008567
1	0.008615
1	0.008631
1	0.008641
1	0.008649
1	0.008621
1	0.008623
1	0.008706
1	0.008646
1	0.008593
1	0.008597
1	0.008631
1	0.008659
1	0.008596
1	0.008617
1	0.008653
1	0.008663
1	0.008646
1	0.008616
1	0.008620
1	0.008642
1	0.008631
1	0.008595
1	0.008612
1	0.008714
1	0.008664
1	0.008603
1	0.008635
1	0.008671
1	0.008552
1	0.008675
1	0.008604
1	0.008592
1	0.008605
1	0.008686
1	0.008606
1	0.008560
1	0.008713
1	0.008666
1	0.008513
1	0.008566
1	0.008608
1	0.008654
1	0.008542
1	0.008569
1	0.008540
1	0.008648
1	0.008608
1	0.008620
1	0.008646
1	0.008622
1	0.008667
1	0.008632
1	0.008615
1	0.008665
1	0.008612
1	0.008635
1	0.008640
1	0.008628
1	0.008584
1	0.008606
1	0.008631
1	0.008653
1	0.008670
1	0.008650
1	0.008576
1	0.008614
1	0.008601
1	0.008663
1	0.008637
1	0.008553
1	0.008620
1	0.008627
1	0.008638
1	0.008712
1	0.008548
1	0.008666
1	0.008626
1	0.008579
1	0.008583
1	0.008570
1	0.008596
1	0.008615
1	0.008538
1	0.008689
1	0.008606
1	0.008648
1	0.008687
1	0.008612
1	0.008670
1	0.008592
1	0.008655
1	0.008622
1	0.008641
1	0.008609
1	0.008696
1	0.008636
1	0.008635
1	0.008612
1	0.008558
1	0.008546
1	0.008691
1	0.008667
1	0.008521
1	0.008656
1	0.008718
1	0.008634
1	0.008556
1	0.008519
1	0.008721
1	0.008498
1	0.008638
1	0.008624
1	0.008680
1	0.008633
1	0.008680
1	0.008598
1	0.008601
1	0.008667
1	0.008638
1	0.008563
1	0.008595
1	0.008628
1	0.008583
1	0.008652
1	0.008573
1	0.008627
1	0.008607
1	0.008676
1	0.008608
1	0.008675
1	0.008604
1	0.008636
1	0.008703
1	0.008580
1	0.008624
1	0.008656
1	0.008629
1	0.008639
1	0.008597
1	0.008526
1	0.008642
1	0.008653
1	0.008631
1	0.008670
1	0.008606
1	0.008647
1	0.008620
1	0.008568
1	0.008664
1	0.008687
1	0.008647
1	0.008609
1	0.008577
1	0.008603
1	0.008614
1	0.008554
1	0.008662
1	0.008602
1	0.008561
1	0.008622
1	0.008550
1	0.008596
1	0.008694
1	0.008626
1	0.008628
1	0.008672
1	0.008652
1	0.008612
1	0.008668
1	0.008715
1	0.008561
1	0.008696
1	0.008626
1	0.008642
1	0.008700
1	0.008604
1	0.008577
1	0.008668
1	0.008613
1	0.008600
1	0.008595
1	0.008593
1	0.008692
1	0.008651
1	0.008609
1	0.008655
1	0.008664
1	0.008639
1	0.008573
1	0.008609
1	0.008609
1	0.008629
1	0.008537
1	0.008685
1	0.008677
1	0.008675
1	0.008528
1	0.008623
1	0.008528
1	0.008631
1	0.008558
1	0.008557
1	0.008658
1	0.008617
1	0.008638
1	0.008598
1	0.008555
1	0.008577
1	0.008635
1	0.008634
1	0.008642
1	0.008691
1	0.008584
1	0.008644
1	0.008635
1	0.008585
1	0.008634
1	0.008570
1	0.008617
1	0.008625
1	0.008627
1	0.008642
1	0.008731
1	0.008596
1	0.008623
1	0.008560
1	0.008644
1	0.008629
1	0.008627
1	0.008509
1	0.008644
1	0.008656
1	0.008587
1	0.008717
1	0.008603
1	0.008635
1	0.008645
1	0.008563
1	0.008665
1	0.008686
1	0.008559
1	0.008614
1	0.008500
1	0.008602
1	0.008713
1	0.008688
1	0.008653
1	0.008724
1	0.008565
1	0.008590
1	0.008533
1	0.008727
1	0.008623
1	0.008573
1	0.008552
1	0.008679
1	0.008596
1	0.008585
1	0.008619
1	0.008606
1	0.008590
1	0.008665
1	0.008647
1	0.008735
1	0.008647
1	0.008685
1	0.008624
1	0.008602
1	0.008585
1	0.008621
1	0.008659
1	0.008640
1	0.008590
1	0.008650
1	0.008640
1	0.008578
1	0.008752
1	0.008624
1	0.008572
1	0.008609
1	0.008582
1	0.008603
1	0.008580
1	0.008570
1	0.008614
1	0.008563
1	0.008658
1	0.008665
1	0.008557
1	0.008601
1	0.008614
1	0.008651
1	0.008603
1	0.008525
1	0.008683
1	0.008624
1	0.008548
1	0.008618
1	0.008634
1	0.008685
1	0.008703
1	0.008605
1	0.008643
1	0.008584
1	0.008618
1	0.008636
1	0.008650
1	0.008598
1	0.008675
1	0.008660
1	0.008650
1	0.008591
1	0.008615
1	0.008657
1	0.008714
1	0.008621
1	0.008688
1	0.008713
1	0.008669
1	0.008660
1	0.008601
1	0.008655
1	0.008579
1	0.008603
1	0.008655
1	0.008703
1	0.008621
1	0.008601
1	0.008553
1	0.008609
1	0.008549
1	0.008618
1	0.008617
1	0.008741
1	0.008702
1	0.008601
1	0.008626
1	0.008636
1	0.008643
1	0.008659
1	0.008604
1	0.008564
1	0.008664
1	0.008626
1	0.008614
1	0.008667
1	0.008625
1	0.008669
1	0.008688
1	0.008495
1	0.008625
1	0.008690
1	0.008705
1	0.008676
1	0.008701
1	0.008630
1	0.008647
1	0.008692
1	0.008680
1	0.008645
1	0.008568
1	0.008707
1	0.008613
1	0.008624
1	0.008586
1	0.008555
1	0.008628
1	0.008612
1	0.008560
1	0.008532
1	0.008681
1	0.008605
1	0.008635
1	0.008722
1	0.008643
1	0.008636
1	0.008583
1	0.008663
1	0.008546
1	0.008610
1	0.008674
1	0.008718
1	0.008614
1	0.008639
1	0.008644
1	0.008598
1	0.008654
1	0.008616
1	0.008669
1	0.008668
1	0.008638
1	0.008641
1	0.008646
1	0.008596
1	0.008625
1	0.008697
1	0.008622
1	0.008655
1	0.008671
1	0.008725
1	0.008591
1	0.008585
1	0.008622
1	0.008660
1	0.008621
1	0.008567
1	0.008667
1	0.008655
1	0.008705
1	0.008657
1	0.008604
1	0.008521
1	0.008599
1	0.008735
1	0.008549
1	0.008721
1	0.008607
1	0.008655
1	0.008637
1	0.008746
1	0.008621
1	0.008642
1	0.008645
1	0.008624
1	0.008601
1	0.008690
1	0.008604
1	0.008597
1	0.008617
1	0.008644
1	0.008614
1	0.008545
1	0.008559
1	0.008653
1	0.008626
1	0.008581
1	0.008525
1	0.008655
1	0.008656
1	0.008611
1	0.008619
1	0.008613
1	0.008619
1	0.008578
1	0.008611
1	0.008684
1	0.008588
1	0.008708
1	0.008744
1	0.008611
1	0.008611
1	0.008729
1	0.008617
1	0.008685
1	0.008688
1	0.008614
1	0.008568
1	0.008656
1	0.008636
1	0.008613
1	0.008630
1	0.008660
1	0.008698
1	0.008649
1	0.008601
1	0.008621
1	0.008596
1	0.008708
1	0.008598
1	0.008639
1	0.008631
1	0.008600
1	0.008606
1	0.008639
1	0.008692
1	0.008674
1	0.008668
1	0.008638
1	0.008670
1	0.008578
1	0.008727
1	0.008708
1	0.008627
1	0.008598
1	0.008618
1	0.008602
1	0.008661
1	0.008687
1	0.008703
1	0.008596
1	0.008548
1	0.008616
1	0.008631
1	0.008606
1	0.008586
1	0.008601
1	0.008662
1	0.008587
1	0.008632
1	0.008684
1	0.008690
1	0.008671
1	0.008644
1	0.008579
1	0.008667
1	0.008671
1	0.008518
1	0.008629
1	0.008580
1	0.008614
1	0.008594
1	0.008749
1	0.008600
1	0.008663
1	0.008711
1	0.008590
1	0.008692
1	0.008691
1	0.008549
1	0.008653
1	0.008610
1	0.008596
1	0.008555
1	0.008512
1	0.008686
1	0.008578
1	0.008669
1	0.008594
1	0.008622
1	0.008703
1	0.008650
1	0.008634
1	0.008656
1	0.008662
1	0.008637
1	0.008561
1	0.008582
1	0.008621
1	0.008667
1	0.008608
1	0.008564
1	0.008660
1	0.008623
1	0.008612
1	0.008607
1	0.008601
1	0.008662
1	0.008669
1	0.008639
1	0.008687
1	0.008711
1	0.008588
1	0.008693
1	0.008644
1	0.008544
1	0.008638
1	0.008633
1	0.008567
1	0.008632
1	0.008664
1	0.008558
1	0.008637
1	0.008649
1	0.008602
1	0.008642
1	0.008638
1	0.008583
1	0.008655
1	0.008559
1	0.008612
1	0.008636
1	0.008640
1	0.008642
1	0.008642
1	0.008600
1	0.008592
1	0.008558
1	0.008698
1	0.008618
1	0.008630
1	0.008583
1	0.008592
1	0.008553
1	0.008616
1	0.008605
1	0.008574
1	0.008622
1	0.008680
1	0.008568
1	0.008601
1	0.008580
1	0.008583
1	0.008689
1	0.008574
1	0.008633
1	0.008637
1	0.008598
1	0.008623
1	0.008559
1	0.008601
1	0.008587
1	0.008655
1	0.008692
1	0.008634
1	0.008577
1	0.008612
1	0.008643
1	0.008705
1	0.008624
1	0.008633
1	0.008574
1	0.008648
1	0.008619
1	0.008619
1	0.008677
1	0.008576
1	0.008638
1	0.008633
1	0.008573
1	0.008615
1	0.008640
1	0.008629
1	0.008689
1	0.008625
1	0.008596
1	0.008556
1	0.008621
1	0.008599
1	0.008661
1	0.008605
1	0.008609
1	0.008682
1	0.008612
1	0.008661
1	0.008639
1	0.008669
1	0.008553
1	0.008616
1	0.008586
1	0.008632
1	0.008609
1	0.008623
1	0.008648
1	0.008613
1	0.008681
1	0.008608
1	0.008648
1	0.008568
1	0.008598
1	0.008655
1	0.008672
1	0.008590
1	0.008626
1	0.008581
1	0.008593
1	0.008648
1	0.008641
1	0.008568
1	0.008674
1	0.008606
1	0.008620
1	0.008682
1	0.008614
1	0.008634
1	0.008610
1	0.008667
1	0.008592
1	0.008563
1	0.008630
1	0.008628
1	0.008665
1	0.008673
1	0.008508
1	0.008595
1	0.008597
1	0.008569
1	0.008671
1	0.008641
1	0.008584
1	0.008658
1	0.008624
1	0.008649
1	0.008594
1	0.008643
1	0.008619
1	0.008685
1	0.008597
1	0.008632
1	0.008674
1	0.008568
1	0.008584
1	0.008710
1	0.008587
1	0.008664
1	0.008726
1	0.008715
1	0.008639
1	0.008615
1	0.008570
1	0.008612
1	0.008670
1	0.008568
1	0.008639
1	0.008630
1	0.008612
1	0.008590
1	0.008669
1	0.008607
1	0.008634
1	0.008594
1	0.008711
1	0.008633
1	0.008577
1	0.008605
1	0.008726
1	0.008676
1	0.008616
1	0.008620
1	0.008607
1	0.008561
1	0.008524
1	0.008566
1	0.008587
1	0.008626
1	0.008623
1	0.008622
1	0.008594
1	0.008635
1	0.008581
1	0.008673
1	0.008602
1	0.008681
1	0.008603
1	0.008680
1	0.008664
1	0.008600
1	0.008581
1	0.008622
1	0.008610
1	0.008654
1	0.008676
1	0.008634
1	0.008681
1	0.008589
1	0.008603
1	0.008600
1	0.008597
1	0.008638
1	0.008529
1	0.008576
1	0.008577
1	0.008610
1	0.008585
1	0.008677
1	0.008632
1	0.008579
1	0.008596
1	0.008607
1	0.008680
1	0.008636
1	0.008612
1	0.008627
1	0.008660
1	0.008618
1	0.008579
1	0.008634
1	0.008591
1	0.008696
1	0.008673
1	0.008632
1	0.008611
1	0.008644
1	0.008624
1	0.008598
1	0.008667
1	0.008567
1	0.008656
1	0.008647
1	0.008631
1	0.008614
1	0.008640
1	0.008668
1	0.008548
1	0.008611
1	0.008620
1	0.008634
1	0.008617
1	0.008665
1	0.008632
1	0.008613
1	0.008681
1	0.008606
1	0.008611
1	0.008634
1	0.008692
1	0.008715
1	0.008538
1	0.008728
1	0.008694
1	0.008728
1	0.008675
1	0.008602
1	0.008605
1	0.008652
1	0.008603
1	0.008636
1	0.008609
1	0.008546
1	0.008644
1	0.008643
1	0.008654
1	0.008691
1	0.008687
1	0.008680
1	0.008641
1	0.008608
1	0.008616
1	0.008675
1	0.008606
1	0.008742
1	0.008619
1	0.008540
1	0.008686
1	0.008657
1	0.008647
1	0.008652
1	0.008624
1	0.008642
1	0.008675
1	0.008652
1	0.008607
1	0.008681
1	0.008572
1	0.008581
1	0.008687
1	0.008625
1	0.008648
1	0.008652
1	0.008519
1	0.008639
1	0.008645
1	0.008539
1	0.008613
1	0.008711
1	0.008617
1	0.008604
1	0.008704
1	0.008637
1	0.008655
1	0.008615
1	0.008603
1	0.008634
1	0.008657
1	0.008656
1	0.008665
1	0.008612
1	0.008599
1	0.008672
1	0.008683
1	0.008653
1	0.008631
1	0.008655
1	0.008627
1	0.008616
1	0.008729
1	0.008612
1	0.008610
1	0.008645
1	0.008588
1	0.008629
1	0.008604
1	0.008579
1	0.008558
1	0.008717
1	0.008657
1	0.008672
1	0.008625
1	0.008507
1	0.008606
1	0.008660
1	0.008690
1	0.008561
1	0.008594
1	0.008693
1	0.008637
1	0.008600
1	0.008652
1	0.008606
1	0.008590
1	0.008633
1	0.008635
1	0.008596
1	0.008693
1	0.008571
1	0.008611
1	0.008639
1	0.008685
1	0.008663
1	0.008661
1	0.008568
1	0.008637
1	0.008663
1	0.008662
1	0.008696
1	0.008634
1	0.008608
1	0.008712
1	0.008583
1	0.008635
1	0.008640
1	0.008743
1	0.008605
1	0.008544
1	0.008583
1	0.008593
1	0.008602
1	0.008630
1	0.008650
1	0.008678
1	0.008673
1	0.008699
1	0.008704
1	0.008567
1	0.008645
1	0.008729
1	0.008520
1	0.008660
1	0.008642
1	0.008594
1	0.008657
1	0.008660
1	0.008607
1	0.008618
1	0.008671
1	0.008641
1	0.008689
1	0.008628
1	0.008591
1	0.008568
1	0.008709
1	0.008701
1	0.008587
1	0.008608
1	0.008582
1	0.008626
1	0.008694
1	0.008622
1	0.008682
1	0.008665
1	0.008724
1	0.008633
1	0.008635
1	0.008569
1	0.008555
1	0.008640
1	0.008547
1	0.008638
1	0.008571
1	0.008629
1	0.008593
1	0.008607
1	0.008615
1	0.008623
1	0.008635
1	0.008721
1	0.008641
1	0.008654
1	0.008597
1	0.008636
1	0.008588
1	0.008581
1	0.008573
1	0.008693
1	0.008581
1	0.008766
1	0.008654
1	0.008707
1	0.008681
1	0.008621
1	0.008640
1	0.008595
1	0.008567
1	0.008528
1	0.008599
1	0.008602
1	0.008677
1	0.008671
1	0.008675
1	0.008610
1	0.008620
1	0.008580
1	0.008665
1	0.008688
1	0.008569
1	0.008634
1	0.008552
1	0.008572
1	0.008656
1	0.008616
1	0.008577
1	0.008663
1	0.008678
1	0.008571
1	0.008587
1	0.008519
1	0.008592
1	0.008599
1	0.008639
1	0.008673
1	0.008601
1	0.008650
1	0.008573
1	0.008667
1	0.008648
1	0.008576
1	0.008570
1	0.008659
1	0.008628
1	0.008719
1	0.008725
1	0.008576
1	0.008680
1	0.008632
1	0.008637
1	0.008769
1	0.008571
1	0.008560
1	0.008770
1	0.008650
1	0.008686
1	0.008612
1	0.008620
1	0.008578
1	0.008611
1	0.008530
1	0.008655
1	0.008636
1	0.008683
1	0.008631
1	0.008661
1	0.008602
1	0.008621
1	0.008671
1	0.008644
1	0.008630
1	0.008587
1	0.008618
1	0.008654
1	0.008541
1	0.008529
1	0.008694
1	0.008580
1	0.008690
1	0.008641
1	0.008577
1	0.008513
1	0.008681
1	0.008658
1	0.008723
1	0.008603
1	0.008573
1	0.008639
1	0.008533
1	0.008644
1	0.008567
1	0.008627
1	0.008655
1	0.008672
1	0.008658
1	0.008667
1	0.008593
1	0.008530
1	0.008637
1	0.008614
1	0.008660
1	0.008654
1	0.008628
1	0.008584
1	0.008612
1	0.008657
1	0.008668
1	0.008706
1	0.008580
1	0.008577
1	0.008555
1	0.008635
1	0.008636
1	0.008590
1	0.008563
1	0.008645
1	0.008588
1	0.008555
1	0.008626
1	0.008658
1	0.008656
1	0.008681
1	0.008615
1	0.008603
1	0.008674
1	0.008603
1	0.008663
1	0.008598
1	0.008661
1	0.008581
1	0.008675
1	0.008675
1	0.008549
1	0.008597
1	0.008696
1	0.008660
1	0.008559
1	0.008679
1	0.008519
1	0.008616
1	0.008620
1	0.008602
1	0.008691
1	0.008670
1	0.008608
1	0.008607
1	0.008588
1	0.008644
1	0.008603
1	0.008655
1	0.008619
1	0.008632
1	0.008624
1	0.008661
1	0.008659
1	0.008606
1	0.008587
1	0.008567
1	0.008661
1	0.008647
1	0.008699
1	0.008581
1	0.008631
1	0.008691
1	0.008708
1	0.008637
1	0.008627
1	0.008671
1	0.008593
1	0.008618
1	0.008616
1	0.008671
1	0.008581
1	0.008532
1	0.008568
1	0.008650
1	0.008605
1	0.008638
1	0.008632
1	0.008599
1	0.008605
1	0.008647
1	0.008645
1	0.008658
1	0.008667
1	0.008638
1	0.008593
1	0.008587
1	0.008651
1	0.008654
1	0.008696
1	0.008591
1	0.008676
1	0.008636
1	0.008610
1	0.008606
1	0.008624
1	0.008590
1	0.008697
1	0.008648
1	0.008632
1	0.008656
1	0.008662
1	0.008618
1	0.008678
1	0.008591
1	0.008605
1	0.008559
1	0.008563
1	0.008646
1	0.008617
1	0.008697
1	0.008567
1	0.008673
1	0.008587
1	0.008596
1	0.008653
1	0.008556
1	0.008568
1	0.008582
1	0.008690
1	0.008674
1	0.008631
1	0.008607
1	0.008731
1	0.008703
1	0.008694
1	0.008613
1	0.008661
1	0.008614
1	0.008603
1	0.008598
1	0.008657
1	0.008648
1	0.008621
1	0.008624
1	0.008681
1	0.008651
1	0.008634
1	0.008669
1	0.008664
1	0.008557
1	0.008539
1	0.008677
1	0.008637
1	0.008631
1	0.008603
1	0.008564
1	0.008674
1	0.008649
1	0.008620
1	0.008614
1	0.008612
1	0.008702
1	0.008671
1	0.008490
1	0.008583
1	0.008720
1	0.008575
1	0.008636
1	0.008633
1	0.008560
1	0.008579
1	0.008565
1	0.008671
1	0.008715
1	0.008669
1	0.008602
1	0.008649
1	0.008654
1	0.008557
1	0.008633
1	0.008571
1	0.008721
1	0.008676
1	0.008638
1	0.008619
1	0.008690
1	0.008547
1	0.008570
1	0.008659
1	0.008623
1	0.008649
1	0.008563
1	0.008699
1	0.008619
1	0.008611
1	0.008569
1	0.008677
1	0.008581
1	0.008645
1	0.008581
1	0.008717
1	0.008719
1	0.008597
1	0.008545
1	0.008696
1	0.008596
1	0.008586
1	0.008600
1	0.008583
1	0.008670
1	0.008634
1	0.008629
1	0.008641
1	0.008631
1	0.008661
1	0.008671
1	0.008663
1	0.008544
1	0.008608
1	0.008575
1	0.008628
1	0.008571
1	0.008692
1	0.008576
1	0.008644
1	0.008605
1	0.008586
1	0.008689
1	0.008700
1	0.008644
1	0.008615
1	0.008576
1	0.008668
1	0.008616
1	0.008693
1	0.008643
1	0.008569
1	0.008549
1	0.008682
1	0.008581
1	0.008624
1	0.008641
1	0.008696
1	0.008615
1	0.008640
1	0.008619
1	0.008591
1	0.008657
1	0.008748
1	0.008582
1	0.008657
1	0.008647
1	0.008588
1	0.008556
1	0.008629
1	0.008727
1	0.008507
1	0.008647
1	0.008646
1	0.008573
1	0.008566
1	0.008633
1	0.008668
1	0.008533
1	0.008660
1	0.008536
1	0.008630
1	0.008649
1	0.008658
1	0.008572
1	0.008681
1	0.008647
1	0.008551
1	0.008686
1	0.008648
1	0.008717
1	0.008685
1	0.008682
1	0.008629
1	0.008689
1	0.008639
1	0.008718
1	0.008609
1	0.008679
1	0.008633
1	0.008591
1	0.008604
1	0.008646
1	0.008607
1	0.008572
1	0.008679
1	0.008597
1	0.008697
1	0.008727
1	0.008597
1	0.008571
1	0.008600
1	0.008622
1	0.008677
1	0.008563
1	0.008542
1	0.008618
1	0.008650
1	0.008640
1	0.008573
1	0.008548
1	0.008673
1	0.008661
1	0.008656
1	0.008653
1	0.008643
1	0.008613
1	0.008615
1	0.008589
1	0.008598
1	0.008571
1	0.008574
1	0.008646
1	0.008663
1	0.008633
1	0.008564
1	0.008580
1	0.008659
1	0.008616
1	0.008659
1	0.008613
1	0.008531
1	0.008746
1	0.008563
1	0.008594
1	0.008611
1	0.008646
1	0.008730
1	0.008689
1	0.008681
1	0.008576
1	0.008640
1	0.008529
1	0.008617
1	0.008675
1	0.008536
1	0.008645
1	0.008744
1	0.008562
1	0.008591
1	0.008676
1	0.008607
1	0.008544
1	0.008682
1	0.008632
1	0.008644
1	0.008618
1	0.008636
1	0.008648
1	0.008663
1	0.008546
1	0.008701
1	0.008529
1	0.008699
1	0.008603
1	0.008578
1	0.008617
1	0.008561
1	0.008607
1	0.008678
1	0.008576
1	0.008722
1	0.008652
1	0.008718
1	0.008660
1	0.008518
1	0.008616
1	0.008622
1	0.008660
1	0.008728
1	0.008572
1	0.008580
1	0.008677
1	0.008765
1	0.008607
1	0.008624
1	0.008590
1	0.008583
1	0.008580
1	0.008642
1	0.008627
1	0.008652
1	0.008649
1	0.008570
1	0.008600
1	0.008642
1	0.008580
1	0.008635
1	0.008655
1	0.008598
1	0.008682
1	0.008593
1	0.008649
1	0.008591
1	0.008552
1	0.008636
1	0.008695
1	0.008584
1	0.008603
1	0.008636
1	0.008730
1	0.008682
1	0.008650
1	0.008602
1	0.008631
1	0.008598
1	0.008693
1	0.008695
1	0.008631
1	0.008640
1	0.008650
1	0.008636
1	0.008711
1	0.008599
1	0.008721
1	0.008607
1	0.008686
1	0.008675
1	0.008621
1	0.008567
1	0.008687
1	0.008718
1	0.008514
1	0.008639
1	0.008673
1	0.008704
1	0.008640
1	0.008616
1	0.008573
1	0.008693
1	0.008651
1	0.008602
1	0.008622
1	0.008675
1	0.008553
1	0.008580
1	0.008611
1	0.008620
1	0.008587
1	0.008658
1	0.008631
1	0.008585
1	0.008619
1	0.008552
1	0.008654
1	0.008671
1	0.008735
1	0.008608
1	0.008592
1	0.008617
1	0.008685
1	0.008681
1	0.008646
1	0.008632
1	0.008648
1	0.008630
1	0.008577
1	0.008641
1	0.008705
1	0.008654
1	0.008598
1	0.008662
1	0.008608
1	0.008615
1	0.008655
1	0.008666
1	0.008651
1	0.008586
1	0.008570
1	0.008657
1	0.008660
1	0.008627
1	0.008614
1	0.008671
1	0.008601
1	0.008519
1	0.008532
1	0.008614
1	0.008660
1	0.008606
1	0.008667
1	0.008660
1	0.008663
1	0.008659
1	0.008599
1	0.008601
1	0.008597
1	0.008553
1	0.008641
1	0.008672
1	0.008655
1	0.008576
1	0.008681
1	0.008615
1	0.008649
1	0.008678
1	0.008592
1	0.008642
1	0.008642
1	0.008720
1	0.008629
1	0.008572
1	0.008719
1	0.008706
1	0.008589
1	0.008701
1	0.008575
1	0.008595
1	0.008665
1	0.008626
1	0.008676
1	0.008662
1	0.008579
1	0.008641
1	0.008703
1	0.008685
1	0.008575
1	0.008620
1	0.008693
1	0.008640
1	0.008593
1	0.008653
1	0.008635
1	0.008649
1	0.008653
1	0.008532
1	0.008699
1	0.008633
1	0.008657
1	0.008674
1	0.008601
1	0.008586
1	0.008536
1	0.008661
1	0.008693
1	0.008589
1	0.008603
1	0.008633
1	0.008722
1	0.008672
1	0.008633
1	0.008617
1	0.008585
1	0.008618
1	0.008635
1	0.008629
1	0.008570
1	0.008674
1	0.008676
1	0.008558
1	0.008631
1	0.008586
1	0.008588
1	0.008595
1	0.008618
1	0.008596
1	0.008663
1	0.008662
1	0.008648
1	0.008708
1	0.008651
1	0.008496
1	0.008649
1	0.008604
1	0.008594
1	0.008628
1	0.008617
1	0.008656
1	0.008604
1	0.008617
1	0.008620
1	0.008596
1	0.008625
1	0.008683
1	0.008547
1	0.008619
1	0.008636
1	0.008643
1	0.008603
1	0.008655
1	0.008609
1	0.008619
1	0.008667
1	0.008624
1	0.008689
1	0.008643
1	0.008685
1	0.008627
1	0.008571
1	0.008626
1	0.008564
1	0.008611
1	0.008589
1	0.008683
1	0.008704
1	0.008633
1	0.008596
1	0.008606
1	0.008700
1	0.008597
1	0.008558
1	0.008674
1	0.008663
1	0.008646
1	0.008646
1	0.008677
1	0.008634
1	0.008600
1	0.008662
1	0.008597
1	0.008660
1	0.008605
1	0.008536
1	0.008613
1	0.008623
1	0.008612
1	0.008581
1	0.008497
1	0.008565
1	0.008679
1	0.008620
1	0.008678
1	0.008620
1	0.008570
1	0.008575
1	0.008673
1	0.008711
1	0.008648
1	0.008656
1	0.008479
1	0.008658
1	0.008685
1	0.008686
1	0.008638
1	0.008566
1	0.008603
1	0.008721
1	0.008712
1	0.008663
1	0.008596
1	0.008599
1	0.008562
1	0.008720
1	0.008622
1	0.008616
1	0.008577
1	0.008746
1	0.008674
1	0.008626
1	0.008706
1	0.008731
1	0.008613
1	0.008587
1	0.008579
1	0.008628
1	0.008572
1	0.008604
1	0.008681
1	0.008635
1	0.008671
1	0.008586
1	0.008670
1	0.008651
1	0.008704
1	0.008700
1	0.008578
1	0.008592
1	0.008590
1	0.008709
1	0.008562
1	0.008646
1	0.008591
1	0.008596
1	0.008552
1	0.008653
1	0.008626
1	0.008594
1	0.008673
1	0.008576
1	0.008747
1	0.008654
1	0.008658
1	0.008608
1	0.008642
1	0.008602
1	0.008577
1	0.008683
1	0.008688
1	0.008672
1	0.008610
1	0.008571
1	0.008583
1	0.008644
1	0.008617
1	0.008590
1	0.008682
1	0.008689
1	0.008676
1	0.008626
1	0.008651
1	0.008694
1	0.008676
1	0.008689
1	0.008616
1	0.008679
1	0.008538
1	0.008637
1	0.008533
1	0.008636
1	0.008613
1	0.008596
1	0.008605
1	0.008664
1	0.008637
1	0.008671
1	0.008641
1	0.008693
1	0.008525
1	0.008652
1	0.008549
1	0.008564
1	0.008621
1	0.008593
1	0.008622
1	0.008612
1	0.008571
1	0.008635
1	0.008678
1	0.008647
1	0.008583
1	0.008679
1	0.008585
1	0.008659
1	0.008582
1	0.008718
1	0.008692
1	0.008617
1	0.008649
1	0.008695
1	0.008606
1	0.008665
1	0.008581
1	0.008635
1	0.008575
1	0.008609
1	0.008515
1	0.008660
1	0.008571
1	0.008744
1	0.008548
1	0.008596
1	0.008633
1	0.008651
1	0.008651
1	0.008599
1	0.008723
1	0.008575
1	0.008563
1	0.008584
1	0.008747
1	0.008595
1	0.008680
1	0.008637
1	0.008634
1	0.008582
1	0.008676
1	0.008609
1	0.008635
1	0.008585
1	0.008591
1	0.008707
1	0.008608
1	0.008612
1	0.008685
1	0.008704
1	0.008593
1	0.008694
1	0.008553
1	0.008683
1	0.008629
1	0.008549
1	0.008629
1	0.008695
1	0.008556
[truncated: 58,000 more rows]
