# Supplementary material for: Inference and control of the nosocomial transmission of methicillin-resistant Staphylococcus aureus
Source: eLife. 2018 Dec 18;7:e40977. doi: 10.7554/eLife.40977 (PMC6298769; doi:10.7554/eLife.40977)
Supplement: Figure 3—source data 1. — The data set includes: (1) distributions of inferred parameters in Figure 3A; (2) distributions of inferred incidence and actual observation in the real-world outbreak in Figure 3B; (3) distribution of the number of infected wards obtained from inference in Figure 3C; (4) observed and inferred distributions of the number of infections per ward in Figure 3D; (5) distributions of inferred nosocomial transmitted and imported cases in Figure 3E. [file elife-40977-fig3-data1.zip › Fig3A_beta.csv]

1	0.002185
1	0.002155
1	0.002141
1	0.002169
1	0.002203
1	0.002137
1	0.002161
1	0.002183
1	0.002111
1	0.002187
1	0.002201
1	0.002180
1	0.002151
1	0.002158
1	0.002152
1	0.002158
1	0.002160
1	0.002167
1	0.002154
1	0.002155
1	0.002135
1	0.002168
1	0.002159
1	0.002128
1	0.002174
1	0.002154
1	0.002173
1	0.002157
1	0.002147
1	0.002191
1	0.002152
1	0.002154
1	0.002183
1	0.002184
1	0.002160
1	0.002117
1	0.002152
1	0.002169
1	0.002160
1	0.002137
1	0.002176
1	0.002178
1	0.002144
1	0.002119
1	0.002174
1	0.002159
1	0.002163
1	0.002138
1	0.002161
1	0.002200
1	0.002147
1	0.002173
1	0.002154
1	0.002199
1	0.002160
1	0.002184
1	0.002133
1	0.002202
1	0.002176
1	0.002154
1	0.002210
1	0.002171
1	0.002171
1	0.002162
1	0.002160
1	0.002152
1	0.002205
1	0.002225
1	0.002163
1	0.002194
1	0.002148
1	0.002133
1	0.002164
1	0.002165
1	0.002153
1	0.002169
1	0.002136
1	0.002119
1	0.002174
1	0.002156
1	0.002197
1	0.002164
1	0.002156
1	0.002185
1	0.002182
1	0.002154
1	0.002167
1	0.002152
1	0.002175
1	0.002149
1	0.002142
1	0.002174
1	0.002133
1	0.002172
1	0.002160
1	0.002166
1	0.002205
1	0.002179
1	0.002176
1	0.002152
1	0.002152
1	0.002173
1	0.002189
1	0.002143
1	0.002165
1	0.002153
1	0.002155
1	0.002151
1	0.002157
1	0.002169
1	0.002168
1	0.002201
1	0.002142
1	0.002174
1	0.002217
1	0.002146
1	0.002156
1	0.002148
1	0.002166
1	0.002154
1	0.002130
1	0.002160
1	0.002157
1	0.002149
1	0.002172
1	0.002196
1	0.002175
1	0.002140
1	0.002162
1	0.002136
1	0.002185
1	0.002181
1	0.002169
1	0.002184
1	0.002138
1	0.002121
1	0.002200
1	0.002151
1	0.002157
1	0.002176
1	0.002130
1	0.002142
1	0.002159
1	0.002160
1	0.002193
1	0.002154
1	0.002143
1	0.002137
1	0.002179
1	0.002195
1	0.002186
1	0.002176
1	0.002170
1	0.002171
1	0.002187
1	0.002170
1	0.002155
1	0.002151
1	0.002182
1	0.002128
1	0.002137
1	0.002174
1	0.002183
1	0.002184
1	0.002175
1	0.002160
1	0.002175
1	0.002148
1	0.002147
1	0.002164
1	0.002158
1	0.002179
1	0.002181
1	0.002169
1	0.002156
1	0.002147
1	0.002152
1	0.002161
1	0.002191
1	0.002141
1	0.002177
1	0.002181
1	0.002171
1	0.002133
1	0.002183
1	0.002146
1	0.002135
1	0.002126
1	0.002135
1	0.002144
1	0.002162
1	0.002175
1	0.002198
1	0.002157
1	0.002157
1	0.002159
1	0.002204
1	0.002171
1	0.002187
1	0.002186
1	0.002170
1	0.002130
1	0.002175
1	0.002153
1	0.002162
1	0.002152
1	0.002147
1	0.002140
1	0.002178
1	0.002180
1	0.002151
1	0.002182
1	0.002185
1	0.002133
1	0.002169
1	0.002160
1	0.002168
1	0.002122
1	0.002162
1	0.002200
1	0.002153
1	0.002157
1	0.002127
1	0.002158
1	0.002147
1	0.002169
1	0.002140
1	0.002156
1	0.002169
1	0.002164
1	0.002153
1	0.002175
1	0.002177
1	0.002164
1	0.002146
1	0.002171
1	0.002178
1	0.002174
1	0.002200
1	0.002199
1	0.002155
1	0.002122
1	0.002183
1	0.002161
1	0.002149
1	0.002187
1	0.002156
1	0.002173
1	0.002152
1	0.002150
1	0.002189
1	0.002157
1	0.002140
1	0.002141
1	0.002198
1	0.002165
1	0.002176
1	0.002178
1	0.002186
1	0.002147
1	0.002160
1	0.002209
1	0.002135
1	0.002193
1	0.002133
1	0.002171
1	0.002163
1	0.002170
1	0.002139
1	0.002172
1	0.002144
1	0.002176
1	0.002158
1	0.002179
1	0.002180
1	0.002164
1	0.002149
1	0.002157
1	0.002208
1	0.002156
1	0.002157
1	0.002122
1	0.002160
1	0.002158
1	0.002197
1	0.002124
1	0.002171
1	0.002172
1	0.002166
1	0.002161
1	0.002173
1	0.002187
1	0.002143
1	0.002180
1	0.002170
1	0.002153
1	0.002145
1	0.002135
1	0.002179
1	0.002202
1	0.002128
1	0.002153
1	0.002194
1	0.002176
1	0.002191
1	0.002182
1	0.002172
1	0.002148
1	0.002172
1	0.002158
1	0.002115
1	0.002154
1	0.002191
1	0.002185
1	0.002157
1	0.002166
1	0.002182
1	0.002141
1	0.002166
1	0.002139
1	0.002173
1	0.002148
1	0.002188
1	0.002182
1	0.002136
1	0.002163
1	0.002186
1	0.002187
1	0.002183
1	0.002138
1	0.002149
1	0.002169
1	0.002144
1	0.002150
1	0.002159
1	0.002150
1	0.002138
1	0.002164
1	0.002173
1	0.002152
1	0.002156
1	0.002153
1	0.002129
1	0.002177
1	0.002146
1	0.002167
1	0.002131
1	0.002187
1	0.002169
1	0.002158
1	0.002141
1	0.002126
1	0.002132
1	0.002162
1	0.002186
1	0.002166
1	0.002156
1	0.002167
1	0.002158
1	0.002210
1	0.002189
1	0.002188
1	0.002178
1	0.002147
1	0.002121
1	0.002197
1	0.002159
1	0.002170
1	0.002155
1	0.002238
1	0.002172
1	0.002179
1	0.002158
1	0.002161
1	0.002165
1	0.002170
1	0.002146
1	0.002138
1	0.002171
1	0.002186
1	0.002194
1	0.002177
1	0.002169
1	0.002167
1	0.002172
1	0.002168
1	0.002141
1	0.002190
1	0.002165
1	0.002206
1	0.002168
1	0.002158
1	0.002142
1	0.002128
1	0.002177
1	0.002153
1	0.002140
1	0.002166
1	0.002184
1	0.002151
1	0.002170
1	0.002185
1	0.002155
1	0.002157
1	0.002154
1	0.002129
1	0.002182
1	0.002158
1	0.002160
1	0.002161
1	0.002159
1	0.002179
1	0.002179
1	0.002165
1	0.002151
1	0.002210
1	0.002161
1	0.002179
1	0.002148
1	0.002154
1	0.002170
1	0.002160
1	0.002193
1	0.002162
1	0.002136
1	0.002158
1	0.002170
1	0.002197
1	0.002191
1	0.002139
1	0.002139
1	0.002176
1	0.002169
1	0.002166
1	0.002198
1	0.002159
1	0.002134
1	0.002152
1	0.002154
1	0.002148
1	0.002177
1	0.002114
1	0.002157
1	0.002159
1	0.002142
1	0.002180
1	0.002149
1	0.002203
1	0.002165
1	0.002211
1	0.002167
1	0.002147
1	0.002174
1	0.002190
1	0.002166
1	0.002167
1	0.002165
1	0.002160
1	0.002148
1	0.002138
1	0.002137
1	0.002146
1	0.002174
1	0.002159
1	0.002189
1	0.002151
1	0.002194
1	0.002171
1	0.002195
1	0.002164
1	0.002141
1	0.002164
1	0.002167
1	0.002156
1	0.002144
1	0.002192
1	0.002155
1	0.002141
1	0.002177
1	0.002166
1	0.002181
1	0.002177
1	0.002152
1	0.002159
1	0.002150
1	0.002160
1	0.002186
1	0.002155
1	0.002211
1	0.002140
1	0.002133
1	0.002180
1	0.002134
1	0.002188
1	0.002153
1	0.002157
1	0.002172
1	0.002145
1	0.002115
1	0.002165
1	0.002176
1	0.002150
1	0.002180
1	0.002162
1	0.002198
1	0.002161
1	0.002205
1	0.002141
1	0.002157
1	0.002175
1	0.002135
1	0.002146
1	0.002199
1	0.002187
1	0.002178
1	0.002171
1	0.002189
1	0.002159
1	0.002173
1	0.002132
1	0.002207
1	0.002155
1	0.002224
1	0.002175
1	0.002182
1	0.002173
1	0.002144
1	0.002164
1	0.002171
1	0.002160
1	0.002165
1	0.002173
1	0.002133
1	0.002180
1	0.002166
1	0.002186
1	0.002149
1	0.002198
1	0.002161
1	0.002175
1	0.002142
1	0.002146
1	0.002157
1	0.002163
1	0.002151
1	0.002140
1	0.002174
1	0.002143
1	0.002169
1	0.002192
1	0.002123
1	0.002141
1	0.002197
1	0.002166
1	0.002151
1	0.002187
1	0.002158
1	0.002152
1	0.002151
1	0.002141
1	0.002169
1	0.002185
1	0.002153
1	0.002201
1	0.002130
1	0.002164
1	0.002163
1	0.002178
1	0.002156
1	0.002174
1	0.002176
1	0.002178
1	0.002193
1	0.002117
1	0.002191
1	0.002148
1	0.002161
1	0.002170
1	0.002160
1	0.002169
1	0.002153
1	0.002181
1	0.002178
1	0.002179
1	0.002115
1	0.002141
1	0.002129
1	0.002176
1	0.002155
1	0.002146
1	0.002199
1	0.002155
1	0.002175
1	0.002190
1	0.002172
1	0.002178
1	0.002214
1	0.002158
1	0.002174
1	0.002164
1	0.002172
1	0.002176
1	0.002173
1	0.002160
1	0.002133
1	0.002167
1	0.002159
1	0.002171
1	0.002150
1	0.002170
1	0.002155
1	0.002150
1	0.002172
1	0.002152
1	0.002188
1	0.002179
1	0.002122
1	0.002154
1	0.002187
1	0.002148
1	0.002184
1	0.002179
1	0.002154
1	0.002160
1	0.002185
1	0.002151
1	0.002183
1	0.002162
1	0.002151
1	0.002179
1	0.002143
1	0.002190
1	0.002189
1	0.002161
1	0.002170
1	0.002167
1	0.002204
1	0.002156
1	0.002153
1	0.002148
1	0.002158
1	0.002166
1	0.002164
1	0.002116
1	0.002191
1	0.002212
1	0.002184
1	0.002178
1	0.002171
1	0.002151
1	0.002158
1	0.002155
1	0.002178
1	0.002194
1	0.002142
1	0.002168
1	0.002171
1	0.002152
1	0.002122
1	0.002194
1	0.002166
1	0.002143
1	0.002184
1	0.002122
1	0.002144
1	0.002146
1	0.002173
1	0.002169
1	0.002161
1	0.002184
1	0.002148
1	0.002154
1	0.002137
1	0.002177
1	0.002128
1	0.002173
1	0.002147
1	0.002146
1	0.002169
1	0.002173
1	0.002153
1	0.002167
1	0.002171
1	0.002153
1	0.002134
1	0.002151
1	0.002150
1	0.002184
1	0.002160
1	0.002170
1	0.002158
1	0.002165
1	0.002183
1	0.002184
1	0.002159
1	0.002179
1	0.002187
1	0.002190
1	0.002173
1	0.002151
1	0.002191
1	0.002163
1	0.002159
1	0.002133
1	0.002113
1	0.002159
1	0.002170
1	0.002145
1	0.002137
1	0.002183
1	0.002153
1	0.002194
1	0.002179
1	0.002184
1	0.002167
1	0.002150
1	0.002181
1	0.002180
1	0.002161
1	0.002164
1	0.002161
1	0.002158
1	0.002144
1	0.002174
1	0.002157
1	0.002158
1	0.002125
1	0.002185
1	0.002145
1	0.002156
1	0.002173
1	0.002169
1	0.002165
1	0.002212
1	0.002162
1	0.002169
1	0.002162
1	0.002162
1	0.002169
1	0.002162
1	0.002165
1	0.002144
1	0.002183
1	0.002140
1	0.002148
1	0.002191
1	0.002175
1	0.002157
1	0.002156
1	0.002206
1	0.002165
1	0.002172
1	0.002134
1	0.002149
1	0.002134
1	0.002118
1	0.002181
1	0.002166
1	0.002218
1	0.002151
1	0.002200
1	0.002178
1	0.002151
1	0.002184
1	0.002197
1	0.002160
1	0.002148
1	0.002151
1	0.002190
1	0.002153
1	0.002135
1	0.002153
1	0.002215
1	0.002165
1	0.002169
1	0.002161
1	0.002185
1	0.002153
1	0.002165
1	0.002176
1	0.002178
1	0.002183
1	0.002178
1	0.002172
1	0.002138
1	0.002163
1	0.002182
1	0.002183
1	0.002149
1	0.002161
1	0.002138
1	0.002163
1	0.002177
1	0.002175
1	0.002170
1	0.002168
1	0.002160
1	0.002133
1	0.002162
1	0.002178
1	0.002177
1	0.002135
1	0.002213
1	0.002174
1	0.002196
1	0.002178
1	0.002153
1	0.002164
1	0.002161
1	0.002159
1	0.002147
1	0.002130
1	0.002158
1	0.002161
1	0.002170
1	0.002177
1	0.002190
1	0.002206
1	0.002169
1	0.002193
1	0.002140
1	0.002152
1	0.002152
1	0.002137
1	0.002192
1	0.002189
1	0.002195
1	0.002153
1	0.002186
1	0.002198
1	0.002146
1	0.002167
1	0.002131
1	0.002198
1	0.002180
1	0.002186
1	0.002157
1	0.002209
1	0.002150
1	0.002141
1	0.002188
1	0.002184
1	0.002165
1	0.002165
1	0.002156
1	0.002191
1	0.002149
1	0.002167
1	0.002176
1	0.002129
1	0.002124
1	0.002157
1	0.002189
1	0.002152
1	0.002158
1	0.002186
1	0.002125
1	0.002149
1	0.002216
1	0.002197
1	0.002191
1	0.002167
1	0.002176
1	0.002180
1	0.002203
1	0.002152
1	0.002176
1	0.002168
1	0.002189
1	0.002145
1	0.002135
1	0.002149
1	0.002173
1	0.002196
1	0.002137
1	0.002158
1	0.002196
1	0.002182
1	0.002162
1	0.002160
1	0.002142
1	0.002151
1	0.002146
1	0.002152
1	0.002157
1	0.002151
1	0.002180
1	0.002139
1	0.002161
1	0.002196
1	0.002160
1	0.002152
1	0.002162
1	0.002181
1	0.002176
1	0.002175
1	0.002171
1	0.002124
1	0.002155
1	0.002191
1	0.002154
1	0.002193
1	0.002146
1	0.002174
1	0.002165
1	0.002165
1	0.002183
1	0.002164
1	0.002214
1	0.002148
1	0.002200
1	0.002159
1	0.002178
1	0.002166
1	0.002182
1	0.002149
1	0.002168
1	0.002131
1	0.002195
1	0.002172
1	0.002193
1	0.002183
1	0.002158
1	0.002131
1	0.002162
1	0.002172
1	0.002194
1	0.002170
1	0.002189
1	0.002177
1	0.002173
1	0.002167
1	0.002137
1	0.002139
1	0.002182
1	0.002151
1	0.002130
1	0.002129
1	0.002153
1	0.002135
1	0.002177
1	0.002162
1	0.002202
1	0.002173
1	0.002155
1	0.002142
1	0.002154
1	0.002190
1	0.002162
1	0.002212
1	0.002158
1	0.002202
1	0.002198
1	0.002158
1	0.002148
1	0.002166
1	0.002148
1	0.002181
1	0.002168
1	0.002174
1	0.002201
1	0.002167
1	0.002168
1	0.002174
1	0.002175
1	0.002175
1	0.002183
1	0.002190
1	0.002142
1	0.002220
1	0.002146
1	0.002186
1	0.002159
1	0.002134
1	0.002154
1	0.002115
1	0.002182
1	0.002150
1	0.002152
1	0.002120
1	0.002150
1	0.002132
1	0.002107
1	0.002154
1	0.002137
1	0.002132
1	0.002145
1	0.002125
1	0.002196
1	0.002151
1	0.002150
1	0.002123
1	0.002200
1	0.002141
1	0.002140
1	0.002159
1	0.002172
1	0.002142
1	0.002156
1	0.002115
1	0.002204
1	0.002180
1	0.002198
1	0.002164
1	0.002162
1	0.002134
1	0.002169
1	0.002139
1	0.002194
1	0.002146
1	0.002171
1	0.002194
1	0.002163
1	0.002138
1	0.002148
1	0.002183
1	0.002177
1	0.002185
1	0.002138
1	0.002148
1	0.002149
1	0.002154
1	0.002125
1	0.002147
1	0.002165
1	0.002172
1	0.002146
1	0.002207
1	0.002165
1	0.002175
1	0.002135
1	0.002164
1	0.002139
1	0.002149
1	0.002148
1	0.002171
1	0.002163
1	0.002160
1	0.002142
1	0.002154
1	0.002153
1	0.002193
1	0.002149
1	0.002192
1	0.002121
1	0.002175
1	0.002156
1	0.002154
1	0.002186
1	0.002177
1	0.002147
1	0.002153
1	0.002148
1	0.002172
1	0.002145
1	0.002120
1	0.002163
1	0.002152
1	0.002153
1	0.002164
1	0.002184
1	0.002149
1	0.002176
1	0.002147
1	0.002145
1	0.002167
1	0.002168
1	0.002217
1	0.002146
1	0.002167
1	0.002191
1	0.002114
1	0.002170
1	0.002176
1	0.002157
1	0.002179
1	0.002153
1	0.002175
1	0.002176
1	0.002142
1	0.002181
1	0.002157
1	0.002133
1	0.002153
1	0.002200
1	0.002175
1	0.002175
1	0.002203
1	0.002151
1	0.002139
1	0.002156
1	0.002121
1	0.002132
1	0.002184
1	0.002126
1	0.002175
1	0.002185
1	0.002173
1	0.002167
1	0.002179
1	0.002182
1	0.002183
1	0.002138
1	0.002141
1	0.002190
1	0.002130
1	0.002184
1	0.002150
1	0.002142
1	0.002168
1	0.002135
1	0.002175
1	0.002142
1	0.002174
1	0.002146
1	0.002178
1	0.002175
1	0.002172
1	0.002135
1	0.002139
1	0.002152
1	0.002144
1	0.002181
1	0.002167
1	0.002188
1	0.002157
1	0.002137
1	0.002162
1	0.002159
1	0.002182
1	0.002141
1	0.002128
1	0.002132
1	0.002182
1	0.002187
1	0.002166
1	0.002151
1	0.002167
1	0.002192
1	0.002153
1	0.002174
1	0.002189
1	0.002188
1	0.002160
1	0.002205
1	0.002184
1	0.002180
1	0.002152
1	0.002181
1	0.002159
1	0.002132
1	0.002186
1	0.002155
1	0.002166
1	0.002159
1	0.002154
1	0.002164
1	0.002186
1	0.002175
1	0.002140
1	0.002179
1	0.002175
1	0.002195
1	0.002148
1	0.002117
1	0.002182
1	0.002184
1	0.002143
1	0.002197
1	0.002159
1	0.002176
1	0.002177
1	0.002129
1	0.002160
1	0.002156
1	0.002172
1	0.002107
1	0.002174
1	0.002133
1	0.002189
1	0.002158
1	0.002164
1	0.002128
1	0.002126
1	0.002128
1	0.002172
1	0.002184
1	0.002167
1	0.002182
1	0.002122
1	0.002170
1	0.002170
1	0.002180
1	0.002155
1	0.002142
1	0.002184
1	0.002141
1	0.002166
1	0.002140
1	0.002148
1	0.002174
1	0.002169
1	0.002217
1	0.002160
1	0.002140
1	0.002131
1	0.002199
1	0.002163
1	0.002158
1	0.002172
1	0.002178
1	0.002176
1	0.002157
1	0.002175
1	0.002165
1	0.002180
1	0.002184
1	0.002130
1	0.002139
1	0.002162
1	0.002169
1	0.002142
1	0.002125
1	0.002182
1	0.002141
1	0.002130
1	0.002172
1	0.002157
1	0.002138
1	0.002158
1	0.002182
1	0.002174
1	0.002132
1	0.002161
1	0.002174
1	0.002141
1	0.002146
1	0.002164
1	0.002155
1	0.002173
1	0.002168
1	0.002152
1	0.002174
1	0.002144
1	0.002145
1	0.002169
1	0.002192
1	0.002145
1	0.002210
1	0.002184
1	0.002158
1	0.002152
1	0.002180
1	0.002158
1	0.002171
1	0.002205
1	0.002161
1	0.002134
1	0.002160
1	0.002144
1	0.002166
1	0.002197
1	0.002176
1	0.002189
1	0.002199
1	0.002195
1	0.002173
1	0.002198
1	0.002184
1	0.002139
1	0.002176
1	0.002147
1	0.002177
1	0.002179
1	0.002158
1	0.002171
1	0.002180
1	0.002180
1	0.002144
1	0.002155
1	0.002159
1	0.002125
1	0.002194
1	0.002146
1	0.002120
1	0.002180
1	0.002129
1	0.002165
1	0.002178
1	0.002171
1	0.002174
1	0.002157
1	0.002198
1	0.002185
1	0.002187
1	0.002179
1	0.002140
1	0.002195
1	0.002189
1	0.002134
1	0.002154
1	0.002170
1	0.002176
1	0.002174
1	0.002169
1	0.002127
1	0.002177
1	0.002170
1	0.002186
1	0.002139
1	0.002150
1	0.002191
1	0.002126
1	0.002149
1	0.002181
1	0.002123
1	0.002202
1	0.002158
1	0.002140
1	0.002204
1	0.002155
1	0.002181
1	0.002167
1	0.002118
1	0.002110
1	0.002167
1	0.002183
1	0.002156
1	0.002169
1	0.002189
1	0.002186
1	0.002161
1	0.002163
1	0.002162
1	0.002141
1	0.002173
1	0.002133
1	0.002176
1	0.002158
1	0.002143
1	0.002153
1	0.002132
1	0.002197
1	0.002137
1	0.002179
1	0.002206
1	0.002146
1	0.002159
1	0.002180
1	0.002178
1	0.002155
1	0.002160
1	0.002164
1	0.002125
1	0.002166
1	0.002157
1	0.002177
1	0.002165
1	0.002158
1	0.002148
1	0.002162
1	0.002144
1	0.002136
1	0.002151
1	0.002208
1	0.002161
1	0.002206
1	0.002153
1	0.002186
1	0.002199
1	0.002168
1	0.002150
1	0.002182
1	0.002204
1	0.002191
1	0.002143
1	0.002203
1	0.002154
1	0.002132
1	0.002191
1	0.002176
1	0.002201
1	0.002122
1	0.002150
1	0.002150
1	0.002189
1	0.002188
1	0.002143
1	0.002178
1	0.002173
1	0.002133
1	0.002164
1	0.002166
1	0.002168
1	0.002189
1	0.002200
1	0.002140
1	0.002145
1	0.002158
1	0.002159
1	0.002170
1	0.002186
1	0.002171
1	0.002134
1	0.002141
1	0.002181
1	0.002179
1	0.002175
1	0.002122
1	0.002143
1	0.002171
1	0.002172
1	0.002181
1	0.002181
1	0.002184
1	0.002170
1	0.002164
1	0.002153
1	0.002154
1	0.002149
1	0.002154
1	0.002157
1	0.002207
1	0.002148
1	0.002177
1	0.002165
1	0.002154
1	0.002152
1	0.002171
1	0.002156
1	0.002166
1	0.002141
1	0.002156
1	0.002162
1	0.002136
1	0.002156
1	0.002187
1	0.002185
1	0.002178
1	0.002161
1	0.002191
1	0.002196
1	0.002177
1	0.002175
1	0.002139
1	0.002163
1	0.002154
1	0.002196
1	0.002140
1	0.002134
1	0.002160
1	0.002187
1	0.002176
1	0.002173
1	0.002156
1	0.002214
1	0.002144
1	0.002140
1	0.002115
1	0.002166
1	0.002162
1	0.002153
1	0.002196
1	0.002176
1	0.002199
1	0.002179
1	0.002160
1	0.002129
1	0.002174
1	0.002162
1	0.002157
1	0.002190
1	0.002169
1	0.002134
1	0.002191
1	0.002136
1	0.002176
1	0.002151
1	0.002159
1	0.002172
1	0.002155
1	0.002174
1	0.002174
1	0.002183
1	0.002145
1	0.002158
1	0.002177
1	0.002158
1	0.002175
1	0.002174
1	0.002154
1	0.002154
1	0.002186
1	0.002185
1	0.002167
1	0.002169
1	0.002164
1	0.002153
1	0.002157
1	0.002187
1	0.002146
1	0.002135
1	0.002194
1	0.002152
1	0.002180
1	0.002168
1	0.002190
1	0.002171
1	0.002172
1	0.002196
1	0.002185
1	0.002133
1	0.002174
1	0.002195
1	0.002181
1	0.002154
1	0.002174
1	0.002182
1	0.002166
1	0.002164
1	0.002143
1	0.002170
1	0.002130
1	0.002159
1	0.002168
1	0.002150
1	0.002124
1	0.002181
1	0.002160
1	0.002198
1	0.002146
1	0.002206
1	0.002129
1	0.002166
1	0.002186
1	0.002174
1	0.002187
1	0.002177
1	0.002155
1	0.002189
1	0.002176
1	0.002194
1	0.002159
1	0.002173
1	0.002204
1	0.002145
1	0.002141
1	0.002163
1	0.002193
1	0.002184
1	0.002171
1	0.002159
1	0.002165
1	0.002196
1	0.002198
1	0.002131
1	0.002190
1	0.002163
1	0.002202
1	0.002146
1	0.002157
1	0.002131
1	0.002190
1	0.002193
1	0.002185
1	0.002158
1	0.002200
1	0.002123
1	0.002159
1	0.002142
1	0.002182
1	0.002158
1	0.002182
1	0.002139
1	0.002170
1	0.002131
1	0.002149
1	0.002150
1	0.002182
1	0.002176
1	0.002167
1	0.002160
1	0.002177
1	0.002144
1	0.002193
1	0.002159
1	0.002144
1	0.002140
1	0.002151
1	0.002210
1	0.002159
1	0.002159
1	0.002160
1	0.002189
1	0.002156
1	0.002158
1	0.002155
1	0.002140
1	0.002184
1	0.002166
1	0.002179
1	0.002145
1	0.002161
1	0.002160
1	0.002169
1	0.002172
1	0.002184
1	0.002163
1	0.002148
1	0.002126
1	0.002146
1	0.002119
1	0.002135
1	0.002170
1	0.002173
1	0.002171
1	0.002204
1	0.002158
1	0.002188
1	0.002177
1	0.002162
1	0.002164
1	0.002194
1	0.002159
1	0.002159
1	0.002183
1	0.002127
1	0.002158
1	0.002171
1	0.002142
1	0.002160
1	0.002155
1	0.002163
1	0.002138
1	0.002172
1	0.002169
1	0.002198
1	0.002179
1	0.002163
1	0.002178
1	0.002160
1	0.002155
1	0.002143
1	0.002185
1	0.002154
1	0.002179
1	0.002181
1	0.002204
1	0.002227
1	0.002188
1	0.002154
1	0.002175
1	0.002142
1	0.002174
1	0.002184
1	0.002122
1	0.002199
1	0.002158
1	0.002162
1	0.002182
1	0.002155
1	0.002159
1	0.002160
1	0.002122
1	0.002113
1	0.002152
1	0.002194
1	0.002179
1	0.002142
1	0.002162
1	0.002164
1	0.002184
1	0.002105
1	0.002167
1	0.002176
1	0.002202
1	0.002207
1	0.002179
1	0.002179
1	0.002167
1	0.002164
1	0.002149
1	0.002183
1	0.002174
1	0.002159
1	0.002161
1	0.002190
1	0.002162
1	0.002196
1	0.002171
1	0.002172
1	0.002145
1	0.002165
1	0.002148
1	0.002181
1	0.002158
1	0.002160
1	0.002163
1	0.002149
1	0.002145
1	0.002140
1	0.002173
1	0.002192
1	0.002159
1	0.002144
1	0.002189
1	0.002177
1	0.002150
1	0.002148
1	0.002186
1	0.002130
1	0.002148
1	0.002137
1	0.002133
1	0.002157
1	0.002131
1	0.002130
1	0.002173
1	0.002150
1	0.002161
1	0.002155
1	0.002155
1	0.002171
1	0.002183
1	0.002166
1	0.002164
1	0.002146
1	0.002176
1	0.002168
1	0.002182
1	0.002172
1	0.002167
1	0.002113
1	0.002139
1	0.002161
1	0.002159
1	0.002190
1	0.002130
1	0.002187
1	0.002173
1	0.002152
1	0.002180
1	0.002154
1	0.002147
1	0.002157
1	0.002178
1	0.002187
1	0.002163
1	0.002182
1	0.002166
1	0.002193
1	0.002165
1	0.002160
1	0.002222
1	0.002188
1	0.002165
1	0.002141
1	0.002143
1	0.002162
1	0.002168
1	0.002141
1	0.002145
1	0.002162
1	0.002159
1	0.002161
1	0.002203
1	0.002144
1	0.002161
1	0.002127
1	0.002182
1	0.002201
1	0.002155
1	0.002184
1	0.002152
1	0.002187
1	0.002196
1	0.002131
1	0.002183
1	0.002152
1	0.002149
1	0.002174
1	0.002128
1	0.002159
1	0.002162
1	0.002147
1	0.002192
1	0.002156
1	0.002187
1	0.002168
1	0.002208
1	0.002160
1	0.002163
1	0.002203
1	0.002183
1	0.002168
1	0.002122
1	0.002172
1	0.002143
1	0.002154
1	0.002146
1	0.002184
1	0.002156
1	0.002191
1	0.002185
1	0.002159
1	0.002167
1	0.002177
1	0.002155
1	0.002232
1	0.002161
1	0.002174
1	0.002153
1	0.002165
1	0.002148
1	0.002167
1	0.002212
1	0.002173
1	0.002172
1	0.002158
1	0.002156
1	0.002175
1	0.002165
1	0.002141
1	0.002199
1	0.002129
1	0.002169
1	0.002171
1	0.002150
1	0.002157
1	0.002190
1	0.002148
1	0.002175
1	0.002195
1	0.002121
1	0.002141
1	0.002180
1	0.002153
1	0.002187
1	0.002172
1	0.002172
1	0.002162
1	0.002151
1	0.002195
1	0.002177
1	0.002207
1	0.002158
1	0.002156
1	0.002187
1	0.002123
1	0.002158
1	0.002160
1	0.002175
1	0.002199
1	0.002170
1	0.002130
1	0.002177
1	0.002159
1	0.002159
1	0.002131
1	0.002158
1	0.002180
1	0.002219
1	0.002138
1	0.002180
1	0.002160
1	0.002164
1	0.002179
1	0.002170
1	0.002190
1	0.002158
1	0.002151
1	0.002151
1	0.002159
1	0.002167
1	0.002134
1	0.002167
1	0.002192
1	0.002138
1	0.002177
1	0.002174
1	0.002158
1	0.002124
1	0.002163
1	0.002137
1	0.002167
1	0.002171
1	0.002160
1	0.002139
1	0.002194
1	0.002135
1	0.002142
1	0.002183
1	0.002151
1	0.002119
1	0.002162
1	0.002176
1	0.002193
1	0.002173
1	0.002197
1	0.002159
1	0.002139
1	0.002194
1	0.002148
1	0.002127
1	0.002149
1	0.002155
1	0.002190
1	0.002193
1	0.002154
1	0.002157
1	0.002173
1	0.002182
1	0.002205
1	0.002146
1	0.002121
1	0.002184
1	0.002163
1	0.002169
1	0.002160
1	0.002203
1	0.002136
1	0.002135
1	0.002157
1	0.002193
1	0.002159
1	0.002150
1	0.002149
1	0.002158
1	0.002172
1	0.002133
1	0.002110
1	0.002151
1	0.002183
1	0.002169
1	0.002137
1	0.002172
1	0.002159
1	0.002176
1	0.002143
1	0.002165
1	0.002172
1	0.002180
1	0.002178
1	0.002188
1	0.002157
1	0.002157
1	0.002163
1	0.002129
1	0.002141
1	0.002141
1	0.002154
1	0.002147
1	0.002133
1	0.002194
1	0.002153
1	0.002160
1	0.002154
1	0.002148
1	0.002149
1	0.002170
1	0.002159
1	0.002132
1	0.002172
1	0.002122
1	0.002170
1	0.002155
1	0.002163
1	0.002148
1	0.002178
1	0.002162
1	0.002175
1	0.002195
1	0.002149
1	0.002170
1	0.002161
1	0.002180
1	0.002133
1	0.002156
1	0.002143
1	0.002117
1	0.002123
1	0.002188
1	0.002163
1	0.002178
1	0.002147
1	0.002188
1	0.002142
1	0.002146
1	0.002164
1	0.002148
1	0.002145
1	0.002163
1	0.002152
1	0.002176
1	0.002177
1	0.002173
1	0.002170
1	0.002164
1	0.002154
1	0.002133
[truncated: 58,000 more rows]
