# Supplementary material for: Inference and control of the nosocomial transmission of methicillin-resistant Staphylococcus aureus
Source: eLife. 2018 Dec 18;7:e40977. doi: 10.7554/eLife.40977 (PMC6298769; doi:10.7554/eLife.40977)
Supplement: Figure 3—source data 1. — The data set includes: (1) distributions of inferred parameters in Figure 3A; (2) distributions of inferred incidence and actual observation in the real-world outbreak in Figure 3B; (3) distribution of the number of infected wards obtained from inference in Figure 3C; (4) observed and inferred distributions of the number of infections per ward in Figure 3D; (5) distributions of inferred nosocomial transmitted and imported cases in Figure 3E. [file elife-40977-fig3-data1.zip › Fig3B_inference.csv]

Week	Obs
1	1.000000
1	1.000000
1	0.000000
1	1.000000
1	0.000000
1	0.000000
1	1.000000
1	2.000000
1	1.000000
1	4.000000
1	0.000000
1	2.000000
1	1.000000
1	0.000000
1	1.000000
1	0.000000
1	0.000000
1	1.000000
1	2.000000
1	0.000000
1	2.000000
1	0.000000
1	0.000000
1	1.000000
1	1.000000
1	1.000000
1	0.000000
1	0.000000
1	3.000000
1	0.000000
1	2.000000
1	2.000000
1	2.000000
1	0.000000
1	0.000000
1	1.000000
1	0.000000
1	0.000000
1	2.000000
1	1.000000
1	1.000000
1	0.000000
1	1.000000
1	0.000000
1	0.000000
1	1.000000
1	1.000000
1	1.000000
1	2.000000
1	0.000000
1	1.000000
1	1.000000
1	3.000000
1	0.000000
1	0.000000
1	1.000000
1	1.000000
1	3.000000
1	0.000000
1	0.000000
1	2.000000
1	2.000000
1	0.000000
1	0.000000
1	0.000000
1	1.000000
1	1.000000
1	0.000000
1	2.000000
1	1.000000
1	0.000000
1	0.000000
1	2.000000
1	1.000000
1	2.000000
1	2.000000
1	2.000000
1	1.000000
1	1.000000
1	3.000000
1	1.000000
1	0.000000
1	0.000000
1	0.000000
1	2.000000
1	0.000000
1	1.000000
1	2.000000
1	0.000000
1	3.000000
1	2.000000
1	0.000000
1	3.000000
1	2.000000
1	0.000000
1	1.000000
1	1.000000
1	0.000000
1	0.000000
1	1.000000
1	0.000000
1	2.000000
1	2.000000
1	1.000000
1	3.000000
1	0.000000
1	0.000000
1	0.000000
1	0.000000
1	2.000000
1	0.000000
1	1.000000
1	2.000000
1	0.000000
1	0.000000
1	2.000000
1	2.000000
1	3.000000
1	0.000000
1	3.000000
1	1.000000
1	0.000000
1	0.000000
1	3.000000
1	0.000000
1	0.000000
1	0.000000
1	0.000000
1	2.000000
1	1.000000
1	2.000000
1	1.000000
1	1.000000
1	0.000000
1	1.000000
1	0.000000
1	0.000000
1	0.000000
1	1.000000
1	0.000000
1	1.000000
1	1.000000
1	0.000000
1	0.000000
1	1.000000
1	1.000000
1	0.000000
1	1.000000
1	0.000000
1	0.000000
1	1.000000
1	1.000000
1	0.000000
1	0.000000
1	0.000000
1	1.000000
1	0.000000
1	5.000000
1	1.000000
1	0.000000
1	0.000000
1	2.000000
1	1.000000
1	1.000000
1	1.000000
1	1.000000
1	4.000000
1	4.000000
1	1.000000
1	2.000000
1	1.000000
1	0.000000
1	1.000000
1	0.000000
1	2.000000
1	1.000000
1	3.000000
1	2.000000
1	1.000000
1	1.000000
1	3.000000
1	1.000000
1	1.000000
1	1.000000
1	1.000000
1	3.000000
1	0.000000
1	0.000000
1	0.000000
1	1.000000
1	0.000000
1	0.000000
1	0.000000
1	1.000000
1	3.000000
1	2.000000
1	0.000000
1	1.000000
1	2.000000
1	0.000000
1	0.000000
1	2.000000
1	2.000000
1	1.000000
1	2.000000
1	1.000000
1	0.000000
1	0.000000
1	3.000000
1	0.000000
1	2.000000
1	1.000000
1	1.000000
1	0.000000
1	2.000000
1	3.000000
1	1.000000
1	0.000000
1	1.000000
1	0.000000
1	0.000000
1	2.000000
1	1.000000
1	2.000000
1	0.000000
1	0.000000
1	0.000000
1	1.000000
1	0.000000
1	0.000000
1	1.000000
1	1.000000
1	3.000000
1	0.000000
1	1.000000
1	0.000000
1	2.000000
1	0.000000
1	0.000000
1	1.000000
1	1.000000
1	2.000000
1	0.000000
1	1.000000
1	0.000000
1	1.000000
1	1.000000
1	1.000000
1	1.000000
1	1.000000
1	3.000000
1	2.000000
1	1.000000
1	0.000000
1	2.000000
1	3.000000
1	1.000000
1	0.000000
1	0.000000
1	2.000000
1	0.000000
1	0.000000
1	0.000000
1	0.000000
1	1.000000
1	1.000000
1	2.000000
1	3.000000
1	0.000000
1	1.000000
1	1.000000
1	0.000000
1	1.000000
1	0.000000
1	1.000000
1	1.000000
1	0.000000
1	1.000000
1	1.000000
1	0.000000
1	1.000000
1	3.000000
1	0.000000
1	1.000000
1	0.000000
1	0.000000
1	1.000000
1	2.000000
1	1.000000
1	0.000000
1	0.000000
1	0.000000
1	3.000000
1	1.000000
1	0.000000
1	0.000000
1	2.000000
1	2.000000
1	0.000000
1	3.000000
2	0.000000
2	0.000000
2	1.000000
2	2.000000
2	1.000000
2	1.000000
2	1.000000
2	1.000000
2	0.000000
2	0.000000
2	0.000000
2	1.000000
2	1.000000
2	1.000000
2	2.000000
2	1.000000
2	1.000000
2	4.000000
2	1.000000
2	1.000000
2	1.000000
2	1.000000
2	1.000000
2	0.000000
2	0.000000
2	1.000000
2	0.000000
2	1.000000
2	1.000000
2	1.000000
2	2.000000
2	0.000000
2	1.000000
2	0.000000
2	2.000000
2	0.000000
2	0.000000
2	3.000000
2	2.000000
2	0.000000
2	1.000000
2	0.000000
2	0.000000
2	2.000000
2	2.000000
2	1.000000
2	1.000000
2	0.000000
2	1.000000
2	2.000000
2	3.000000
2	1.000000
2	2.000000
2	0.000000
2	0.000000
2	0.000000
2	0.000000
2	0.000000
2	0.000000
2	1.000000
2	1.000000
2	2.000000
2	0.000000
2	0.000000
2	0.000000
2	0.000000
2	1.000000
2	1.000000
2	2.000000
2	0.000000
2	1.000000
2	1.000000
2	1.000000
2	5.000000
2	3.000000
2	3.000000
2	0.000000
2	5.000000
2	2.000000
2	1.000000
2	0.000000
2	0.000000
2	2.000000
2	0.000000
2	1.000000
2	2.000000
2	0.000000
2	0.000000
2	1.000000
2	1.000000
2	2.000000
2	1.000000
2	1.000000
2	1.000000
2	2.000000
2	2.000000
2	0.000000
2	0.000000
2	1.000000
2	0.000000
2	0.000000
2	2.000000
2	0.000000
2	0.000000
2	0.000000
2	0.000000
2	2.000000
2	0.000000
2	1.000000
2	1.000000
2	0.000000
2	0.000000
2	0.000000
2	1.000000
2	0.000000
2	0.000000
2	2.000000
2	0.000000
2	0.000000
2	0.000000
2	0.000000
2	0.000000
2	1.000000
2	1.000000
2	0.000000
2	1.000000
2	0.000000
2	0.000000
2	0.000000
2	1.000000
2	2.000000
2	1.000000
2	2.000000
2	0.000000
2	0.000000
2	0.000000
2	2.000000
2	2.000000
2	2.000000
2	2.000000
2	1.000000
2	2.000000
2	0.000000
2	1.000000
2	2.000000
2	0.000000
2	2.000000
2	0.000000
2	2.000000
2	0.000000
2	2.000000
2	1.000000
2	0.000000
2	3.000000
2	3.000000
2	2.000000
2	1.000000
2	3.000000
2	0.000000
2	0.000000
2	0.000000
2	2.000000
2	1.000000
2	3.000000
2	3.000000
2	1.000000
2	0.000000
2	1.000000
2	1.000000
2	1.000000
2	1.000000
2	1.000000
2	1.000000
2	1.000000
2	0.000000
2	1.000000
2	0.000000
2	0.000000
2	1.000000
2	2.000000
2	0.000000
2	0.000000
2	0.000000
2	0.000000
2	1.000000
2	0.000000
2	0.000000
2	0.000000
2	0.000000
2	0.000000
2	3.000000
2	1.000000
2	0.000000
2	0.000000
2	1.000000
2	0.000000
2	0.000000
2	1.000000
2	1.000000
2	1.000000
2	1.000000
2	0.000000
2	0.000000
2	1.000000
2	1.000000
2	1.000000
2	1.000000
2	0.000000
2	1.000000
2	1.000000
2	2.000000
2	1.000000
2	0.000000
2	1.000000
2	2.000000
2	1.000000
2	0.000000
2	3.000000
2	0.000000
2	1.000000
2	0.000000
2	3.000000
2	1.000000
2	0.000000
2	0.000000
2	1.000000
2	3.000000
2	0.000000
2	0.000000
2	0.000000
2	1.000000
2	0.000000
2	1.000000
2	2.000000
2	1.000000
2	1.000000
2	1.000000
2	1.000000
2	0.000000
2	0.000000
2	0.000000
2	1.000000
2	2.000000
2	0.000000
2	1.000000
2	0.000000
2	2.000000
2	1.000000
2	1.000000
2	1.000000
2	1.000000
2	0.000000
2	4.000000
2	0.000000
2	2.000000
2	0.000000
2	1.000000
2	0.000000
2	0.000000
2	0.000000
2	2.000000
2	4.000000
2	0.000000
2	0.000000
2	1.000000
2	2.000000
2	2.000000
2	0.000000
2	1.000000
2	0.000000
2	0.000000
2	1.000000
2	3.000000
2	0.000000
2	3.000000
2	0.000000
2	0.000000
2	1.000000
2	0.000000
2	2.000000
2	0.000000
2	0.000000
2	1.000000
2	0.000000
2	2.000000
2	0.000000
2	0.000000
2	0.000000
2	1.000000
2	1.000000
2	1.000000
2	0.000000
2	1.000000
2	0.000000
2	1.000000
2	2.000000
2	1.000000
2	4.000000
2	0.000000
2	0.000000
3	1.000000
3	0.000000
3	1.000000
3	2.000000
3	0.000000
3	2.000000
3	3.000000
3	0.000000
3	1.000000
3	1.000000
3	0.000000
3	1.000000
3	2.000000
3	1.000000
3	0.000000
3	0.000000
3	0.000000
3	1.000000
3	2.000000
3	3.000000
3	3.000000
3	1.000000
3	1.000000
3	0.000000
3	1.000000
3	0.000000
3	0.000000
3	1.000000
3	0.000000
3	1.000000
3	1.000000
3	1.000000
3	2.000000
3	2.000000
3	1.000000
3	3.000000
3	2.000000
3	0.000000
3	1.000000
3	0.000000
3	1.000000
3	0.000000
3	4.000000
3	0.000000
3	0.000000
3	2.000000
3	2.000000
3	0.000000
3	2.000000
3	0.000000
3	0.000000
3	2.000000
3	0.000000
3	1.000000
3	0.000000
3	0.000000
3	2.000000
3	1.000000
3	0.000000
3	3.000000
3	1.000000
3	1.000000
3	0.000000
3	0.000000
3	2.000000
3	0.000000
3	0.000000
3	0.000000
3	1.000000
3	1.000000
3	0.000000
3	0.000000
3	0.000000
3	0.000000
3	0.000000
3	2.000000
3	0.000000
3	0.000000
3	3.000000
3	1.000000
3	1.000000
3	1.000000
3	2.000000
3	1.000000
3	2.000000
3	1.000000
3	0.000000
3	1.000000
3	0.000000
3	3.000000
3	0.000000
3	1.000000
3	1.000000
3	0.000000
3	0.000000
3	2.000000
3	1.000000
3	0.000000
3	0.000000
3	1.000000
3	2.000000
3	1.000000
3	0.000000
3	0.000000
3	0.000000
3	2.000000
3	0.000000
3	0.000000
3	1.000000
3	0.000000
3	1.000000
3	1.000000
3	0.000000
3	1.000000
3	0.000000
3	1.000000
3	2.000000
3	0.000000
3	0.000000
3	0.000000
3	3.000000
3	0.000000
3	2.000000
3	0.000000
3	2.000000
3	0.000000
3	0.000000
3	0.000000
3	0.000000
3	0.000000
3	0.000000
3	0.000000
3	1.000000
3	0.000000
3	1.000000
3	0.000000
3	1.000000
3	2.000000
3	1.000000
3	4.000000
3	1.000000
3	1.000000
3	0.000000
3	2.000000
3	0.000000
3	0.000000
3	0.000000
3	0.000000
3	1.000000
3	1.000000
3	2.000000
3	2.000000
3	1.000000
3	0.000000
3	4.000000
3	0.000000
3	0.000000
3	1.000000
3	1.000000
3	0.000000
3	1.000000
3	1.000000
3	0.000000
3	0.000000
3	2.000000
3	2.000000
3	1.000000
3	0.000000
3	3.000000
3	1.000000
3	1.000000
3	1.000000
3	1.000000
3	1.000000
3	0.000000
3	1.000000
3	0.000000
3	0.000000
3	1.000000
3	0.000000
3	0.000000
3	2.000000
3	0.000000
3	2.000000
3	1.000000
3	1.000000
3	1.000000
3	1.000000
3	0.000000
3	1.000000
3	0.000000
3	1.000000
3	0.000000
3	2.000000
3	0.000000
3	0.000000
3	2.000000
3	1.000000
3	0.000000
3	1.000000
3	0.000000
3	1.000000
3	0.000000
3	0.000000
3	2.000000
3	1.000000
3	1.000000
3	3.000000
3	0.000000
3	2.000000
3	2.000000
3	0.000000
3	1.000000
3	3.000000
3	1.000000
3	0.000000
3	4.000000
3	1.000000
3	0.000000
3	2.000000
3	2.000000
3	4.000000
3	1.000000
3	1.000000
3	0.000000
3	2.000000
3	0.000000
3	1.000000
3	0.000000
3	0.000000
3	0.000000
3	0.000000
3	2.000000
3	2.000000
3	0.000000
3	0.000000
3	1.000000
3	1.000000
3	2.000000
3	1.000000
3	2.000000
3	3.000000
3	0.000000
3	2.000000
3	0.000000
3	0.000000
3	0.000000
3	2.000000
3	1.000000
3	0.000000
3	3.000000
3	0.000000
3	2.000000
3	1.000000
3	0.000000
3	1.000000
3	2.000000
3	0.000000
3	0.000000
3	3.000000
3	1.000000
3	1.000000
3	0.000000
3	0.000000
3	0.000000
3	0.000000
3	1.000000
3	2.000000
3	0.000000
3	1.000000
3	1.000000
3	0.000000
3	0.000000
3	1.000000
3	1.000000
3	0.000000
3	1.000000
3	0.000000
3	1.000000
3	0.000000
3	0.000000
3	0.000000
3	1.000000
3	0.000000
3	1.000000
3	4.000000
3	1.000000
3	1.000000
3	1.000000
3	3.000000
3	2.000000
3	0.000000
3	0.000000
3	0.000000
3	3.000000
3	0.000000
3	1.000000
3	3.000000
3	1.000000
3	1.000000
4	0.000000
4	0.000000
4	0.000000
4	1.000000
4	1.000000
4	0.000000
4	1.000000
4	1.000000
4	0.000000
4	0.000000
4	3.000000
4	1.000000
4	1.000000
4	3.000000
4	2.000000
4	2.000000
4	1.000000
4	1.000000
4	0.000000
4	0.000000
4	1.000000
4	0.000000
4	1.000000
4	2.000000
4	0.000000
4	0.000000
4	0.000000
4	3.000000
4	1.000000
4	1.000000
4	2.000000
4	1.000000
4	0.000000
4	0.000000
4	0.000000
4	3.000000
4	0.000000
4	0.000000
4	0.000000
4	4.000000
4	0.000000
4	0.000000
4	0.000000
4	1.000000
4	0.000000
4	1.000000
4	1.000000
4	2.000000
4	0.000000
4	0.000000
4	2.000000
4	0.000000
4	2.000000
4	0.000000
4	1.000000
4	0.000000
4	1.000000
4	2.000000
4	0.000000
4	1.000000
4	0.000000
4	0.000000
4	0.000000
4	2.000000
4	1.000000
4	0.000000
4	0.000000
4	0.000000
4	1.000000
4	0.000000
4	0.000000
4	1.000000
4	0.000000
4	0.000000
4	0.000000
4	2.000000
4	0.000000
4	0.000000
4	1.000000
4	1.000000
4	3.000000
4	0.000000
4	3.000000
4	4.000000
4	0.000000
4	0.000000
4	2.000000
4	1.000000
4	0.000000
4	0.000000
4	0.000000
4	0.000000
4	0.000000
4	0.000000
4	0.000000
4	1.000000
4	1.000000
4	0.000000
4	0.000000
4	1.000000
4	1.000000
4	1.000000
4	1.000000
4	0.000000
4	1.000000
4	0.000000
4	0.000000
4	0.000000
4	1.000000
4	0.000000
4	2.000000
4	0.000000
4	0.000000
4	0.000000
4	1.000000
4	1.000000
4	0.000000
4	0.000000
4	1.000000
4	3.000000
4	0.000000
4	1.000000
4	0.000000
4	1.000000
4	0.000000
4	0.000000
4	0.000000
4	1.000000
4	1.000000
4	0.000000
4	0.000000
4	2.000000
4	1.000000
4	3.000000
4	0.000000
4	1.000000
4	0.000000
4	0.000000
4	2.000000
4	0.000000
4	2.000000
4	1.000000
4	0.000000
4	0.000000
4	0.000000
4	0.000000
4	0.000000
4	2.000000
4	1.000000
4	1.000000
4	0.000000
4	0.000000
4	0.000000
4	0.000000
4	2.000000
4	0.000000
4	1.000000
4	1.000000
4	1.000000
4	0.000000
4	0.000000
4	0.000000
4	0.000000
4	0.000000
4	1.000000
4	4.000000
4	0.000000
4	1.000000
4	2.000000
4	0.000000
4	0.000000
4	2.000000
4	1.000000
4	1.000000
4	1.000000
4	0.000000
4	0.000000
4	0.000000
4	0.000000
4	1.000000
4	0.000000
4	3.000000
4	0.000000
4	3.000000
4	3.000000
4	0.000000
4	1.000000
4	0.000000
4	1.000000
4	0.000000
4	0.000000
4	0.000000
4	0.000000
4	3.000000
4	0.000000
4	0.000000
4	1.000000
4	2.000000
4	1.000000
4	0.000000
4	0.000000
4	1.000000
4	1.000000
4	0.000000
4	2.000000
4	0.000000
4	2.000000
4	1.000000
4	1.000000
4	1.000000
4	1.000000
4	0.000000
4	0.000000
4	0.000000
4	2.000000
4	1.000000
4	0.000000
4	2.000000
4	2.000000
4	0.000000
4	2.000000
4	1.000000
4	1.000000
4	3.000000
4	1.000000
4	1.000000
4	0.000000
4	0.000000
4	2.000000
4	1.000000
4	0.000000
4	2.000000
4	1.000000
4	1.000000
4	1.000000
4	0.000000
4	2.000000
4	0.000000
4	0.000000
4	0.000000
4	1.000000
4	1.000000
4	0.000000
4	0.000000
4	0.000000
4	0.000000
4	0.000000
4	0.000000
4	2.000000
4	0.000000
4	1.000000
4	1.000000
4	1.000000
4	3.000000
4	0.000000
4	0.000000
4	0.000000
4	0.000000
4	3.000000
4	0.000000
4	1.000000
4	0.000000
4	2.000000
4	2.000000
4	1.000000
4	2.000000
4	2.000000
4	2.000000
4	0.000000
4	1.000000
4	0.000000
4	0.000000
4	0.000000
4	1.000000
4	0.000000
4	1.000000
4	3.000000
4	2.000000
4	0.000000
4	1.000000
4	1.000000
4	0.000000
4	0.000000
4	1.000000
4	3.000000
4	1.000000
4	0.000000
4	0.000000
4	1.000000
4	2.000000
4	1.000000
4	1.000000
4	2.000000
4	3.000000
4	0.000000
4	0.000000
4	1.000000
4	1.000000
4	1.000000
4	1.000000
5	0.000000
5	1.000000
5	0.000000
5	0.000000
5	0.000000
5	2.000000
5	0.000000
5	1.000000
5	0.000000
5	4.000000
5	1.000000
5	1.000000
5	0.000000
5	2.000000
5	1.000000
5	0.000000
5	0.000000
5	1.000000
5	1.000000
5	1.000000
5	0.000000
5	1.000000
5	1.000000
5	0.000000
5	2.000000
5	1.000000
5	1.000000
5	1.000000
5	0.000000
5	1.000000
5	0.000000
5	0.000000
5	1.000000
5	2.000000
5	0.000000
5	1.000000
5	1.000000
5	0.000000
5	0.000000
5	2.000000
5	2.000000
5	0.000000
5	2.000000
5	3.000000
5	1.000000
5	2.000000
5	0.000000
5	0.000000
5	0.000000
5	0.000000
5	0.000000
5	3.000000
5	0.000000
5	0.000000
5	2.000000
5	0.000000
5	0.000000
5	2.000000
5	1.000000
5	0.000000
5	1.000000
5	1.000000
5	1.000000
5	1.000000
5	1.000000
5	2.000000
5	2.000000
5	1.000000
5	0.000000
5	1.000000
5	1.000000
5	0.000000
5	2.000000
5	0.000000
5	0.000000
5	1.000000
5	0.000000
5	0.000000
5	3.000000
5	0.000000
5	1.000000
5	0.000000
5	0.000000
5	0.000000
5	0.000000
5	1.000000
5	0.000000
5	0.000000
5	0.000000
5	0.000000
5	1.000000
5	1.000000
5	1.000000
5	2.000000
5	0.000000
5	4.000000
5	1.000000
5	0.000000
5	0.000000
5	0.000000
5	1.000000
5	0.000000
5	0.000000
5	0.000000
5	2.000000
5	0.000000
5	1.000000
5	0.000000
5	1.000000
5	1.000000
5	0.000000
5	0.000000
5	1.000000
5	0.000000
5	0.000000
5	1.000000
5	1.000000
5	0.000000
5	2.000000
5	2.000000
5	0.000000
5	2.000000
5	1.000000
5	0.000000
5	0.000000
5	1.000000
5	0.000000
5	0.000000
5	1.000000
5	0.000000
5	0.000000
5	0.000000
5	1.000000
5	1.000000
5	0.000000
5	1.000000
5	0.000000
5	1.000000
5	0.000000
5	2.000000
5	3.000000
5	2.000000
5	1.000000
5	4.000000
5	0.000000
5	0.000000
5	1.000000
5	1.000000
5	1.000000
5	0.000000
5	1.000000
5	0.000000
5	0.000000
5	0.000000
5	1.000000
5	2.000000
5	1.000000
5	3.000000
5	0.000000
5	1.000000
5	0.000000
5	3.000000
5	3.000000
5	0.000000
5	0.000000
5	2.000000
5	1.000000
5	1.000000
5	2.000000
5	0.000000
5	1.000000
5	1.000000
5	1.000000
5	1.000000
5	1.000000
5	1.000000
5	0.000000
5	2.000000
5	1.000000
5	1.000000
5	0.000000
5	0.000000
5	1.000000
5	1.000000
5	0.000000
5	0.000000
5	2.000000
5	0.000000
5	1.000000
5	0.000000
5	0.000000
5	0.000000
5	1.000000
5	1.000000
5	0.000000
5	0.000000
5	2.000000
5	1.000000
5	2.000000
5	2.000000
5	1.000000
5	1.000000
5	0.000000
5	3.000000
5	0.000000
5	4.000000
5	1.000000
5	0.000000
5	1.000000
5	0.000000
5	1.000000
5	2.000000
5	1.000000
5	2.000000
5	0.000000
5	0.000000
5	0.000000
5	0.000000
5	1.000000
5	2.000000
5	0.000000
5	1.000000
5	0.000000
5	1.000000
5	0.000000
5	1.000000
5	2.000000
5	2.000000
5	0.000000
5	1.000000
5	0.000000
5	3.000000
5	0.000000
5	1.000000
5	2.000000
5	1.000000
5	0.000000
5	1.000000
5	1.000000
5	0.000000
5	1.000000
5	1.000000
5	0.000000
5	0.000000
5	0.000000
5	1.000000
5	0.000000
5	0.000000
5	0.000000
5	1.000000
5	3.000000
5	0.000000
5	0.000000
5	0.000000
5	0.000000
5	0.000000
5	2.000000
5	0.000000
5	1.000000
5	1.000000
5	1.000000
5	0.000000
5	0.000000
5	0.000000
5	0.000000
5	2.000000
5	0.000000
5	2.000000
5	1.000000
5	0.000000
5	1.000000
5	1.000000
5	1.000000
5	0.000000
5	0.000000
5	3.000000
5	0.000000
5	1.000000
5	1.000000
5	1.000000
5	0.000000
5	1.000000
5	1.000000
5	0.000000
5	1.000000
5	1.000000
5	1.000000
5	0.000000
5	1.000000
5	1.000000
5	2.000000
5	3.000000
5	1.000000
5	0.000000
5	1.000000
5	0.000000
5	0.000000
5	1.000000
5	0.000000
5	2.000000
6	2.000000
6	2.000000
6	1.000000
6	1.000000
6	0.000000
6	3.000000
6	2.000000
6	2.000000
6	0.000000
6	1.000000
6	0.000000
6	1.000000
6	0.000000
6	0.000000
6	2.000000
6	2.000000
6	1.000000
6	1.000000
6	3.000000
6	0.000000
6	0.000000
6	2.000000
6	0.000000
6	1.000000
6	0.000000
6	0.000000
6	1.000000
6	1.000000
6	0.000000
6	0.000000
6	0.000000
6	0.000000
6	2.000000
6	1.000000
6	0.000000
6	1.000000
6	1.000000
6	0.000000
6	1.000000
6	3.000000
6	1.000000
6	2.000000
6	3.000000
6	0.000000
6	1.000000
6	1.000000
6	1.000000
6	1.000000
6	1.000000
6	2.000000
6	2.000000
6	0.000000
6	1.000000
6	1.000000
6	1.000000
6	1.000000
6	1.000000
6	0.000000
6	1.000000
6	0.000000
6	2.000000
6	2.000000
6	1.000000
6	1.000000
6	1.000000
6	0.000000
6	1.000000
6	0.000000
6	1.000000
6	0.000000
6	1.000000
6	1.000000
6	0.000000
6	3.000000
6	2.000000
6	2.000000
6	3.000000
6	0.000000
6	1.000000
6	1.000000
6	1.000000
6	2.000000
6	1.000000
6	0.000000
6	2.000000
6	3.000000
6	2.000000
6	0.000000
6	0.000000
6	3.000000
6	0.000000
6	0.000000
6	0.000000
6	0.000000
6	4.000000
6	1.000000
6	1.000000
6	1.000000
6	1.000000
6	1.000000
6	1.000000
6	3.000000
6	0.000000
6	2.000000
6	2.000000
6	0.000000
6	3.000000
6	0.000000
6	2.000000
6	4.000000
6	1.000000
6	0.000000
6	3.000000
6	1.000000
6	1.000000
6	3.000000
6	1.000000
6	0.000000
6	3.000000
6	0.000000
6	0.000000
6	1.000000
6	1.000000
6	0.000000
6	0.000000
6	1.000000
6	2.000000
6	2.000000
6	2.000000
6	0.000000
6	1.000000
6	1.000000
6	2.000000
6	0.000000
6	1.000000
6	0.000000
6	2.000000
6	2.000000
6	0.000000
6	1.000000
6	1.000000
6	0.000000
6	2.000000
6	0.000000
6	1.000000
6	3.000000
6	1.000000
6	1.000000
6	1.000000
6	0.000000
6	0.000000
6	0.000000
6	2.000000
6	1.000000
6	1.000000
6	4.000000
6	1.000000
6	1.000000
6	2.000000
6	2.000000
6	0.000000
6	1.000000
6	3.000000
6	0.000000
6	4.000000
6	3.000000
6	2.000000
6	1.000000
6	1.000000
6	1.000000
6	2.000000
6	0.000000
6	2.000000
6	1.000000
6	0.000000
6	1.000000
6	1.000000
6	1.000000
6	0.000000
6	1.000000
6	2.000000
6	0.000000
6	1.000000
6	2.000000
6	0.000000
6	1.000000
6	2.000000
6	2.000000
6	0.000000
6	0.000000
6	0.000000
6	1.000000
6	1.000000
6	2.000000
6	5.000000
6	1.000000
6	1.000000
6	2.000000
6	3.000000
6	2.000000
6	1.000000
6	0.000000
6	0.000000
6	2.000000
6	1.000000
6	2.000000
6	0.000000
6	3.000000
6	3.000000
6	0.000000
6	1.000000
6	0.000000
6	0.000000
6	3.000000
6	1.000000
6	2.000000
6	3.000000
6	1.000000
6	2.000000
6	3.000000
6	0.000000
6	0.000000
6	1.000000
6	0.000000
6	1.000000
6	0.000000
6	2.000000
6	3.000000
6	0.000000
6	3.000000
6	1.000000
6	2.000000
6	1.000000
6	0.000000
6	1.000000
6	2.000000
6	3.000000
6	0.000000
6	2.000000
6	1.000000
6	1.000000
6	0.000000
6	2.000000
6	1.000000
6	1.000000
6	0.000000
6	2.000000
6	0.000000
6	3.000000
6	1.000000
6	2.000000
6	3.000000
6	0.000000
6	1.000000
6	0.000000
6	1.000000
6	1.000000
6	2.000000
6	1.000000
6	1.000000
6	0.000000
6	0.000000
6	2.000000
6	3.000000
6	0.000000
6	0.000000
6	2.000000
6	1.000000
6	2.000000
6	2.000000
6	2.000000
6	2.000000
6	1.000000
6	0.000000
6	0.000000
6	1.000000
6	1.000000
6	1.000000
6	0.000000
6	1.000000
6	1.000000
6	1.000000
6	1.000000
6	0.000000
6	2.000000
6	2.000000
6	1.000000
6	1.000000
6	1.000000
6	0.000000
6	1.000000
6	2.000000
6	0.000000
6	1.000000
6	3.000000
6	1.000000
6	2.000000
6	3.000000
6	1.000000
6	0.000000
7	1.000000
7	2.000000
7	1.000000
7	1.000000
7	1.000000
7	0.000000
7	0.000000
7	0.000000
7	0.000000
7	1.000000
7	5.000000
7	1.000000
7	1.000000
7	0.000000
7	1.000000
7	1.000000
7	1.000000
7	3.000000
7	0.000000
7	0.000000
7	2.000000
7	0.000000
7	1.000000
7	1.000000
7	1.000000
7	0.000000
7	0.000000
7	1.000000
7	1.000000
7	1.000000
7	0.000000
7	0.000000
7	3.000000
7	2.000000
7	1.000000
7	3.000000
7	0.000000
7	1.000000
7	1.000000
7	4.000000
7	1.000000
7	0.000000
7	1.000000
7	3.000000
7	1.000000
7	2.000000
7	2.000000
7	3.000000
7	1.000000
7	3.000000
7	1.000000
7	0.000000
7	2.000000
7	0.000000
7	1.000000
7	2.000000
7	3.000000
7	1.000000
7	0.000000
7	2.000000
7	0.000000
7	1.000000
7	2.000000
7	1.000000
7	1.000000
7	0.000000
7	0.000000
7	0.000000
7	1.000000
7	1.000000
7	2.000000
7	1.000000
7	2.000000
7	0.000000
7	2.000000
7	3.000000
7	2.000000
7	2.000000
7	1.000000
7	0.000000
7	2.000000
7	2.000000
7	1.000000
7	0.000000
7	2.000000
7	4.000000
7	0.000000
7	0.000000
7	1.000000
7	1.000000
7	2.000000
7	0.000000
7	1.000000
7	1.000000
7	5.000000
7	1.000000
7	0.000000
7	2.000000
7	0.000000
7	3.000000
7	1.000000
7	2.000000
7	3.000000
7	1.000000
7	2.000000
7	0.000000
7	0.000000
7	0.000000
7	0.000000
7	0.000000
7	0.000000
7	0.000000
7	0.000000
7	2.000000
7	0.000000
7	0.000000
7	0.000000
7	0.000000
7	1.000000
7	3.000000
7	3.000000
7	1.000000
7	3.000000
7	1.000000
7	1.000000
7	2.000000
7	1.000000
7	2.000000
7	1.000000
7	1.000000
7	2.000000
7	2.000000
7	1.000000
7	3.000000
7	2.000000
7	3.000000
7	2.000000
7	1.000000
7	2.000000
7	1.000000
7	1.000000
7	2.000000
7	2.000000
7	2.000000
7	2.000000
7	0.000000
7	2.000000
7	1.000000
7	0.000000
7	1.000000
7	4.000000
7	2.000000
7	1.000000
7	0.000000
7	2.000000
7	2.000000
7	0.000000
7	1.000000
7	1.000000
7	0.000000
7	0.000000
7	4.000000
7	1.000000
7	4.000000
7	0.000000
7	1.000000
7	2.000000
7	0.000000
7	3.000000
7	0.000000
7	2.000000
7	2.000000
7	2.000000
7	1.000000
7	2.000000
7	3.000000
7	2.000000
7	0.000000
7	3.000000
7	0.000000
7	1.000000
7	1.000000
7	2.000000
7	0.000000
7	2.000000
7	0.000000
7	1.000000
7	0.000000
7	1.000000
7	2.000000
7	1.000000
7	0.000000
7	1.000000
7	0.000000
7	1.000000
7	0.000000
7	0.000000
7	0.000000
7	2.000000
[truncated: 22,001 more rows]
