# Supplementary material for: Inference and control of the nosocomial transmission of methicillin-resistant Staphylococcus aureus
Source: eLife. 2018 Dec 18;7:e40977. doi: 10.7554/eLife.40977 (PMC6298769; doi:10.7554/eLife.40977)
Supplement: Table 2—source data 1. — Results are obtained from 100 independent realizations of the IF algorithm. [file elife-40977-table2-data1.zip]

Archive with 3 entries (3 files):
- Table2_beta.csv
- Table2_C0.csv
- Table2_inference.csv
