# Supplementary material for: Inference and control of the nosocomial transmission of methicillin-resistant Staphylococcus aureus
Source: eLife. 2018 Dec 18;7:e40977. doi: 10.7554/eLife.40977 (PMC6298769; doi:10.7554/eLife.40977)
Supplement: Figure 4—source data 1. — The data set includes: (1) distributions of inferred colonization in Figure 4A; (2) distribution of colonization probability in Figure 4B; (3) individuals’ colonization probability visualized in Figure 4C. [file elife-40977-fig4-data1.zip]

Archive with 3 entries (3 files):
- Fig4A.csv
- Fig4C.csv
- Fig4B.csv
