# Supplementary material for: Inference and control of the nosocomial transmission of methicillin-resistant Staphylococcus aureus
Source: eLife. 2018 Dec 18;7:e40977. doi: 10.7554/eLife.40977 (PMC6298769; doi:10.7554/eLife.40977)
Supplement: Figure 4—source data 1. — The data set includes: (1) distributions of inferred colonization in Figure 4A; (2) distribution of colonization probability in Figure 4B; (3) individuals’ colonization probability visualized in Figure 4C. [file elife-40977-fig4-data1.zip › Fig4A.csv]

Week	Obs
1	100.000000
1	88.000000
1	88.000000
1	102.000000
1	104.000000
1	100.000000
1	113.000000
1	97.000000
1	104.000000
1	113.000000
1	95.000000
1	108.000000
1	80.000000
1	89.000000
1	102.000000
1	89.000000
1	100.000000
1	94.000000
1	89.000000
1	88.000000
1	100.000000
1	105.000000
1	79.000000
1	94.000000
1	98.000000
1	103.000000
1	108.000000
1	114.000000
1	108.000000
1	94.000000
1	129.000000
1	86.000000
1	90.000000
1	104.000000
1	120.000000
1	114.000000
1	91.000000
1	99.000000
1	96.000000
1	105.000000
1	95.000000
1	106.000000
1	106.000000
1	106.000000
1	103.000000
1	92.000000
1	103.000000
1	105.000000
1	107.000000
1	112.000000
1	90.000000
1	103.000000
1	99.000000
1	99.000000
1	100.000000
1	105.000000
1	91.000000
1	99.000000
1	85.000000
1	98.000000
1	103.000000
1	103.000000
1	88.000000
1	99.000000
1	108.000000
1	106.000000
1	103.000000
1	83.000000
1	92.000000
1	89.000000
1	93.000000
1	88.000000
1	84.000000
1	87.000000
1	95.000000
1	96.000000
1	104.000000
1	99.000000
1	111.000000
1	109.000000
1	87.000000
1	118.000000
1	91.000000
1	114.000000
1	106.000000
1	103.000000
1	87.000000
1	94.000000
1	88.000000
1	114.000000
1	100.000000
1	113.000000
1	105.000000
1	88.000000
1	81.000000
1	99.000000
1	110.000000
1	107.000000
1	88.000000
1	102.000000
1	90.000000
1	102.000000
1	97.000000
1	79.000000
1	105.000000
1	104.000000
1	106.000000
1	92.000000
1	89.000000
1	96.000000
1	86.000000
1	98.000000
1	91.000000
1	101.000000
1	95.000000
1	107.000000
1	94.000000
1	88.000000
1	90.000000
1	109.000000
1	88.000000
1	104.000000
1	91.000000
1	117.000000
1	77.000000
1	87.000000
1	105.000000
1	104.000000
1	99.000000
1	105.000000
1	96.000000
1	108.000000
1	96.000000
1	104.000000
1	96.000000
1	98.000000
1	102.000000
1	91.000000
1	88.000000
1	99.000000
1	107.000000
1	119.000000
1	99.000000
1	99.000000
1	100.000000
1	101.000000
1	94.000000
1	108.000000
1	100.000000
1	99.000000
1	99.000000
1	90.000000
1	93.000000
1	101.000000
1	102.000000
1	87.000000
1	83.000000
1	100.000000
1	106.000000
1	113.000000
1	90.000000
1	93.000000
1	89.000000
1	92.000000
1	99.000000
1	93.000000
1	94.000000
1	90.000000
1	118.000000
1	89.000000
1	102.000000
1	97.000000
1	89.000000
1	104.000000
1	106.000000
1	112.000000
1	108.000000
1	110.000000
1	82.000000
1	105.000000
1	100.000000
1	98.000000
1	90.000000
1	117.000000
1	109.000000
1	92.000000
1	107.000000
1	95.000000
1	92.000000
1	103.000000
1	86.000000
1	125.000000
1	91.000000
1	112.000000
1	100.000000
1	110.000000
1	103.000000
1	112.000000
1	84.000000
1	101.000000
1	93.000000
1	98.000000
1	89.000000
1	106.000000
1	106.000000
1	100.000000
1	92.000000
1	102.000000
1	96.000000
1	98.000000
1	93.000000
1	93.000000
1	78.000000
1	91.000000
1	110.000000
1	107.000000
1	80.000000
1	114.000000
1	109.000000
1	98.000000
1	102.000000
1	117.000000
1	99.000000
1	115.000000
1	105.000000
1	90.000000
1	124.000000
1	90.000000
1	96.000000
1	88.000000
1	79.000000
1	86.000000
1	111.000000
1	112.000000
1	95.000000
1	111.000000
1	109.000000
1	87.000000
1	102.000000
1	84.000000
1	97.000000
1	102.000000
1	110.000000
1	83.000000
1	90.000000
1	111.000000
1	96.000000
1	97.000000
1	89.000000
1	110.000000
1	110.000000
1	106.000000
1	120.000000
1	102.000000
1	87.000000
1	98.000000
1	95.000000
1	93.000000
1	88.000000
1	127.000000
1	91.000000
1	109.000000
1	94.000000
1	88.000000
1	108.000000
1	102.000000
1	124.000000
1	115.000000
1	97.000000
1	97.000000
1	92.000000
1	108.000000
1	97.000000
1	96.000000
1	94.000000
1	87.000000
1	96.000000
1	95.000000
1	102.000000
1	91.000000
1	95.000000
1	89.000000
1	99.000000
1	94.000000
1	91.000000
1	99.000000
1	91.000000
1	99.000000
1	100.000000
1	102.000000
1	101.000000
1	94.000000
1	99.000000
1	98.000000
1	105.000000
1	85.000000
1	92.000000
1	105.000000
1	77.000000
1	107.000000
2	104.000000
2	137.000000
2	129.000000
2	133.000000
2	123.000000
2	142.000000
2	118.000000
2	132.000000
2	112.000000
2	117.000000
2	108.000000
2	113.000000
2	131.000000
2	130.000000
2	128.000000
2	131.000000
2	119.000000
2	130.000000
2	117.000000
2	127.000000
2	134.000000
2	124.000000
2	122.000000
2	122.000000
2	138.000000
2	120.000000
2	123.000000
2	138.000000
2	125.000000
2	126.000000
2	140.000000
2	130.000000
2	142.000000
2	126.000000
2	119.000000
2	110.000000
2	124.000000
2	121.000000
2	123.000000
2	120.000000
2	129.000000
2	128.000000
2	130.000000
2	138.000000
2	139.000000
2	113.000000
2	118.000000
2	117.000000
2	134.000000
2	130.000000
2	124.000000
2	113.000000
2	119.000000
2	119.000000
2	127.000000
2	134.000000
2	117.000000
2	115.000000
2	137.000000
2	127.000000
2	129.000000
2	155.000000
2	119.000000
2	125.000000
2	125.000000
2	121.000000
2	125.000000
2	140.000000
2	119.000000
2	127.000000
2	117.000000
2	134.000000
2	136.000000
2	138.000000
2	138.000000
2	122.000000
2	138.000000
2	142.000000
2	130.000000
2	132.000000
2	118.000000
2	138.000000
2	129.000000
2	132.000000
2	135.000000
2	134.000000
2	130.000000
2	107.000000
2	133.000000
2	116.000000
2	142.000000
2	128.000000
2	117.000000
2	113.000000
2	129.000000
2	122.000000
2	114.000000
2	138.000000
2	130.000000
2	118.000000
2	120.000000
2	117.000000
2	108.000000
2	127.000000
2	124.000000
2	157.000000
2	142.000000
2	119.000000
2	130.000000
2	99.000000
2	116.000000
2	112.000000
2	135.000000
2	143.000000
2	119.000000
2	117.000000
2	133.000000
2	115.000000
2	120.000000
2	126.000000
2	137.000000
2	130.000000
2	125.000000
2	140.000000
2	128.000000
2	132.000000
2	104.000000
2	119.000000
2	122.000000
2	127.000000
2	117.000000
2	135.000000
2	141.000000
2	124.000000
2	102.000000
2	114.000000
2	113.000000
2	115.000000
2	133.000000
2	129.000000
2	116.000000
2	129.000000
2	139.000000
2	124.000000
2	142.000000
2	132.000000
2	137.000000
2	134.000000
2	126.000000
2	137.000000
2	116.000000
2	121.000000
2	133.000000
2	128.000000
2	114.000000
2	112.000000
2	131.000000
2	131.000000
2	133.000000
2	146.000000
2	130.000000
2	149.000000
2	127.000000
2	128.000000
2	124.000000
2	119.000000
2	121.000000
2	106.000000
2	128.000000
2	111.000000
2	104.000000
2	147.000000
2	121.000000
2	120.000000
2	143.000000
2	140.000000
2	111.000000
2	124.000000
2	123.000000
2	140.000000
2	113.000000
2	135.000000
2	127.000000
2	117.000000
2	112.000000
2	155.000000
2	124.000000
2	120.000000
2	131.000000
2	141.000000
2	137.000000
2	119.000000
2	129.000000
2	116.000000
2	125.000000
2	136.000000
2	138.000000
2	131.000000
2	129.000000
2	106.000000
2	116.000000
2	132.000000
2	128.000000
2	117.000000
2	143.000000
2	140.000000
2	147.000000
2	142.000000
2	113.000000
2	133.000000
2	114.000000
2	124.000000
2	127.000000
2	127.000000
2	121.000000
2	138.000000
2	130.000000
2	122.000000
2	123.000000
2	138.000000
2	131.000000
2	119.000000
2	132.000000
2	132.000000
2	134.000000
2	136.000000
2	131.000000
2	143.000000
2	124.000000
2	122.000000
2	137.000000
2	109.000000
2	112.000000
2	138.000000
2	139.000000
2	134.000000
2	124.000000
2	130.000000
2	117.000000
2	130.000000
2	120.000000
2	125.000000
2	108.000000
2	142.000000
2	123.000000
2	107.000000
2	136.000000
2	126.000000
2	138.000000
2	144.000000
2	147.000000
2	137.000000
2	119.000000
2	131.000000
2	131.000000
2	128.000000
2	149.000000
2	111.000000
2	110.000000
2	125.000000
2	140.000000
2	121.000000
2	129.000000
2	138.000000
2	115.000000
2	118.000000
2	141.000000
2	134.000000
2	130.000000
2	111.000000
2	132.000000
2	144.000000
2	110.000000
2	134.000000
2	133.000000
2	119.000000
2	137.000000
2	114.000000
2	129.000000
2	132.000000
2	136.000000
2	115.000000
2	124.000000
2	110.000000
2	134.000000
2	123.000000
2	127.000000
2	130.000000
2	151.000000
2	120.000000
2	122.000000
2	130.000000
2	120.000000
2	113.000000
2	120.000000
2	137.000000
2	123.000000
2	113.000000
2	129.000000
2	135.000000
3	96.000000
3	110.000000
3	107.000000
3	99.000000
3	130.000000
3	89.000000
3	104.000000
3	111.000000
3	99.000000
3	128.000000
3	106.000000
3	86.000000
3	95.000000
3	109.000000
3	114.000000
3	107.000000
3	104.000000
3	112.000000
3	132.000000
3	100.000000
3	106.000000
3	98.000000
3	104.000000
3	90.000000
3	107.000000
3	109.000000
3	87.000000
3	124.000000
3	111.000000
3	98.000000
3	105.000000
3	102.000000
3	110.000000
3	83.000000
3	106.000000
3	93.000000
3	105.000000
3	95.000000
3	120.000000
3	107.000000
3	104.000000
3	111.000000
3	93.000000
3	95.000000
3	116.000000
3	105.000000
3	111.000000
3	101.000000
3	92.000000
3	95.000000
3	117.000000
3	113.000000
3	111.000000
3	109.000000
3	89.000000
3	100.000000
3	98.000000
3	112.000000
3	119.000000
3	111.000000
3	115.000000
3	118.000000
3	122.000000
3	113.000000
3	120.000000
3	111.000000
3	96.000000
3	115.000000
3	107.000000
3	110.000000
3	100.000000
3	106.000000
3	102.000000
3	102.000000
3	107.000000
3	103.000000
3	95.000000
3	109.000000
3	104.000000
3	105.000000
3	87.000000
3	121.000000
3	109.000000
3	94.000000
3	104.000000
3	98.000000
3	107.000000
3	88.000000
3	111.000000
3	103.000000
3	108.000000
3	100.000000
3	121.000000
3	105.000000
3	102.000000
3	93.000000
3	102.000000
3	118.000000
3	116.000000
3	116.000000
3	109.000000
3	108.000000
3	111.000000
3	125.000000
3	122.000000
3	107.000000
3	108.000000
3	110.000000
3	98.000000
3	102.000000
3	106.000000
3	129.000000
3	117.000000
3	90.000000
3	104.000000
3	115.000000
3	102.000000
3	113.000000
3	100.000000
3	97.000000
3	104.000000
3	82.000000
3	100.000000
3	99.000000
3	102.000000
3	105.000000
3	95.000000
3	96.000000
3	106.000000
3	103.000000
3	100.000000
3	117.000000
3	101.000000
3	83.000000
3	104.000000
3	97.000000
3	104.000000
3	113.000000
3	97.000000
3	105.000000
3	116.000000
3	121.000000
3	102.000000
3	109.000000
3	89.000000
3	103.000000
3	100.000000
3	112.000000
3	116.000000
3	93.000000
3	81.000000
3	109.000000
3	116.000000
3	106.000000
3	109.000000
3	93.000000
3	113.000000
3	91.000000
3	89.000000
3	125.000000
3	114.000000
3	114.000000
3	110.000000
3	115.000000
3	118.000000
3	100.000000
3	122.000000
3	96.000000
3	128.000000
3	101.000000
3	100.000000
3	121.000000
3	120.000000
3	107.000000
3	122.000000
3	112.000000
3	90.000000
3	110.000000
3	118.000000
3	105.000000
3	96.000000
3	114.000000
3	100.000000
3	92.000000
3	102.000000
3	98.000000
3	101.000000
3	107.000000
3	116.000000
3	97.000000
3	106.000000
3	90.000000
3	105.000000
3	103.000000
3	119.000000
3	90.000000
3	104.000000
3	118.000000
3	112.000000
3	98.000000
3	88.000000
3	106.000000
3	87.000000
3	100.000000
3	102.000000
3	122.000000
3	88.000000
3	80.000000
3	111.000000
3	100.000000
3	125.000000
3	101.000000
3	96.000000
3	107.000000
3	102.000000
3	102.000000
3	87.000000
3	104.000000
3	119.000000
3	117.000000
3	109.000000
3	106.000000
3	107.000000
3	97.000000
3	96.000000
3	90.000000
3	120.000000
3	108.000000
3	111.000000
3	108.000000
3	106.000000
3	93.000000
3	109.000000
3	111.000000
3	105.000000
3	91.000000
3	95.000000
3	123.000000
3	99.000000
3	96.000000
3	98.000000
3	115.000000
3	100.000000
3	103.000000
3	102.000000
3	113.000000
3	101.000000
3	105.000000
3	104.000000
3	109.000000
3	125.000000
3	94.000000
3	94.000000
3	108.000000
3	106.000000
3	131.000000
3	108.000000
3	108.000000
3	112.000000
3	100.000000
3	90.000000
3	106.000000
3	96.000000
3	114.000000
3	107.000000
3	100.000000
3	113.000000
3	111.000000
3	112.000000
3	110.000000
3	111.000000
3	110.000000
3	100.000000
3	111.000000
3	120.000000
3	93.000000
3	89.000000
3	99.000000
3	97.000000
3	131.000000
3	111.000000
3	119.000000
3	106.000000
3	105.000000
3	126.000000
3	96.000000
3	114.000000
3	96.000000
3	115.000000
3	89.000000
3	126.000000
3	104.000000
3	107.000000
3	114.000000
3	102.000000
3	96.000000
3	115.000000
3	103.000000
3	85.000000
3	114.000000
4	76.000000
4	87.000000
4	80.000000
4	92.000000
4	83.000000
4	102.000000
4	97.000000
4	82.000000
4	87.000000
4	100.000000
4	84.000000
4	65.000000
4	83.000000
4	63.000000
4	66.000000
4	86.000000
4	100.000000
4	78.000000
4	85.000000
4	83.000000
4	76.000000
4	92.000000
4	82.000000
4	79.000000
4	80.000000
4	83.000000
4	78.000000
4	86.000000
4	90.000000
4	95.000000
4	80.000000
4	92.000000
4	83.000000
4	87.000000
4	90.000000
4	84.000000
4	80.000000
4	79.000000
4	70.000000
4	87.000000
4	86.000000
4	91.000000
4	83.000000
4	75.000000
4	80.000000
4	88.000000
4	83.000000
4	90.000000
4	73.000000
4	79.000000
4	73.000000
4	93.000000
4	86.000000
4	94.000000
4	80.000000
4	78.000000
4	94.000000
4	82.000000
4	81.000000
4	72.000000
4	99.000000
4	100.000000
4	90.000000
4	81.000000
4	79.000000
4	89.000000
4	86.000000
4	95.000000
4	85.000000
4	96.000000
4	77.000000
4	80.000000
4	83.000000
4	92.000000
4	93.000000
4	97.000000
4	81.000000
4	75.000000
4	98.000000
4	86.000000
4	99.000000
4	87.000000
4	100.000000
4	97.000000
4	82.000000
4	65.000000
4	68.000000
4	88.000000
4	77.000000
4	87.000000
4	89.000000
4	57.000000
4	83.000000
4	87.000000
4	92.000000
4	95.000000
4	72.000000
4	88.000000
4	91.000000
4	80.000000
4	102.000000
4	88.000000
4	88.000000
4	92.000000
4	80.000000
4	68.000000
4	81.000000
4	97.000000
4	79.000000
4	81.000000
4	82.000000
4	101.000000
4	97.000000
4	82.000000
4	99.000000
4	100.000000
4	71.000000
4	89.000000
4	86.000000
4	101.000000
4	79.000000
4	91.000000
4	85.000000
4	84.000000
4	110.000000
4	79.000000
4	96.000000
4	80.000000
4	85.000000
4	89.000000
4	86.000000
4	85.000000
4	78.000000
4	73.000000
4	68.000000
4	92.000000
4	79.000000
4	83.000000
4	83.000000
4	87.000000
4	70.000000
4	104.000000
4	84.000000
4	91.000000
4	88.000000
4	90.000000
4	96.000000
4	88.000000
4	81.000000
4	75.000000
4	74.000000
4	84.000000
4	80.000000
4	78.000000
4	82.000000
4	94.000000
4	96.000000
4	84.000000
4	71.000000
4	94.000000
4	93.000000
4	84.000000
4	80.000000
4	83.000000
4	79.000000
4	77.000000
4	87.000000
4	77.000000
4	97.000000
4	81.000000
4	87.000000
4	75.000000
4	87.000000
4	84.000000
4	78.000000
4	87.000000
4	97.000000
4	70.000000
4	100.000000
4	70.000000
4	97.000000
4	77.000000
4	92.000000
4	72.000000
4	80.000000
4	88.000000
4	83.000000
4	82.000000
4	102.000000
4	94.000000
4	81.000000
4	82.000000
4	87.000000
4	72.000000
4	65.000000
4	82.000000
4	75.000000
4	87.000000
4	89.000000
4	87.000000
4	88.000000
4	79.000000
4	86.000000
4	87.000000
4	93.000000
4	87.000000
4	87.000000
4	99.000000
4	90.000000
4	95.000000
4	104.000000
4	87.000000
4	80.000000
4	88.000000
4	88.000000
4	78.000000
4	86.000000
4	74.000000
4	91.000000
4	74.000000
4	96.000000
4	83.000000
4	83.000000
4	85.000000
4	89.000000
4	86.000000
4	96.000000
4	97.000000
4	85.000000
4	73.000000
4	86.000000
4	90.000000
4	93.000000
4	85.000000
4	87.000000
4	73.000000
4	83.000000
4	70.000000
4	91.000000
4	79.000000
4	86.000000
4	108.000000
4	86.000000
4	97.000000
4	71.000000
4	82.000000
4	90.000000
4	78.000000
4	92.000000
4	84.000000
4	79.000000
4	86.000000
4	93.000000
4	78.000000
4	93.000000
4	99.000000
4	85.000000
4	81.000000
4	93.000000
4	94.000000
4	83.000000
4	107.000000
4	87.000000
4	82.000000
4	80.000000
4	75.000000
4	94.000000
4	78.000000
4	100.000000
4	95.000000
4	72.000000
4	79.000000
4	80.000000
4	91.000000
4	72.000000
4	82.000000
4	86.000000
4	80.000000
4	82.000000
4	96.000000
4	93.000000
4	90.000000
4	93.000000
4	84.000000
4	76.000000
4	95.000000
4	96.000000
4	83.000000
4	81.000000
4	108.000000
4	94.000000
4	75.000000
4	82.000000
4	82.000000
4	76.000000
4	91.000000
4	88.000000
4	80.000000
4	87.000000
4	105.000000
5	104.000000
5	89.000000
5	81.000000
5	94.000000
5	74.000000
5	83.000000
5	104.000000
5	110.000000
5	73.000000
5	100.000000
5	105.000000
5	105.000000
5	99.000000
5	84.000000
5	84.000000
5	81.000000
5	84.000000
5	97.000000
5	91.000000
5	88.000000
5	92.000000
5	83.000000
5	100.000000
5	82.000000
5	90.000000
5	107.000000
5	74.000000
5	94.000000
5	72.000000
5	87.000000
5	87.000000
5	91.000000
5	89.000000
5	83.000000
5	111.000000
5	90.000000
5	72.000000
5	89.000000
5	105.000000
5	77.000000
5	96.000000
5	109.000000
5	84.000000
5	98.000000
5	73.000000
5	76.000000
5	71.000000
5	80.000000
5	99.000000
5	94.000000
5	89.000000
5	100.000000
5	98.000000
5	87.000000
5	103.000000
5	104.000000
5	90.000000
5	95.000000
5	101.000000
5	105.000000
5	89.000000
5	97.000000
5	90.000000
5	84.000000
5	97.000000
5	90.000000
5	96.000000
5	89.000000
5	80.000000
5	93.000000
5	80.000000
5	87.000000
5	98.000000
5	89.000000
5	83.000000
5	88.000000
5	81.000000
5	88.000000
5	95.000000
5	96.000000
5	77.000000
5	88.000000
5	95.000000
5	87.000000
5	80.000000
5	74.000000
5	91.000000
5	97.000000
5	81.000000
5	87.000000
5	87.000000
5	83.000000
5	95.000000
5	85.000000
5	84.000000
5	116.000000
5	82.000000
5	86.000000
5	103.000000
5	99.000000
5	74.000000
5	87.000000
5	69.000000
5	73.000000
5	90.000000
5	92.000000
5	98.000000
5	100.000000
5	94.000000
5	87.000000
5	91.000000
5	102.000000
5	88.000000
5	97.000000
5	104.000000
5	100.000000
5	87.000000
5	90.000000
5	106.000000
5	96.000000
5	85.000000
5	94.000000
5	109.000000
5	103.000000
5	81.000000
5	91.000000
5	82.000000
5	90.000000
5	113.000000
5	87.000000
5	90.000000
5	78.000000
5	97.000000
5	106.000000
5	85.000000
5	104.000000
5	97.000000
5	83.000000
5	91.000000
5	92.000000
5	78.000000
5	97.000000
5	81.000000
5	70.000000
5	101.000000
5	90.000000
5	81.000000
5	84.000000
5	86.000000
5	94.000000
5	80.000000
5	85.000000
5	79.000000
5	107.000000
5	111.000000
5	68.000000
5	87.000000
5	78.000000
5	104.000000
5	80.000000
5	84.000000
5	85.000000
5	86.000000
5	85.000000
5	93.000000
5	100.000000
5	87.000000
5	103.000000
5	92.000000
5	64.000000
5	102.000000
5	94.000000
5	94.000000
5	80.000000
5	87.000000
5	86.000000
5	97.000000
5	100.000000
5	104.000000
5	103.000000
5	101.000000
5	95.000000
5	100.000000
5	94.000000
5	98.000000
5	101.000000
5	80.000000
5	85.000000
5	88.000000
5	94.000000
5	101.000000
5	95.000000
5	97.000000
5	102.000000
5	85.000000
5	96.000000
5	101.000000
5	91.000000
5	99.000000
5	94.000000
5	76.000000
5	86.000000
5	95.000000
5	96.000000
5	93.000000
5	94.000000
5	95.000000
5	74.000000
5	79.000000
5	113.000000
5	99.000000
5	80.000000
5	92.000000
5	84.000000
5	81.000000
5	99.000000
5	79.000000
5	101.000000
5	77.000000
5	84.000000
5	92.000000
5	79.000000
5	94.000000
5	79.000000
5	105.000000
5	99.000000
5	74.000000
5	77.000000
5	86.000000
5	80.000000
5	86.000000
5	108.000000
5	103.000000
5	97.000000
5	81.000000
5	100.000000
5	87.000000
5	97.000000
5	85.000000
5	81.000000
5	89.000000
5	96.000000
5	85.000000
5	96.000000
5	95.000000
5	88.000000
5	83.000000
5	97.000000
5	86.000000
5	84.000000
5	97.000000
5	90.000000
5	75.000000
5	82.000000
5	92.000000
5	95.000000
5	79.000000
5	100.000000
5	76.000000
5	90.000000
5	87.000000
5	91.000000
5	89.000000
5	110.000000
5	83.000000
5	113.000000
5	89.000000
5	73.000000
5	99.000000
5	106.000000
5	96.000000
5	85.000000
5	85.000000
5	99.000000
5	103.000000
5	107.000000
5	81.000000
5	78.000000
5	99.000000
5	92.000000
5	84.000000
5	82.000000
5	84.000000
5	96.000000
5	80.000000
5	87.000000
5	102.000000
5	85.000000
5	97.000000
5	85.000000
5	102.000000
5	100.000000
5	88.000000
5	91.000000
5	93.000000
5	104.000000
5	74.000000
5	93.000000
5	88.000000
5	105.000000
6	107.000000
6	103.000000
6	129.000000
6	115.000000
6	111.000000
6	110.000000
6	115.000000
6	106.000000
6	112.000000
6	103.000000
6	98.000000
6	108.000000
6	103.000000
6	116.000000
6	111.000000
6	107.000000
6	109.000000
6	98.000000
6	110.000000
6	94.000000
6	99.000000
6	109.000000
6	117.000000
6	109.000000
6	108.000000
6	112.000000
6	97.000000
6	113.000000
6	104.000000
6	106.000000
6	105.000000
6	102.000000
6	107.000000
6	100.000000
6	97.000000
6	108.000000
6	116.000000
6	95.000000
6	106.000000
6	118.000000
6	97.000000
6	116.000000
6	131.000000
6	117.000000
6	116.000000
6	104.000000
6	122.000000
6	99.000000
6	115.000000
6	98.000000
6	100.000000
6	117.000000
6	88.000000
6	122.000000
6	112.000000
6	120.000000
6	108.000000
6	109.000000
6	131.000000
6	97.000000
6	88.000000
6	122.000000
6	102.000000
6	105.000000
6	115.000000
6	119.000000
6	99.000000
6	141.000000
6	95.000000
6	98.000000
6	112.000000
6	118.000000
6	102.000000
6	106.000000
6	101.000000
6	93.000000
6	110.000000
6	88.000000
6	101.000000
6	115.000000
6	115.000000
6	111.000000
6	90.000000
6	104.000000
6	105.000000
6	95.000000
6	96.000000
6	125.000000
6	99.000000
6	101.000000
6	109.000000
6	121.000000
6	130.000000
6	104.000000
6	99.000000
6	123.000000
6	93.000000
6	107.000000
6	105.000000
6	111.000000
6	104.000000
6	94.000000
6	95.000000
6	119.000000
6	89.000000
6	107.000000
6	102.000000
6	106.000000
6	90.000000
6	99.000000
6	104.000000
6	105.000000
6	105.000000
6	106.000000
6	99.000000
6	119.000000
6	104.000000
6	109.000000
6	111.000000
6	106.000000
6	91.000000
6	119.000000
6	100.000000
6	110.000000
6	106.000000
6	103.000000
6	115.000000
6	118.000000
6	113.000000
6	121.000000
6	104.000000
6	111.000000
6	115.000000
6	88.000000
6	108.000000
6	99.000000
6	110.000000
6	100.000000
6	115.000000
6	116.000000
6	115.000000
6	103.000000
6	103.000000
6	117.000000
6	92.000000
6	118.000000
6	122.000000
6	100.000000
6	109.000000
6	95.000000
6	123.000000
6	97.000000
6	119.000000
6	110.000000
6	107.000000
6	122.000000
6	109.000000
6	99.000000
6	105.000000
6	104.000000
6	106.000000
6	116.000000
6	111.000000
6	123.000000
6	119.000000
6	99.000000
6	112.000000
6	109.000000
6	129.000000
6	109.000000
6	112.000000
6	96.000000
6	119.000000
6	95.000000
6	111.000000
6	98.000000
6	112.000000
6	103.000000
6	121.000000
6	109.000000
6	113.000000
6	111.000000
6	93.000000
6	112.000000
6	104.000000
6	113.000000
6	109.000000
6	91.000000
6	111.000000
6	105.000000
6	112.000000
6	85.000000
6	97.000000
6	106.000000
6	83.000000
6	101.000000
6	90.000000
6	102.000000
6	137.000000
6	130.000000
6	105.000000
6	104.000000
6	98.000000
6	131.000000
6	103.000000
6	103.000000
6	110.000000
6	101.000000
6	113.000000
6	124.000000
6	90.000000
6	111.000000
6	102.000000
6	107.000000
6	108.000000
6	117.000000
6	106.000000
6	119.000000
6	104.000000
6	118.000000
6	108.000000
6	96.000000
6	134.000000
6	104.000000
6	103.000000
6	111.000000
6	110.000000
6	126.000000
6	118.000000
6	102.000000
6	85.000000
6	97.000000
6	110.000000
6	94.000000
6	100.000000
6	113.000000
6	114.000000
6	105.000000
6	111.000000
6	108.000000
6	101.000000
6	106.000000
6	110.000000
6	120.000000
6	100.000000
6	95.000000
6	99.000000
6	95.000000
6	106.000000
6	98.000000
6	122.000000
6	119.000000
6	100.000000
6	104.000000
6	103.000000
6	112.000000
6	105.000000
6	109.000000
6	123.000000
6	111.000000
6	116.000000
6	113.000000
6	110.000000
6	104.000000
6	121.000000
6	116.000000
6	100.000000
6	97.000000
6	101.000000
6	103.000000
6	107.000000
6	112.000000
6	105.000000
6	97.000000
6	105.000000
6	121.000000
6	100.000000
6	96.000000
6	112.000000
6	98.000000
6	96.000000
6	112.000000
6	126.000000
6	95.000000
6	112.000000
6	93.000000
6	99.000000
6	103.000000
6	103.000000
6	110.000000
6	110.000000
6	97.000000
6	118.000000
6	96.000000
6	117.000000
6	103.000000
6	111.000000
6	99.000000
6	100.000000
6	103.000000
7	93.000000
7	112.000000
7	94.000000
7	116.000000
7	116.000000
7	120.000000
7	124.000000
7	119.000000
7	98.000000
7	121.000000
7	131.000000
7	113.000000
7	105.000000
7	101.000000
7	124.000000
7	101.000000
7	105.000000
7	128.000000
7	90.000000
7	91.000000
7	126.000000
7	109.000000
7	120.000000
7	114.000000
7	110.000000
7	123.000000
7	114.000000
7	101.000000
7	106.000000
7	110.000000
7	110.000000
7	118.000000
7	88.000000
7	119.000000
7	110.000000
7	127.000000
7	114.000000
7	86.000000
7	107.000000
7	115.000000
7	106.000000
7	116.000000
7	103.000000
7	111.000000
7	114.000000
7	106.000000
7	125.000000
7	96.000000
7	102.000000
7	105.000000
7	101.000000
7	111.000000
7	125.000000
7	109.000000
7	111.000000
7	111.000000
7	102.000000
7	100.000000
7	112.000000
7	102.000000
7	102.000000
7	111.000000
7	116.000000
7	112.000000
7	116.000000
7	91.000000
7	101.000000
7	109.000000
7	112.000000
7	91.000000
7	112.000000
7	102.000000
7	117.000000
7	98.000000
7	100.000000
7	113.000000
7	96.000000
7	121.000000
7	108.000000
7	86.000000
7	98.000000
7	119.000000
7	126.000000
7	125.000000
7	126.000000
7	110.000000
7	113.000000
7	108.000000
7	96.000000
7	126.000000
7	121.000000
7	107.000000
7	106.000000
7	95.000000
7	99.000000
7	89.000000
7	95.000000
7	106.000000
7	109.000000
7	121.000000
7	113.000000
7	118.000000
7	97.000000
7	113.000000
7	124.000000
7	136.000000
7	121.000000
7	111.000000
7	112.000000
7	103.000000
7	112.000000
7	104.000000
7	111.000000
7	109.000000
7	100.000000
7	92.000000
7	108.000000
7	108.000000
7	103.000000
7	105.000000
7	102.000000
7	137.000000
7	101.000000
7	111.000000
7	104.000000
7	111.000000
7	131.000000
7	105.000000
7	109.000000
7	117.000000
7	112.000000
7	105.000000
7	113.000000
7	120.000000
7	87.000000
7	101.000000
7	109.000000
7	104.000000
7	128.000000
7	113.000000
7	116.000000
7	118.000000
7	107.000000
7	130.000000
7	107.000000
7	90.000000
7	111.000000
7	121.000000
7	112.000000
7	108.000000
7	107.000000
7	105.000000
7	110.000000
7	107.000000
7	120.000000
7	113.000000
7	105.000000
7	120.000000
7	103.000000
7	104.000000
7	107.000000
7	101.000000
7	133.000000
7	117.000000
7	119.000000
7	106.000000
7	125.000000
7	112.000000
7	114.000000
7	114.000000
7	101.000000
7	100.000000
7	121.000000
7	115.000000
7	103.000000
7	116.000000
7	113.000000
7	115.000000
7	108.000000
7	112.000000
7	117.000000
7	124.000000
7	127.000000
7	112.000000
7	110.000000
7	118.000000
7	101.000000
7	86.000000
7	113.000000
7	106.000000
7	104.000000
7	115.000000
7	103.000000
7	106.000000
7	87.000000
7	105.000000
7	97.000000
7	102.000000
7	129.000000
[truncated: 22,001 more rows]
