# Supplementary material for: Inference and control of the nosocomial transmission of methicillin-resistant Staphylococcus aureus
Source: eLife. 2018 Dec 18;7:e40977. doi: 10.7554/eLife.40977 (PMC6298769; doi:10.7554/eLife.40977)
Supplement: Figure 4—source data 1. — The data set includes: (1) distributions of inferred colonization in Figure 4A; (2) distribution of colonization probability in Figure 4B; (3) individuals’ colonization probability visualized in Figure 4C. [file elife-40977-fig4-data1.zip › Fig4C.csv]

1	0.000400
2	0.001300
3	0.006300
4	0.001700
5	0.000600
6	0.000400
7	0.004100
8	0.001100
9	0.000100
10	0.001000
11	0.008600
12	0.000000
13	0.000100
14	0.000100
15	0.000700
16	0.000000
17	0.001100
18	0.004200
19	0.038800
20	0.000800
21	0.000200
22	0.001100
23	0.006500
24	0.144500
25	0.145000
26	0.127000
27	0.002800
28	0.000300
29	0.002700
30	0.132100
31	0.009500
32	0.000000
33	0.000400
34	0.128300
35	0.007500
36	0.040600
37	0.147200
38	0.132300
39	0.128200
40	0.002500
41	0.002200
42	0.001500
43	0.000000
44	0.003000
45	0.000400
46	0.006700
47	0.042100
48	0.000900
49	0.155700
50	0.000100
51	0.000000
52	0.009200
53	0.000900
54	0.039800
55	0.000000
56	0.000100
57	0.000100
58	0.138600
59	0.001300
60	0.000100
61	0.144600
62	0.001100
63	0.141500
64	0.000000
65	0.000800
66	0.002300
67	0.000000
68	0.000700
69	0.000200
70	0.000400
71	0.137200
72	0.005900
73	0.128500
74	0.000000
75	0.043500
76	0.128200
77	0.000200
78	0.010200
79	0.000100
80	0.041000
81	0.003100
82	0.000400
83	0.003300
84	0.002600
85	0.006900
86	0.000000
87	0.002200
88	0.044800
89	0.117000
90	0.004200
91	0.151300
92	0.006500
93	0.020600
94	0.009000
95	0.142600
96	0.000700
97	0.139200
98	0.129800
99	0.002000
100	0.121300
101	0.009600
102	0.002200
103	0.000000
104	0.000700
105	0.003900
106	0.001000
107	0.091900
108	0.142400
109	0.001100
110	0.144900
111	0.000200
112	0.000100
113	0.000000
114	0.005100
115	0.005500
116	0.126300
117	0.000200
118	0.006900
119	0.148400
120	0.044200
121	0.043700
122	0.124700
123	0.000000
124	0.000600
125	0.006200
126	0.068500
127	0.037100
128	0.001600
129	0.000300
130	0.001600
131	0.000300
132	0.001000
133	0.102600
134	0.000600
135	0.000200
136	0.059700
137	0.017800
138	0.003000
139	0.000000
140	0.000900
141	0.000000
142	0.005800
143	0.002600
144	0.000500
145	0.000000
146	0.000000
147	0.002000
148	0.000000
149	0.003600
150	0.000000
151	0.000000
152	0.000100
153	0.010100
154	0.000000
155	0.000000
156	0.000000
157	0.003700
158	0.000200
159	0.003000
160	0.000000
161	0.000100
162	0.002200
163	0.000000
164	0.000100
165	0.002200
166	0.001100
167	0.000200
168	0.000700
169	0.000100
170	0.000100
171	0.011300
172	0.000000
173	0.000000
174	0.000100
175	0.000100
176	0.000000
177	0.000300
178	0.000000
179	0.000000
180	0.000000
181	0.000000
182	0.000000
183	0.000000
184	0.000000
185	0.000800
186	0.000000
187	0.000100
188	0.000000
189	0.000200
190	0.003300
191	0.000200
192	0.000100
193	0.001100
194	0.000000
195	0.000900
196	0.004500
197	0.001900
198	0.000000
199	0.000000
200	0.000000
201	0.000100
202	0.000800
203	0.000000
204	0.000000
205	0.000100
206	0.000300
207	0.000100
208	0.000400
209	0.000000
210	0.002700
211	0.000100
212	0.001700
213	0.000000
214	0.010200
215	0.000000
216	0.000000
217	0.002900
218	0.000100
219	0.002900
220	0.000100
221	0.000300
222	0.000000
223	0.001800
224	0.001200
225	0.000000
226	0.011200
227	0.000500
228	0.000300
229	0.002000
230	0.000000
231	0.000800
232	0.000600
233	0.002400
234	0.000000
235	0.001100
236	0.000200
237	0.000600
238	0.000000
239	0.001000
240	0.000000
241	0.000000
242	0.000600
243	0.000800
244	0.000400
245	0.000000
246	0.000300
247	0.000100
248	0.000200
249	0.001800
250	0.000000
251	0.002900
252	0.000000
253	0.000000
254	0.000000
255	0.000100
256	0.000300
257	0.003900
258	0.000000
259	0.003300
260	0.000100
261	0.000400
262	0.001200
263	0.000100
264	0.001200
265	0.000000
266	0.000500
267	0.000300
268	0.000100
269	0.000400
270	0.000900
271	0.000600
272	0.000000
273	0.009000
274	0.000200
275	0.000100
276	0.000500
277	0.000100
278	0.000000
279	0.000600
280	0.000200
281	0.000000
282	0.000000
283	0.000800
284	0.000300
285	0.000200
286	0.000000
287	0.000800
288	0.000100
289	0.000000
290	0.000100
291	0.000000
292	0.005400
293	0.000100
294	0.000700
295	0.000000
296	0.000000
297	0.000200
298	0.000200
299	0.000000
300	0.000100
301	0.000500
302	0.000000
303	0.003700
304	0.003300
305	0.001000
306	0.000600
307	0.000100
308	0.000000
309	0.000000
310	0.000200
311	0.000100
312	0.000100
313	0.000100
314	0.000100
315	0.000000
316	0.000000
317	0.000000
318	0.000200
319	0.014600
320	0.000900
321	0.000000
322	0.000000
323	0.000700
324	0.000200
325	0.036300
326	0.000200
327	0.000000
328	0.001200
329	0.002300
330	0.000000
331	0.000000
332	0.000200
333	0.002600
334	0.003600
335	0.000000
336	0.000000
337	0.000100
338	0.000500
339	0.000500
340	0.000100
341	0.002700
342	0.000200
343	0.000600
344	0.004000
345	0.000100
346	0.000000
347	0.000000
348	0.004800
349	0.000000
350	0.000100
351	0.000000
352	0.000200
353	0.001200
354	0.000000
355	0.000400
356	0.002100
357	0.005100
358	0.000100
359	0.000400
360	0.000200
361	0.000300
362	0.000200
363	0.003600
364	0.001800
365	0.000400
366	0.005300
367	0.000300
368	0.000900
369	0.000500
370	0.001200
371	0.000400
372	0.001100
373	0.000900
374	0.000000
375	0.000000
376	0.000000
377	0.001200
378	0.000600
379	0.000100
380	0.000000
381	0.002100
382	0.000000
383	0.002500
384	0.000000
385	0.000200
386	0.000200
387	0.001200
388	0.000600
389	0.000100
390	0.000400
391	0.000000
392	0.000100
393	0.000000
394	0.000000
395	0.000000
396	0.000000
397	0.000700
398	0.000300
399	0.002000
400	0.000000
401	0.001500
402	0.000100
403	0.002500
404	0.000100
405	0.000000
406	0.000100
407	0.000000
408	0.011600
409	0.000000
410	0.000400
411	0.000100
412	0.003700
413	0.003100
414	0.000000
415	0.000100
416	0.000000
417	0.000900
418	0.000000
419	0.000200
420	0.000800
421	0.003100
422	0.000000
423	0.000000
424	0.000000
425	0.000000
426	0.000100
427	0.000500
428	0.002600
429	0.003900
430	0.000400
431	0.000100
432	0.001300
433	0.001200
434	0.000000
435	0.000800
436	0.000800
437	0.000000
438	0.005400
439	0.000000
440	0.000300
441	0.002200
442	0.000200
443	0.001800
444	0.000000
445	0.000000
446	0.000000
447	0.000000
448	0.000200
449	0.000200
450	0.004000
451	0.000900
452	0.000000
453	0.000000
454	0.000600
455	0.000000
456	0.000000
457	0.000000
458	0.002800
459	0.000100
460	0.000000
461	0.014800
462	0.000000
463	0.000100
464	0.000000
465	0.000000
466	0.001200
467	0.000200
468	0.000700
469	0.007900
470	0.000600
471	0.001300
472	0.000000
473	0.002300
474	0.000200
475	0.000200
476	0.000800
477	0.000300
478	0.000000
479	0.000500
480	0.036300
481	0.000100
482	0.000000
483	0.000400
484	0.000700
485	0.000000
486	0.000000
487	0.000000
488	0.000000
489	0.000100
490	0.000200
491	0.001400
492	0.000000
493	0.000800
494	0.000000
495	0.000800
496	0.000800
497	0.000100
498	0.000300
499	0.000000
500	0.000000
501	0.000800
502	0.000100
503	0.000700
504	0.001500
505	0.000000
506	0.001100
507	0.000100
508	0.000500
509	0.000600
510	0.000000
511	0.000900
512	0.001400
513	0.000000
514	0.000000
515	0.000000
516	0.000000
517	0.000000
518	0.000100
519	0.000000
520	0.001100
521	0.002200
522	0.000000
523	0.000500
524	0.000200
525	0.000000
526	0.000000
527	0.000200
528	0.000200
529	0.000600
530	0.000600
531	0.000000
532	0.000000
533	0.000400
534	0.001700
535	0.000000
536	0.000000
537	0.000000
538	0.002100
539	0.005300
540	0.000000
541	0.000500
542	0.000200
543	0.000000
544	0.000000
545	0.000200
546	0.000000
547	0.000600
548	0.001000
549	0.001500
550	0.000000
551	0.000000
552	0.000700
553	0.000000
554	0.000000
555	0.001200
556	0.000000
557	0.000000
558	0.001300
559	0.000000
560	0.000000
561	0.000000
562	0.000000
563	0.000300
564	0.000200
565	0.000100
566	0.001500
567	0.001700
568	0.000300
569	0.000000
570	0.000200
571	0.001100
572	0.001200
573	0.004300
574	0.003700
575	0.001100
576	0.000100
577	0.000900
578	0.000000
579	0.005200
580	0.000100
581	0.000300
582	0.000700
583	0.000100
584	0.000000
585	0.000200
586	0.004200
587	0.000200
588	0.000000
589	0.008200
590	0.000500
591	0.000800
592	0.000200
593	0.004100
594	0.003600
595	0.000400
596	0.000200
597	0.001100
598	0.002000
599	0.000100
600	0.000300
601	0.005500
602	0.000200
603	0.002700
604	0.000000
605	0.001000
606	0.000000
607	0.000100
608	0.001400
609	0.000100
610	0.000100
611	0.000100
612	0.000000
613	0.002900
614	0.000600
615	0.000600
616	0.000000
617	0.000600
618	0.000100
619	0.000000
620	0.009800
621	0.001700
622	0.000800
623	0.000900
624	0.000800
625	0.000000
626	0.000000
627	0.000000
628	0.000800
629	0.000100
630	0.001200
631	0.000000
632	0.001900
633	0.000100
634	0.000000
635	0.000000
636	0.000000
637	0.001000
638	0.000300
639	0.000200
640	0.000000
641	0.000000
642	0.000100
643	0.000200
644	0.000000
645	0.000500
646	0.000000
647	0.000000
648	0.000000
649	0.000100
650	0.001100
651	0.002300
652	0.000100
653	0.000000
654	0.000700
655	0.000700
656	0.000200
657	0.000000
658	0.000000
659	0.000300
660	0.000200
661	0.000900
662	0.002600
663	0.000000
664	0.000000
665	0.000000
666	0.000700
667	0.000000
668	0.000900
669	0.000000
670	0.000200
671	0.004300
672	0.000200
673	0.000000
674	0.001200
675	0.000100
676	0.000000
677	0.000000
678	0.000700
679	0.000900
680	0.000200
681	0.000000
682	0.000500
683	0.000000
684	0.000200
685	0.000200
686	0.000000
687	0.002100
688	0.000000
689	0.000200
690	0.000000
691	0.000000
692	0.000000
693	0.000100
694	0.000000
695	0.000200
696	0.000000
697	0.000800
698	0.000400
699	0.001600
700	0.000200
701	0.001700
702	0.000000
703	0.000200
704	0.000100
705	0.000700
706	0.004100
707	0.001000
708	0.000500
709	0.000500
710	0.000000
711	0.000000
712	0.002200
713	0.000000
714	0.000200
715	0.000000
716	0.000000
717	0.000600
718	0.000200
719	0.000000
720	0.000000
721	0.000100
722	0.000000
723	0.000000
724	0.000400
725	0.000000
726	0.000000
727	0.000100
728	0.000000
729	0.000100
730	0.003900
731	0.000400
732	0.001900
733	0.000300
734	0.000100
735	0.000900
736	0.000100
737	0.000000
738	0.003500
739	0.002100
740	0.000100
741	0.000000
742	0.001300
743	0.000000
744	0.000000
745	0.000000
746	0.000100
747	0.000200
748	0.001700
749	0.003400
750	0.000100
751	0.002100
752	0.000200
753	0.000000
754	0.000000
755	0.001200
756	0.000000
757	0.000000
758	0.000100
759	0.000400
760	0.002100
761	0.000000
762	0.001000
763	0.000000
764	0.000000
765	0.000000
766	0.000100
767	0.002600
768	0.000400
769	0.000000
770	0.000000
771	0.000000
772	0.003900
773	0.000400
774	0.000100
775	0.000000
776	0.000100
777	0.000300
778	0.000500
779	0.000000
780	0.002100
781	0.000800
782	0.000000
783	0.000100
784	0.000000
785	0.000000
786	0.000000
787	0.000100
788	0.000100
789	0.002800
790	0.000000
791	0.000000
792	0.000100
793	0.000000
794	0.001200
795	0.000300
796	0.002700
797	0.000000
798	0.000000
799	0.000200
800	0.000000
801	0.000400
802	0.000500
803	0.000000
804	0.000600
805	0.000600
806	0.000000
807	0.000000
808	0.000200
809	0.000000
810	0.005600
811	0.005800
812	0.000100
813	0.000000
814	0.000000
815	0.000200
816	0.000000
817	0.000400
818	0.000100
819	0.000300
820	0.000100
821	0.000100
822	0.000200
823	0.000600
824	0.007400
825	0.000100
826	0.002100
827	0.001400
828	0.000000
829	0.000200
830	0.000000
831	0.000000
832	0.001100
833	0.000200
834	0.000000
835	0.000100
836	0.007200
837	0.000100
838	0.000200
839	0.000300
840	0.000400
841	0.000000
842	0.018300
843	0.000000
844	0.000200
845	0.000400
846	0.000600
847	0.000000
848	0.000000
849	0.000300
850	0.001700
851	0.000000
852	0.000100
853	0.001700
854	0.000000
855	0.002300
856	0.000300
857	0.000100
858	0.000100
859	0.000400
860	0.000100
861	0.000200
862	0.000000
863	0.000300
864	0.003200
865	0.000000
866	0.000000
867	0.000300
868	0.000000
869	0.000200
870	0.000400
871	0.003400
872	0.001100
873	0.002200
874	0.000000
875	0.000700
876	0.000000
877	0.000000
878	0.000100
879	0.010300
880	0.000000
881	0.000000
882	0.000100
883	0.000600
884	0.001500
885	0.001400
886	0.000000
887	0.000000
888	0.002600
889	0.000100
890	0.004100
891	0.003300
892	0.000000
893	0.000000
894	0.000300
895	0.000400
896	0.002200
897	0.000000
898	0.000100
899	0.000000
900	0.002200
901	0.014000
902	0.000000
903	0.000800
904	0.000000
905	0.011000
906	0.000200
907	0.003000
908	0.000400
909	0.000000
910	0.000300
911	0.000000
912	0.003800
913	0.001300
914	0.000000
915	0.000000
916	0.000000
917	0.000000
918	0.000000
919	0.000000
920	0.001900
921	0.000000
922	0.000900
923	0.000200
924	0.001600
925	0.000500
926	0.000600
927	0.000200
928	0.001200
929	0.000100
930	0.000600
931	0.003700
932	0.004100
933	0.000000
934	0.000100
935	0.000000
936	0.000000
937	0.001400
938	0.000000
939	0.002600
940	0.000000
941	0.000000
942	0.001600
943	0.001600
944	0.000300
945	0.000000
946	0.000800
947	0.000100
948	0.000700
949	0.000000
950	0.000100
951	0.000100
952	0.001300
953	0.000000
954	0.000900
955	0.002300
956	0.000800
957	0.000100
958	0.001000
959	0.000000
960	0.000100
961	0.000400
962	0.003000
963	0.000500
964	0.000300
965	0.000700
966	0.035500
967	0.000100
968	0.000000
969	0.000000
970	0.004900
971	0.001600
972	0.000600
973	0.000700
974	0.001700
975	0.000000
976	0.000100
977	0.000100
978	0.000000
979	0.000300
980	0.000000
981	0.000000
982	0.000000
983	0.000000
984	0.000000
985	0.003200
986	0.000000
987	0.000000
988	0.000400
989	0.000300
990	0.000100
991	0.001100
992	0.000000
993	0.000000
994	0.000800
995	0.001300
996	0.000100
997	0.000900
998	0.000500
999	0.000000
1000	0.000100
1001	0.000400
1002	0.000600
1003	0.000300
1004	0.000600
1005	0.000200
1006	0.000800
1007	0.000900
1008	0.000400
1009	0.000000
1010	0.001800
1011	0.001100
1012	0.002700
1013	0.001100
1014	0.000200
1015	0.000200
1016	0.000000
1017	0.000800
1018	0.000000
1019	0.002500
1020	0.000200
1021	0.000100
1022	0.000400
1023	0.000400
1024	0.000000
1025	0.001300
1026	0.000900
1027	0.000000
1028	0.000300
1029	0.000100
1030	0.000000
1031	0.000200
1032	0.000100
1033	0.000900
1034	0.000500
1035	0.000300
1036	0.001100
1037	0.003200
1038	0.000000
1039	0.002500
1040	0.000000
1041	0.000700
1042	0.000000
1043	0.000100
1044	0.000000
1045	0.000300
1046	0.000400
1047	0.000200
1048	0.000100
1049	0.003500
1050	0.000200
1051	0.003800
1052	0.000000
1053	0.001300
1054	0.000000
1055	0.000000
1056	0.000000
1057	0.000800
1058	0.000200
1059	0.000000
1060	0.013300
1061	0.000700
1062	0.000000
1063	0.000100
1064	0.000600
1065	0.000000
1066	0.000000
1067	0.000000
1068	0.000300
1069	0.000000
1070	0.001200
1071	0.000000
1072	0.004400
1073	0.000000
1074	0.003700
1075	0.000000
1076	0.000200
1077	0.001700
1078	0.000000
1079	0.000200
1080	0.000100
1081	0.001500
1082	0.000400
1083	0.007700
1084	0.000000
1085	0.000000
1086	0.000100
1087	0.000000
1088	0.000600
1089	0.004200
1090	0.003000
1091	0.000300
1092	0.000100
1093	0.000200
1094	0.000000
1095	0.005600
1096	0.000200
1097	0.000000
1098	0.000000
1099	0.000000
1100	0.001800
1101	0.001500
1102	0.000000
1103	0.000400
1104	0.001300
1105	0.036000
1106	0.000100
1107	0.000000
1108	0.000000
1109	0.001500
1110	0.000600
1111	0.001100
1112	0.000200
1113	0.000000
1114	0.001100
1115	0.001100
1116	0.000200
1117	0.000800
1118	0.000500
1119	0.000000
1120	0.000000
1121	0.000000
1122	0.006700
1123	0.000200
1124	0.000500
1125	0.000100
1126	0.000600
1127	0.000300
1128	0.000100
1129	0.000000
1130	0.000300
1131	0.000100
1132	0.000300
1133	0.000500
1134	0.000000
1135	0.000100
1136	0.000000
1137	0.001900
1138	0.000000
1139	0.000000
1140	0.002000
1141	0.001300
1142	0.000000
1143	0.000000
1144	0.000100
1145	0.001700
1146	0.002700
1147	0.000800
1148	0.000100
1149	0.001500
1150	0.000800
1151	0.000000
1152	0.000000
1153	0.001000
1154	0.000000
1155	0.000000
1156	0.004300
1157	0.000200
1158	0.000000
1159	0.000000
1160	0.000200
1161	0.000200
1162	0.000000
1163	0.001200
1164	0.003800
1165	0.013500
1166	0.000000
1167	0.000000
1168	0.000000
1169	0.000000
1170	0.000000
1171	0.000000
1172	0.000600
1173	0.000100
1174	0.002300
1175	0.001800
1176	0.000100
1177	0.001500
1178	0.004600
1179	0.000100
1180	0.000000
1181	0.015400
1182	0.000000
1183	0.001100
1184	0.005200
1185	0.000000
1186	0.000000
1187	0.000000
1188	0.001400
1189	0.038300
1190	0.001000
1191	0.000300
1192	0.000200
1193	0.000100
1194	0.000100
1195	0.000000
1196	0.001100
1197	0.000500
1198	0.000000
1199	0.000000
1200	0.000000
1201	0.000000
1202	0.003600
1203	0.000100
1204	0.000800
1205	0.000000
1206	0.000300
1207	0.002000
1208	0.000600
1209	0.000000
1210	0.000000
1211	0.000800
1212	0.000000
1213	0.000000
1214	0.000100
1215	0.000000
1216	0.007100
1217	0.000900
1218	0.000100
1219	0.006500
1220	0.000500
1221	0.000700
1222	0.000200
1223	0.000100
1224	0.000000
1225	0.000100
1226	0.000100
1227	0.000000
1228	0.000000
1229	0.000500
1230	0.000300
1231	0.000200
1232	0.000000
1233	0.000300
1234	0.000400
1235	0.000000
1236	0.025500
1237	0.001300
1238	0.000100
1239	0.000000
1240	0.000200
1241	0.000000
1242	0.000000
1243	0.000300
1244	0.000000
1245	0.009400
1246	0.000100
1247	0.000000
1248	0.000000
1249	0.001300
1250	0.002500
1251	0.000000
1252	0.000100
1253	0.000100
1254	0.000000
1255	0.000200
1256	0.000000
1257	0.000100
1258	0.000000
1259	0.000000
1260	0.000000
1261	0.003100
1262	0.000500
1263	0.000000
1264	0.000200
1265	0.000000
1266	0.000000
1267	0.002300
1268	0.000200
1269	0.000400
1270	0.000000
1271	0.000700
1272	0.000100
1273	0.000000
1274	0.000000
1275	0.010500
1276	0.000000
1277	0.000400
1278	0.000000
1279	0.001600
1280	0.000500
1281	0.000000
1282	0.000000
1283	0.000000
1284	0.000100
1285	0.000600
1286	0.015100
1287	0.000100
1288	0.000500
1289	0.000000
1290	0.000400
1291	0.000100
1292	0.002800
1293	0.000400
1294	0.000000
1295	0.000100
1296	0.000400
1297	0.000600
1298	0.000000
1299	0.001800
1300	0.000000
1301	0.000000
1302	0.000400
1303	0.000100
1304	0.000100
1305	0.000000
1306	0.000000
1307	0.012400
1308	0.000800
1309	0.000000
1310	0.000000
1311	0.000000
1312	0.000200
1313	0.003400
1314	0.000800
1315	0.003500
1316	0.000000
1317	0.000100
1318	0.000100
1319	0.000100
1320	0.000200
1321	0.000000
1322	0.000200
1323	0.000500
1324	0.000000
1325	0.001300
1326	0.000000
1327	0.000000
1328	0.000400
1329	0.000900
1330	0.000100
1331	0.000200
1332	0.002600
1333	0.000200
1334	0.003500
1335	0.002300
1336	0.000000
1337	0.001600
1338	0.001200
1339	0.000000
1340	0.000200
1341	0.000000
1342	0.000300
1343	0.000000
1344	0.001400
1345	0.000000
1346	0.003200
1347	0.000500
1348	0.000000
1349	0.000000
1350	0.000000
1351	0.000600
1352	0.000000
1353	0.000000
1354	0.000300
1355	0.000000
1356	0.000000
1357	0.000000
1358	0.000200
1359	0.000300
1360	0.001300
1361	0.000100
1362	0.002500
1363	0.001000
1364	0.000000
1365	0.000100
1366	0.000200
1367	0.006900
1368	0.006300
1369	0.000000
1370	0.007400
1371	0.003000
1372	0.000700
1373	0.000000
1374	0.000800
1375	0.000600
1376	0.000400
1377	0.000000
1378	0.000000
1379	0.000200
1380	0.000300
1381	0.000000
1382	0.000000
1383	0.000100
1384	0.002000
1385	0.000400
1386	0.000100
1387	0.000000
1388	0.004200
1389	0.040900
1390	0.002600
1391	0.000200
1392	0.000000
1393	0.000000
1394	0.000600
1395	0.000300
1396	0.011300
1397	0.000000
1398	0.000300
1399	0.000100
1400	0.000400
1401	0.000100
1402	0.000000
1403	0.000200
1404	0.000400
1405	0.000000
1406	0.003000
1407	0.001000
1408	0.000000
1409	0.000600
1410	0.000200
1411	0.000000
1412	0.000100
1413	0.008300
1414	0.000600
1415	0.000300
1416	0.000000
1417	0.000300
1418	0.000100
1419	0.000600
1420	0.000800
1421	0.000100
1422	0.000300
1423	0.001500
1424	0.000700
1425	0.000000
1426	0.001400
1427	0.000000
1428	0.000100
1429	0.000000
1430	0.000000
1431	0.000200
1432	0.000600
1433	0.000300
1434	0.000300
1435	0.001000
1436	0.000100
1437	0.000700
1438	0.000000
1439	0.002500
1440	0.015700
1441	0.000200
1442	0.000300
1443	0.000400
1444	0.003100
1445	0.000000
1446	0.000000
1447	0.000100
1448	0.000000
1449	0.000300
1450	0.003800
1451	0.000700
1452	0.000000
1453	0.000000
1454	0.000100
1455	0.000000
1456	0.001300
1457	0.000100
1458	0.000500
1459	0.000100
1460	0.001100
1461	0.000300
1462	0.000000
1463	0.000100
1464	0.000200
1465	0.000000
1466	0.000000
1467	0.000000
1468	0.005400
1469	0.000300
1470	0.000000
1471	0.000600
1472	0.000100
1473	0.000100
1474	0.001600
1475	0.004700
1476	0.002100
1477	0.000000
1478	0.000000
1479	0.004000
1480	0.011800
1481	0.004000
1482	0.001300
1483	0.000000
1484	0.000700
1485	0.001000
1486	0.000000
1487	0.000500
1488	0.000100
1489	0.000100
1490	0.006700
1491	0.002700
1492	0.001800
1493	0.000200
1494	0.000400
1495	0.002300
1496	0.000200
1497	0.000100
1498	0.001500
1499	0.000000
1500	0.000300
1501	0.000000
1502	0.000000
1503	0.000700
1504	0.001400
1505	0.000100
1506	0.000100
1507	0.000700
1508	0.001300
1509	0.005400
1510	0.000100
1511	0.000200
1512	0.000100
1513	0.000100
1514	0.000300
1515	0.000800
1516	0.000500
1517	0.000200
1518	0.006600
1519	0.000300
1520	0.000000
1521	0.003400
1522	0.000700
1523	0.003700
1524	0.000100
1525	0.000000
1526	0.000300
1527	0.000100
1528	0.000600
1529	0.000500
1530	0.000000
1531	0.001300
1532	0.000000
1533	0.001000
1534	0.000000
1535	0.000000
1536	0.000100
1537	0.000700
1538	0.000200
1539	0.000800
1540	0.000500
1541	0.000000
1542	0.000300
1543	0.012000
1544	0.000300
1545	0.000200
1546	0.001200
1547	0.000800
1548	0.000000
1549	0.002700
1550	0.000000
1551	0.001200
1552	0.000800
1553	0.000100
1554	0.000000
1555	0.001100
1556	0.000300
1557	0.000300
1558	0.001100
1559	0.000100
1560	0.000000
1561	0.000300
1562	0.000000
1563	0.000000
1564	0.000000
1565	0.001400
1566	0.000400
1567	0.002000
1568	0.000000
1569	0.008500
1570	0.000100
1571	0.001200
1572	0.000900
1573	0.000400
1574	0.000100
1575	0.003300
1576	0.000100
1577	0.001100
1578	0.000500
1579	0.000000
1580	0.000700
1581	0.000800
1582	0.001100
1583	0.000000
1584	0.000800
1585	0.000700
1586	0.000300
1587	0.000000
1588	0.001500
1589	0.000000
1590	0.000500
1591	0.000500
1592	0.000000
1593	0.000100
1594	0.000100
1595	0.000000
1596	0.000600
1597	0.000000
1598	0.000200
1599	0.000600
1600	0.000200
1601	0.000000
1602	0.000000
1603	0.003200
1604	0.000000
1605	0.000000
1606	0.004000
1607	0.000600
1608	0.000300
1609	0.000000
1610	0.000000
1611	0.000000
1612	0.000300
1613	0.001000
1614	0.002600
1615	0.000000
1616	0.000700
1617	0.000100
1618	0.000100
1619	0.003600
1620	0.000100
1621	0.000300
1622	0.000200
1623	0.000500
1624	0.000300
1625	0.000000
1626	0.000300
1627	0.002000
1628	0.000000
1629	0.000000
1630	0.000300
1631	0.008100
1632	0.000000
1633	0.008300
1634	0.000400
1635	0.001200
1636	0.000000
1637	0.000000
1638	0.000000
1639	0.000000
1640	0.000000
1641	0.000000
1642	0.000200
1643	0.003100
1644	0.000500
1645	0.000200
1646	0.004500
1647	0.002000
1648	0.000100
1649	0.000700
1650	0.000100
1651	0.000100
1652	0.000000
1653	0.000000
1654	0.003000
1655	0.000000
1656	0.000800
1657	0.000600
1658	0.000000
1659	0.006900
1660	0.000300
1661	0.000100
1662	0.000400
1663	0.000100
1664	0.000000
1665	0.003300
1666	0.000800
1667	0.007900
1668	0.000100
1669	0.000200
1670	0.001500
1671	0.000700
1672	0.000000
1673	0.000200
1674	0.000100
1675	0.000400
1676	0.001900
1677	0.000000
1678	0.002000
1679	0.000800
1680	0.000300
1681	0.000600
1682	0.001600
1683	0.003400
1684	0.001000
1685	0.000900
1686	0.000000
1687	0.000000
1688	0.000200
1689	0.000100
1690	0.000100
1691	0.000000
1692	0.000000
1693	0.000200
1694	0.000300
1695	0.000000
1696	0.000300
1697	0.000400
1698	0.001000
1699	0.000500
1700	0.000400
1701	0.000000
1702	0.000000
1703	0.000000
1704	0.000100
1705	0.000200
1706	0.000100
1707	0.001500
1708	0.000000
1709	0.000000
1710	0.000600
1711	0.006500
1712	0.000500
1713	0.001000
1714	0.000000
1715	0.002800
1716	0.002200
1717	0.000000
1718	0.000100
1719	0.000300
1720	0.001200
1721	0.000200
1722	0.000000
1723	0.000500
1724	0.003700
1725	0.000000
1726	0.000000
1727	0.000000
1728	0.005000
1729	0.001500
1730	0.000000
1731	0.001400
1732	0.000200
1733	0.000400
1734	0.000300
1735	0.000000
1736	0.000500
1737	0.000300
1738	0.000800
1739	0.000500
1740	0.014400
1741	0.000000
1742	0.000000
1743	0.000100
1744	0.001100
1745	0.000500
1746	0.001500
1747	0.000000
1748	0.008000
1749	0.000600
1750	0.001200
1751	0.000000
1752	0.000400
1753	0.000300
1754	0.001400
1755	0.000000
1756	0.000100
1757	0.000300
1758	0.000000
1759	0.000000
1760	0.000000
1761	0.000000
1762	0.000100
1763	0.001800
1764	0.000000
1765	0.000000
1766	0.000300
1767	0.000000
1768	0.000300
1769	0.000100
1770	0.000800
1771	0.000500
1772	0.000000
1773	0.000500
1774	0.000200
1775	0.000200
1776	0.000000
1777	0.000400
1778	0.000500
1779	0.000500
1780	0.000200
1781	0.000000
1782	0.003900
1783	0.001600
1784	0.000000
1785	0.000100
1786	0.000000
1787	0.002600
1788	0.001400
1789	0.000000
1790	0.003700
1791	0.000300
1792	0.000100
1793	0.000500
1794	0.000100
1795	0.000000
1796	0.000000
1797	0.000000
1798	0.000100
1799	0.000000
1800	0.000100
1801	0.000500
1802	0.000500
1803	0.000400
1804	0.000100
1805	0.000400
1806	0.001500
1807	0.001500
1808	0.000600
1809	0.000400
1810	0.000300
1811	0.002200
1812	0.000300
1813	0.001200
1814	0.000200
1815	0.001600
1816	0.000000
1817	0.001500
1818	0.000000
1819	0.000100
1820	0.000200
1821	0.000100
1822	0.000200
1823	0.000000
1824	0.000000
1825	0.000100
1826	0.000000
1827	0.003000
1828	0.007400
1829	0.000000
1830	0.000100
1831	0.000400
1832	0.000000
1833	0.000500
1834	0.000100
1835	0.000900
1836	0.001800
1837	0.000500
1838	0.000100
1839	0.005000
1840	0.000000
1841	0.001800
1842	0.001000
1843	0.000000
1844	0.015300
1845	0.000600
1846	0.000300
1847	0.000000
1848	0.000100
1849	0.000300
1850	0.002800
1851	0.001600
1852	0.001400
1853	0.000500
1854	0.000000
1855	0.000700
1856	0.001500
1857	0.000000
1858	0.003200
1859	0.000200
1860	0.000100
1861	0.000000
1862	0.001400
1863	0.000000
1864	0.000500
1865	0.000000
1866	0.000000
1867	0.014000
1868	0.003000
1869	0.000200
1870	0.000000
1871	0.000100
1872	0.000100
1873	0.000200
1874	0.000300
1875	0.000100
1876	0.000400
1877	0.038300
1878	0.001300
1879	0.003700
1880	0.000100
1881	0.000400
1882	0.004400
1883	0.000000
1884	0.000300
1885	0.000100
1886	0.000000
1887	0.000000
1888	0.000000
1889	0.000400
1890	0.000100
1891	0.000600
1892	0.001000
1893	0.000000
1894	0.001800
1895	0.000000
1896	0.000000
1897	0.000800
1898	0.000500
1899	0.000000
1900	0.000200
1901	0.000000
1902	0.000000
1903	0.000100
1904	0.000200
1905	0.008100
1906	0.000000
1907	0.000400
1908	0.000000
1909	0.000200
1910	0.000000
1911	0.000100
1912	0.000000
1913	0.000000
1914	0.000300
1915	0.003200
1916	0.000700
1917	0.000400
1918	0.000200
1919	0.000200
1920	0.000600
1921	0.000100
1922	0.000000
1923	0.000000
1924	0.000200
1925	0.000000
1926	0.000200
1927	0.000100
1928	0.000000
1929	0.000100
1930	0.001000
1931	0.000200
1932	0.000000
1933	0.001300
1934	0.002000
1935	0.000600
1936	0.000200
1937	0.000000
1938	0.000100
1939	0.000100
1940	0.000000
1941	0.000600
1942	0.011600
1943	0.000000
1944	0.003100
1945	0.000600
1946	0.000000
1947	0.003200
1948	0.000000
1949	0.000000
1950	0.000100
1951	0.000100
1952	0.000000
1953	0.000000
1954	0.000300
1955	0.000800
1956	0.000000
1957	0.000000
1958	0.000000
1959	0.001000
1960	0.000100
1961	0.004000
1962	0.001600
1963	0.000000
1964	0.000000
1965	0.000000
1966	0.002900
1967	0.000300
1968	0.000100
1969	0.000500
1970	0.000100
1971	0.000900
1972	0.000000
1973	0.000000
1974	0.000600
1975	0.005600
1976	0.000700
1977	0.000000
1978	0.000300
1979	0.000000
1980	0.000100
1981	0.000600
1982	0.000100
1983	0.017200
1984	0.000000
1985	0.000100
1986	0.000000
1987	0.000200
1988	0.000100
1989	0.003200
1990	0.000000
1991	0.000100
1992	0.000000
1993	0.000200
1994	0.000000
1995	0.000100
1996	0.000500
1997	0.000200
1998	0.000000
1999	0.000000
2000	0.000000
[truncated: 7,405 more rows]
