# Supplementary material for: Inference and control of the nosocomial transmission of methicillin-resistant Staphylococcus aureus
Source: eLife. 2018 Dec 18;7:e40977. doi: 10.7554/eLife.40977 (PMC6298769; doi:10.7554/eLife.40977)
Supplement: Figure 4—source data 1. — The data set includes: (1) distributions of inferred colonization in Figure 4A; (2) distribution of colonization probability in Figure 4B; (3) individuals’ colonization probability visualized in Figure 4C. [file elife-40977-fig4-data1.zip › Fig4B.csv]

cprob	prob
0.000100	0.452100
0.000200	0.081233
0.000300	0.056672
0.000400	0.046890
0.000500	0.037427
0.000600	0.029878
0.000700	0.023498
0.000800	0.021691
0.000900	0.016693
0.001000	0.012972
0.001100	0.014567
0.001200	0.012334
0.001300	0.010101
0.001400	0.009463
0.001500	0.007974
0.001600	0.006911
0.001700	0.006911
0.001800	0.007230
0.001900	0.005742
0.002000	0.005529
0.002100	0.004785
0.002200	0.005210
0.002300	0.005423
0.002400	0.004253
0.002500	0.003934
0.002600	0.005210
0.002700	0.004147
0.002800	0.003402
0.002900	0.003509
0.003000	0.004572
0.003100	0.002658
0.003200	0.002552
0.003300	0.002764
0.003400	0.002658
0.003500	0.002552
0.003600	0.001808
0.003700	0.002658
0.003800	0.002658
0.003900	0.002658
0.004000	0.002020
0.004100	0.002552
0.004200	0.001595
0.004300	0.001914
0.004400	0.002127
0.004500	0.001595
0.004600	0.001276
0.004700	0.000851
0.004800	0.000851
0.004900	0.001276
0.005000	0.001595
0.005100	0.000957
0.005200	0.001701
0.005300	0.001170
0.005400	0.001595
0.005500	0.000744
0.005600	0.000957
0.005700	0.000319
0.005800	0.000851
0.005900	0.000532
0.006000	0.000319
0.006100	0.000319
0.006200	0.000425
0.006300	0.000532
0.006400	0.000638
0.006500	0.000957
0.006600	0.000213
0.006700	0.000851
0.006800	0.000213
0.006900	0.000744
0.007000	0.000213
0.007100	0.000106
0.007200	0.000319
0.007300	0.000532
0.007400	0.000851
0.007500	0.000213
0.007600	0.000425
0.007700	0.000319
0.007800	0.000213
0.007900	0.000638
0.008000	0.000213
0.008100	0.000851
0.008200	0.000425
0.008300	0.000744
0.008400	0.000425
0.008500	0.000425
0.008600	0.000319
0.008700	0.000851
0.008800	0.000106
0.008900	0.000213
0.009000	0.000638
0.009100	0.000106
0.009200	0.000319
0.009300	0.000425
0.009400	0.000425
0.009500	0.000319
0.009600	0.000319
0.009700	0.000532
0.009800	0.000851
0.009900	0.000319
0.010000	0.000638
0.010100	0.000319
0.010200	0.000425
0.010300	0.000319
0.010400	0.000106
0.010500	0.000319
0.010600	0.000213
0.010700	0.000213
0.010800	0.000213
0.010900	0.000106
0.011000	0.000532
0.011100	0.000213
0.011200	0.000106
0.011300	0.000638
0.011400	0.000106
0.011500	0.000425
0.011600	0.000638
0.011700	0.000319
0.011800	0.000213
0.012000	0.000319
0.012100	0.000319
0.012200	0.000106
0.012400	0.000425
0.012500	0.000106
0.012600	0.000213
0.012700	0.000106
0.012800	0.000106
0.013200	0.000106
0.013300	0.000213
0.013400	0.000106
0.013500	0.000319
0.013600	0.000106
0.013700	0.000213
0.013800	0.000106
0.013900	0.000213
0.014000	0.000213
0.014100	0.000213
0.014400	0.000213
0.014600	0.000213
0.014700	0.000106
0.014800	0.000319
0.015000	0.000213
0.015100	0.000213
0.015200	0.000106
0.015300	0.000106
0.015400	0.000106
0.015700	0.000106
0.015800	0.000213
0.015900	0.000106
0.016300	0.000106
0.016400	0.000106
0.016500	0.000213
0.016900	0.000106
0.017200	0.000106
0.017300	0.000106
0.017400	0.000106
0.017800	0.000106
0.018100	0.000106
0.018200	0.000106
0.018300	0.000106
0.018500	0.000106
0.018800	0.000106
0.019200	0.000106
0.019300	0.000106
0.020600	0.000106
0.023400	0.000106
0.025500	0.000106
0.027500	0.000106
0.032000	0.000106
0.032500	0.000106
0.032800	0.000106
0.033400	0.000106
0.034200	0.000106
0.034400	0.000106
0.034700	0.000106
0.035100	0.000106
0.035400	0.000106
0.035500	0.000319
0.035800	0.000106
0.036000	0.000106
0.036300	0.000213
0.036400	0.000106
0.036500	0.000106
0.037100	0.000106
0.037200	0.000106
0.037300	0.000106
0.037700	0.000213
0.038200	0.000106
0.038300	0.000319
0.038800	0.000106
0.039100	0.000213
0.039300	0.000106
0.039600	0.000106
0.039800	0.000106
0.040600	0.000106
0.040800	0.000106
0.040900	0.000106
0.041000	0.000106
0.041100	0.000106
0.041200	0.000106
0.042100	0.000106
0.043100	0.000106
0.043500	0.000106
0.043700	0.000106
0.044200	0.000106
0.044500	0.000106
0.044700	0.000106
0.044800	0.000106
0.045800	0.000106
0.046700	0.000106
0.048700	0.000106
0.049200	0.000106
0.049300	0.000106
0.059700	0.000106
0.068500	0.000106
0.091900	0.000106
0.102600	0.000106
0.117000	0.000106
0.121300	0.000106
0.124700	0.000106
0.126300	0.000106
0.127000	0.000106
0.128200	0.000213
0.128300	0.000106
0.128500	0.000106
0.129800	0.000106
0.132100	0.000106
0.132300	0.000106
0.137200	0.000106
0.138600	0.000106
0.139200	0.000106
0.141500	0.000106
0.142400	0.000106
0.142600	0.000106
0.144500	0.000106
0.144600	0.000106
0.144900	0.000106
0.145000	0.000106
0.147200	0.000106
0.148400	0.000106
0.151300	0.000106
0.155700	0.000106
