# Supplementary material for: Inference and control of the nosocomial transmission of methicillin-resistant Staphylococcus aureus
Source: eLife. 2018 Dec 18;7:e40977. doi: 10.7554/eLife.40977 (PMC6298769; doi:10.7554/eLife.40977)
Supplement: Figure 5—source data 1. — The data set includes: (1) distributions of colonization for each decolonization threshold in Figure 5A; (2) distributions of infection for each decolonization threshold in Figure 5B; (3) colonization number for each control strategy in Figure 5C; (4) infection number for each control strategy in Figure 5D. [file elife-40977-fig5-data1.zip]

Archive with 4 entries (4 files):
- Fig5B.csv
- Fig5C.csv
- Fig5A.csv
- Fig5D.csv
