# Supplementary material for: Inference and control of the nosocomial transmission of methicillin-resistant Staphylococcus aureus
Source: eLife. 2018 Dec 18;7:e40977. doi: 10.7554/eLife.40977 (PMC6298769; doi:10.7554/eLife.40977)
Supplement: Figure 5—source data 1. — The data set includes: (1) distributions of colonization for each decolonization threshold in Figure 5A; (2) distributions of infection for each decolonization threshold in Figure 5B; (3) colonization number for each control strategy in Figure 5C; (4) infection number for each control strategy in Figure 5D. [file elife-40977-fig5-data1.zip › Fig5B.csv]

X	Infection	Rate
0.010000	198.000000	100
0.010000	149.000000	75
0.010000	224.000000	100
0.010000	256.000000	75
0.010000	177.000000	100
0.010000	221.000000	75
0.010000	211.000000	100
0.010000	180.000000	75
0.010000	218.000000	100
0.010000	190.000000	75
0.010000	274.000000	100
0.010000	289.000000	75
0.010000	170.000000	100
0.010000	205.000000	75
0.010000	164.000000	100
0.010000	142.000000	75
0.010000	148.000000	100
0.010000	217.000000	75
0.010000	234.000000	100
0.010000	191.000000	75
0.010000	162.000000	100
0.010000	192.000000	75
0.010000	202.000000	100
0.010000	227.000000	75
0.010000	202.000000	100
0.010000	247.000000	75
0.010000	153.000000	100
0.010000	209.000000	75
0.010000	132.000000	100
0.010000	192.000000	75
0.010000	181.000000	100
0.010000	201.000000	75
0.010000	253.000000	100
0.010000	222.000000	75
0.010000	258.000000	100
0.010000	230.000000	75
0.010000	180.000000	100
0.010000	272.000000	75
0.010000	171.000000	100
0.010000	202.000000	75
0.010000	194.000000	100
0.010000	204.000000	75
0.010000	244.000000	100
0.010000	175.000000	75
0.010000	258.000000	100
0.010000	287.000000	75
0.010000	221.000000	100
0.010000	219.000000	75
0.010000	194.000000	100
0.010000	238.000000	75
0.010000	173.000000	100
0.010000	233.000000	75
0.010000	195.000000	100
0.010000	225.000000	75
0.010000	232.000000	100
0.010000	260.000000	75
0.010000	141.000000	100
0.010000	277.000000	75
0.010000	166.000000	100
0.010000	141.000000	75
0.010000	137.000000	100
0.010000	175.000000	75
0.010000	184.000000	100
0.010000	242.000000	75
0.010000	195.000000	100
0.010000	248.000000	75
0.010000	156.000000	100
0.010000	185.000000	75
0.010000	207.000000	100
0.010000	177.000000	75
0.010000	147.000000	100
0.010000	264.000000	75
0.010000	196.000000	100
0.010000	157.000000	75
0.010000	224.000000	100
0.010000	236.000000	75
0.010000	139.000000	100
0.010000	246.000000	75
0.010000	200.000000	100
0.010000	270.000000	75
0.010000	177.000000	100
0.010000	219.000000	75
0.010000	224.000000	100
0.010000	312.000000	75
0.010000	171.000000	100
0.010000	175.000000	75
0.010000	184.000000	100
0.010000	218.000000	75
0.010000	234.000000	100
0.010000	285.000000	75
0.010000	232.000000	100
0.010000	236.000000	75
0.010000	164.000000	100
0.010000	220.000000	75
0.010000	174.000000	100
0.010000	194.000000	75
0.010000	138.000000	100
0.010000	173.000000	75
0.010000	155.000000	100
0.010000	210.000000	75
0.010000	202.000000	100
0.010000	202.000000	75
0.010000	160.000000	100
0.010000	302.000000	75
0.010000	211.000000	100
0.010000	148.000000	75
0.010000	224.000000	100
0.010000	224.000000	75
0.010000	192.000000	100
0.010000	163.000000	75
0.010000	206.000000	100
0.010000	177.000000	75
0.010000	218.000000	100
0.010000	202.000000	75
0.010000	230.000000	100
0.010000	241.000000	75
0.010000	196.000000	100
0.010000	203.000000	75
0.010000	172.000000	100
0.010000	175.000000	75
0.010000	208.000000	100
0.010000	242.000000	75
0.010000	174.000000	100
0.010000	242.000000	75
0.010000	215.000000	100
0.010000	210.000000	75
0.010000	178.000000	100
0.010000	263.000000	75
0.010000	206.000000	100
0.010000	257.000000	75
0.010000	176.000000	100
0.010000	239.000000	75
0.010000	180.000000	100
0.010000	230.000000	75
0.010000	184.000000	100
0.010000	219.000000	75
0.010000	186.000000	100
0.010000	195.000000	75
0.010000	147.000000	100
0.010000	210.000000	75
0.010000	226.000000	100
0.010000	218.000000	75
0.010000	189.000000	100
0.010000	197.000000	75
0.010000	204.000000	100
0.010000	201.000000	75
0.010000	183.000000	100
0.010000	192.000000	75
0.010000	267.000000	100
0.010000	214.000000	75
0.010000	225.000000	100
0.010000	160.000000	75
0.010000	191.000000	100
0.010000	196.000000	75
0.010000	179.000000	100
0.010000	172.000000	75
0.010000	220.000000	100
0.010000	173.000000	75
0.010000	188.000000	100
0.010000	266.000000	75
0.010000	174.000000	100
0.010000	291.000000	75
0.010000	203.000000	100
0.010000	203.000000	75
0.010000	245.000000	100
0.010000	212.000000	75
0.010000	259.000000	100
0.010000	257.000000	75
0.010000	194.000000	100
0.010000	223.000000	75
0.010000	221.000000	100
0.010000	207.000000	75
0.010000	195.000000	100
0.010000	258.000000	75
0.010000	137.000000	100
0.010000	231.000000	75
0.010000	239.000000	100
0.010000	209.000000	75
0.010000	205.000000	100
0.010000	226.000000	75
0.010000	216.000000	100
0.010000	231.000000	75
0.010000	240.000000	100
0.010000	216.000000	75
0.010000	262.000000	100
0.010000	244.000000	75
0.010000	199.000000	100
0.010000	208.000000	75
0.010000	146.000000	100
0.010000	198.000000	75
0.010000	173.000000	100
0.010000	280.000000	75
0.010000	206.000000	100
0.010000	181.000000	75
0.010000	198.000000	100
0.010000	147.000000	75
0.010000	155.000000	100
0.010000	218.000000	75
0.010000	182.000000	100
0.010000	245.000000	75
0.010000	135.000000	100
0.010000	246.000000	75
0.010000	208.000000	100
0.010000	241.000000	75
0.010000	160.000000	100
0.010000	184.000000	75
0.010000	222.000000	100
0.010000	222.000000	75
0.010000	228.000000	100
0.010000	221.000000	75
0.010000	165.000000	100
0.010000	243.000000	75
0.010000	159.000000	100
0.010000	218.000000	75
0.010000	236.000000	100
0.010000	197.000000	75
0.010000	183.000000	100
0.010000	184.000000	75
0.010000	180.000000	100
0.010000	210.000000	75
0.010000	188.000000	100
0.010000	181.000000	75
0.010000	177.000000	100
0.010000	228.000000	75
0.010000	280.000000	100
0.010000	269.000000	75
0.010000	223.000000	100
0.010000	306.000000	75
0.010000	235.000000	100
0.010000	210.000000	75
0.010000	192.000000	100
0.010000	217.000000	75
0.010000	157.000000	100
0.010000	260.000000	75
0.010000	171.000000	100
0.010000	185.000000	75
0.010000	225.000000	100
0.010000	242.000000	75
0.010000	161.000000	100
0.010000	252.000000	75
0.010000	212.000000	100
0.010000	215.000000	75
0.010000	187.000000	100
0.010000	209.000000	75
0.010000	276.000000	100
0.010000	270.000000	75
0.010000	238.000000	100
0.010000	276.000000	75
0.010000	242.000000	100
0.010000	210.000000	75
0.010000	163.000000	100
0.010000	236.000000	75
0.010000	213.000000	100
0.010000	185.000000	75
0.010000	165.000000	100
0.010000	287.000000	75
0.010000	186.000000	100
0.010000	203.000000	75
0.010000	238.000000	100
0.010000	140.000000	75
0.010000	183.000000	100
0.010000	201.000000	75
0.010000	191.000000	100
0.010000	162.000000	75
0.010000	190.000000	100
0.010000	234.000000	75
0.010000	147.000000	100
0.010000	231.000000	75
0.010000	143.000000	100
0.010000	189.000000	75
0.010000	134.000000	100
0.010000	217.000000	75
0.010000	158.000000	100
0.010000	252.000000	75
0.010000	137.000000	100
0.010000	184.000000	75
0.010000	225.000000	100
0.010000	229.000000	75
0.010000	132.000000	100
0.010000	265.000000	75
0.010000	199.000000	100
0.010000	242.000000	75
0.010000	247.000000	100
0.010000	260.000000	75
0.010000	210.000000	100
0.010000	208.000000	75
0.010000	169.000000	100
0.010000	265.000000	75
0.010000	135.000000	100
0.010000	175.000000	75
0.010000	185.000000	100
0.010000	193.000000	75
0.010000	188.000000	100
0.010000	160.000000	75
0.010000	164.000000	100
0.010000	235.000000	75
0.010000	159.000000	100
0.010000	202.000000	75
0.010000	180.000000	100
0.010000	260.000000	75
0.010000	218.000000	100
0.010000	236.000000	75
0.010000	186.000000	100
0.010000	194.000000	75
0.010000	252.000000	100
0.010000	259.000000	75
0.010000	162.000000	100
0.010000	226.000000	75
0.010000	239.000000	100
0.010000	235.000000	75
0.010000	210.000000	100
0.010000	224.000000	75
0.010000	169.000000	100
0.010000	210.000000	75
0.010000	169.000000	100
0.010000	244.000000	75
0.010000	158.000000	100
0.010000	193.000000	75
0.010000	193.000000	100
0.010000	202.000000	75
0.010000	151.000000	100
0.010000	227.000000	75
0.010000	165.000000	100
0.010000	182.000000	75
0.010000	179.000000	100
0.010000	218.000000	75
0.010000	185.000000	100
0.010000	204.000000	75
0.010000	175.000000	100
0.010000	183.000000	75
0.010000	179.000000	100
0.010000	199.000000	75
0.010000	253.000000	100
0.010000	301.000000	75
0.010000	262.000000	100
0.010000	271.000000	75
0.010000	133.000000	100
0.010000	228.000000	75
0.010000	234.000000	100
0.010000	215.000000	75
0.010000	201.000000	100
0.010000	199.000000	75
0.010000	193.000000	100
0.010000	253.000000	75
0.010000	184.000000	100
0.010000	164.000000	75
0.010000	179.000000	100
0.010000	214.000000	75
0.010000	189.000000	100
0.010000	249.000000	75
0.010000	250.000000	100
0.010000	233.000000	75
0.010000	223.000000	100
0.010000	197.000000	75
0.010000	183.000000	100
0.010000	222.000000	75
0.010000	189.000000	100
0.010000	220.000000	75
0.010000	214.000000	100
0.010000	211.000000	75
0.010000	183.000000	100
0.010000	193.000000	75
0.010000	179.000000	100
0.010000	198.000000	75
0.010000	146.000000	100
0.010000	214.000000	75
0.010000	200.000000	100
0.010000	196.000000	75
0.010000	225.000000	100
0.010000	177.000000	75
0.010000	230.000000	100
0.010000	159.000000	75
0.010000	189.000000	100
0.010000	278.000000	75
0.010000	204.000000	100
0.010000	184.000000	75
0.010000	234.000000	100
0.010000	157.000000	75
0.010000	222.000000	100
0.010000	267.000000	75
0.010000	168.000000	100
0.010000	202.000000	75
0.010000	207.000000	100
0.010000	207.000000	75
0.010000	150.000000	100
0.010000	196.000000	75
0.010000	142.000000	100
0.010000	198.000000	75
0.010000	170.000000	100
0.010000	216.000000	75
0.010000	182.000000	100
0.010000	249.000000	75
0.010000	213.000000	100
0.010000	225.000000	75
0.010000	191.000000	100
0.010000	232.000000	75
0.010000	281.000000	100
0.010000	203.000000	75
0.010000	201.000000	100
0.010000	244.000000	75
0.010000	150.000000	100
0.010000	255.000000	75
0.010000	178.000000	100
0.010000	188.000000	75
0.010000	232.000000	100
0.010000	168.000000	75
0.010000	175.000000	100
0.010000	214.000000	75
0.010000	171.000000	100
0.010000	231.000000	75
0.010000	150.000000	100
0.010000	234.000000	75
0.010000	169.000000	100
0.010000	229.000000	75
0.010000	179.000000	100
0.010000	175.000000	75
0.010000	142.000000	100
0.010000	214.000000	75
0.010000	281.000000	100
0.010000	243.000000	75
0.010000	250.000000	100
0.010000	186.000000	75
0.010000	235.000000	100
0.010000	157.000000	75
0.010000	221.000000	100
0.010000	220.000000	75
0.010000	208.000000	100
0.010000	199.000000	75
0.010000	151.000000	100
0.010000	229.000000	75
0.010000	203.000000	100
0.010000	190.000000	75
0.010000	188.000000	100
0.010000	200.000000	75
0.010000	202.000000	100
0.010000	223.000000	75
0.010000	212.000000	100
0.010000	221.000000	75
0.010000	204.000000	100
0.010000	274.000000	75
0.010000	211.000000	100
0.010000	211.000000	75
0.010000	206.000000	100
0.010000	132.000000	75
0.010000	207.000000	100
0.010000	233.000000	75
0.010000	198.000000	100
0.010000	261.000000	75
0.010000	173.000000	100
0.010000	156.000000	75
0.010000	204.000000	100
0.010000	230.000000	75
0.010000	191.000000	100
0.010000	234.000000	75
0.010000	229.000000	100
0.010000	267.000000	75
0.010000	147.000000	100
0.010000	248.000000	75
0.010000	213.000000	100
0.010000	262.000000	75
0.010000	144.000000	100
0.010000	200.000000	75
0.010000	162.000000	100
0.010000	231.000000	75
0.010000	177.000000	100
0.010000	250.000000	75
0.010000	193.000000	100
0.010000	189.000000	75
0.010000	170.000000	100
0.010000	303.000000	75
0.010000	224.000000	100
0.010000	274.000000	75
0.010000	165.000000	100
0.010000	252.000000	75
0.010000	195.000000	100
0.010000	157.000000	75
0.010000	205.000000	100
0.010000	215.000000	75
0.010000	145.000000	100
0.010000	277.000000	75
0.010000	195.000000	100
0.010000	194.000000	75
0.010000	198.000000	100
0.010000	219.000000	75
0.010000	201.000000	100
0.010000	196.000000	75
0.010000	224.000000	100
0.010000	231.000000	75
0.010000	188.000000	100
0.010000	260.000000	75
0.010000	161.000000	100
0.010000	187.000000	75
0.010000	203.000000	100
0.010000	238.000000	75
0.010000	225.000000	100
0.010000	270.000000	75
0.010000	202.000000	100
0.010000	256.000000	75
0.010000	174.000000	100
0.010000	225.000000	75
0.010000	145.000000	100
0.010000	210.000000	75
0.010000	167.000000	100
0.010000	227.000000	75
0.010000	169.000000	100
0.010000	193.000000	75
0.010000	225.000000	100
0.010000	225.000000	75
0.010000	131.000000	100
0.010000	183.000000	75
0.010000	224.000000	100
0.010000	317.000000	75
0.010000	162.000000	100
0.010000	233.000000	75
0.010000	188.000000	100
0.010000	185.000000	75
0.010000	177.000000	100
0.010000	190.000000	75
0.010000	187.000000	100
0.010000	261.000000	75
0.010000	139.000000	100
0.010000	178.000000	75
0.010000	198.000000	100
0.010000	241.000000	75
0.010000	215.000000	100
0.010000	299.000000	75
0.010000	236.000000	100
0.010000	213.000000	75
0.010000	188.000000	100
0.010000	181.000000	75
0.010000	161.000000	100
0.010000	231.000000	75
0.010000	168.000000	100
0.010000	191.000000	75
0.010000	159.000000	100
0.010000	183.000000	75
0.010000	222.000000	100
0.010000	225.000000	75
0.010000	155.000000	100
0.010000	210.000000	75
0.010000	150.000000	100
0.010000	223.000000	75
0.010000	249.000000	100
0.010000	180.000000	75
0.010000	179.000000	100
0.010000	238.000000	75
0.010000	159.000000	100
0.010000	208.000000	75
0.010000	247.000000	100
0.010000	292.000000	75
0.010000	176.000000	100
0.010000	269.000000	75
0.010000	197.000000	100
0.010000	231.000000	75
0.010000	281.000000	100
0.010000	250.000000	75
0.010000	180.000000	100
0.010000	211.000000	75
0.010000	176.000000	100
0.010000	272.000000	75
0.010000	178.000000	100
0.010000	209.000000	75
0.010000	187.000000	100
0.010000	195.000000	75
0.010000	256.000000	100
0.010000	334.000000	75
0.010000	128.000000	100
0.010000	277.000000	75
0.010000	236.000000	100
0.010000	233.000000	75
0.010000	196.000000	100
0.010000	193.000000	75
0.010000	263.000000	100
0.010000	273.000000	75
0.010000	199.000000	100
0.010000	250.000000	75
0.010000	197.000000	100
0.010000	201.000000	75
0.010000	244.000000	100
0.010000	240.000000	75
0.010000	250.000000	100
0.010000	241.000000	75
0.010000	231.000000	100
0.010000	196.000000	75
0.010000	151.000000	100
0.010000	222.000000	75
0.010000	199.000000	100
0.010000	282.000000	75
0.010000	223.000000	100
0.010000	201.000000	75
0.010000	183.000000	100
0.010000	169.000000	75
0.010000	143.000000	100
0.010000	191.000000	75
0.010000	163.000000	100
0.010000	224.000000	75
0.010000	274.000000	100
0.010000	206.000000	75
0.010000	196.000000	100
0.010000	221.000000	75
0.010000	148.000000	100
0.010000	186.000000	75
0.010000	252.000000	100
0.010000	203.000000	75
0.010000	175.000000	100
0.010000	283.000000	75
0.010000	129.000000	100
0.010000	190.000000	75
0.010000	167.000000	100
0.010000	252.000000	75
0.010000	214.000000	100
0.010000	231.000000	75
0.010000	159.000000	100
0.010000	239.000000	75
0.010000	223.000000	100
0.010000	157.000000	75
0.010000	202.000000	100
0.010000	257.000000	75
0.010000	193.000000	100
0.010000	269.000000	75
0.010000	129.000000	100
0.010000	225.000000	75
0.010000	166.000000	100
0.010000	241.000000	75
0.010000	157.000000	100
0.010000	250.000000	75
0.010000	147.000000	100
0.010000	249.000000	75
0.010000	199.000000	100
0.010000	215.000000	75
0.010000	155.000000	100
0.010000	223.000000	75
0.010000	241.000000	100
0.010000	207.000000	75
0.010000	217.000000	100
0.010000	210.000000	75
0.010000	224.000000	100
0.010000	291.000000	75
0.010000	240.000000	100
0.010000	292.000000	75
0.010000	161.000000	100
0.010000	294.000000	75
0.010000	122.000000	100
0.010000	217.000000	75
0.010000	208.000000	100
0.010000	180.000000	75
0.010000	193.000000	100
0.010000	265.000000	75
0.010000	179.000000	100
0.010000	298.000000	75
0.010000	149.000000	100
0.010000	328.000000	75
0.010000	219.000000	100
0.010000	237.000000	75
0.010000	170.000000	100
0.010000	207.000000	75
0.010000	274.000000	100
0.010000	216.000000	75
0.010000	240.000000	100
0.010000	238.000000	75
0.010000	202.000000	100
0.010000	221.000000	75
0.010000	206.000000	100
0.010000	203.000000	75
0.010000	197.000000	100
0.010000	234.000000	75
0.010000	268.000000	100
0.010000	228.000000	75
0.010000	156.000000	100
0.010000	230.000000	75
0.010000	161.000000	100
0.010000	233.000000	75
0.010000	156.000000	100
0.010000	215.000000	75
0.010000	211.000000	100
0.010000	291.000000	75
0.010000	151.000000	100
0.010000	203.000000	75
0.010000	222.000000	100
0.010000	185.000000	75
0.010000	224.000000	100
0.010000	184.000000	75
0.010000	182.000000	100
0.010000	268.000000	75
0.010000	257.000000	100
0.010000	207.000000	75
0.010000	272.000000	100
0.010000	209.000000	75
0.010000	209.000000	100
0.010000	185.000000	75
0.010000	213.000000	100
0.010000	187.000000	75
0.010000	177.000000	100
0.010000	160.000000	75
0.010000	186.000000	100
0.010000	264.000000	75
0.010000	238.000000	100
0.010000	282.000000	75
0.010000	189.000000	100
0.010000	192.000000	75
0.010000	176.000000	100
0.010000	198.000000	75
0.010000	282.000000	100
0.010000	241.000000	75
0.010000	229.000000	100
0.010000	284.000000	75
0.010000	219.000000	100
0.010000	227.000000	75
0.010000	252.000000	100
0.010000	280.000000	75
0.010000	206.000000	100
0.010000	196.000000	75
0.010000	146.000000	100
0.010000	231.000000	75
0.010000	197.000000	100
0.010000	258.000000	75
0.010000	240.000000	100
0.010000	240.000000	75
0.010000	209.000000	100
0.010000	209.000000	75
0.010000	207.000000	100
0.010000	262.000000	75
0.010000	173.000000	100
0.010000	222.000000	75
0.010000	180.000000	100
0.010000	299.000000	75
0.010000	230.000000	100
0.010000	218.000000	75
0.010000	182.000000	100
0.010000	240.000000	75
0.010000	192.000000	100
0.010000	187.000000	75
0.010000	149.000000	100
0.010000	180.000000	75
0.010000	233.000000	100
0.010000	184.000000	75
0.010000	189.000000	100
0.010000	199.000000	75
0.010000	262.000000	100
0.010000	191.000000	75
0.010000	191.000000	100
0.010000	217.000000	75
0.010000	186.000000	100
0.010000	254.000000	75
0.010000	209.000000	100
0.010000	234.000000	75
0.010000	202.000000	100
0.010000	242.000000	75
0.010000	211.000000	100
0.010000	202.000000	75
0.010000	194.000000	100
0.010000	193.000000	75
0.010000	162.000000	100
0.010000	237.000000	75
0.010000	194.000000	100
0.010000	251.000000	75
0.010000	143.000000	100
0.010000	205.000000	75
0.010000	191.000000	100
0.010000	183.000000	75
0.010000	195.000000	100
0.010000	192.000000	75
0.010000	174.000000	100
0.010000	255.000000	75
0.010000	134.000000	100
0.010000	175.000000	75
0.010000	139.000000	100
0.010000	190.000000	75
0.010000	215.000000	100
0.010000	300.000000	75
0.010000	203.000000	100
0.010000	232.000000	75
0.010000	140.000000	100
0.010000	291.000000	75
0.010000	142.000000	100
0.010000	186.000000	75
0.010000	208.000000	100
0.010000	200.000000	75
0.010000	240.000000	100
0.010000	257.000000	75
0.010000	233.000000	100
0.010000	221.000000	75
0.010000	201.000000	100
0.010000	177.000000	75
0.010000	160.000000	100
0.010000	224.000000	75
0.010000	203.000000	100
0.010000	266.000000	75
0.010000	190.000000	100
0.010000	226.000000	75
0.010000	240.000000	100
0.010000	308.000000	75
0.010000	235.000000	100
0.010000	232.000000	75
0.010000	172.000000	100
0.010000	225.000000	75
0.010000	176.000000	100
0.010000	257.000000	75
0.010000	165.000000	100
0.010000	181.000000	75
0.010000	209.000000	100
0.010000	232.000000	75
0.010000	226.000000	100
0.010000	226.000000	75
0.010000	148.000000	100
0.010000	168.000000	75
0.010000	204.000000	100
0.010000	187.000000	75
0.010000	144.000000	100
0.010000	198.000000	75
0.010000	206.000000	100
0.010000	259.000000	75
0.010000	196.000000	100
0.010000	182.000000	75
0.010000	210.000000	100
0.010000	190.000000	75
0.010000	136.000000	100
0.010000	205.000000	75
0.010000	243.000000	100
0.010000	235.000000	75
0.010000	149.000000	100
0.010000	176.000000	75
0.010000	165.000000	100
0.010000	301.000000	75
0.010000	215.000000	100
0.010000	180.000000	75
0.010000	212.000000	100
0.010000	258.000000	75
0.010000	226.000000	100
0.010000	209.000000	75
0.010000	204.000000	100
0.010000	173.000000	75
0.010000	187.000000	100
0.010000	215.000000	75
0.010000	233.000000	100
0.010000	284.000000	75
0.010000	202.000000	100
0.010000	213.000000	75
0.010000	187.000000	100
0.010000	215.000000	75
0.010000	151.000000	100
0.010000	250.000000	75
0.010000	183.000000	100
0.010000	195.000000	75
0.010000	244.000000	100
0.010000	225.000000	75
0.010000	229.000000	100
0.010000	218.000000	75
0.010000	172.000000	100
0.010000	242.000000	75
0.010000	190.000000	100
0.010000	219.000000	75
0.010000	175.000000	100
0.010000	259.000000	75
0.010000	154.000000	100
0.010000	243.000000	75
0.010000	203.000000	100
0.010000	239.000000	75
0.010000	235.000000	100
0.010000	153.000000	75
0.010000	173.000000	100
0.010000	277.000000	75
0.010000	278.000000	100
0.010000	272.000000	75
0.010000	203.000000	100
0.010000	164.000000	75
0.010000	207.000000	100
0.010000	271.000000	75
0.010000	233.000000	100
0.010000	236.000000	75
0.010000	166.000000	100
0.010000	261.000000	75
0.010000	184.000000	100
0.010000	232.000000	75
0.010000	187.000000	100
0.010000	214.000000	75
0.010000	237.000000	100
0.010000	226.000000	75
0.010000	179.000000	100
0.010000	254.000000	75
0.010000	185.000000	100
0.010000	288.000000	75
0.010000	174.000000	100
0.010000	190.000000	75
0.010000	238.000000	100
0.010000	187.000000	75
0.010000	186.000000	100
0.010000	230.000000	75
0.010000	165.000000	100
0.010000	218.000000	75
0.010000	228.000000	100
0.010000	230.000000	75
0.010000	143.000000	100
0.010000	176.000000	75
0.010000	185.000000	100
0.010000	195.000000	75
0.010000	188.000000	100
0.010000	171.000000	75
0.010000	176.000000	100
0.010000	224.000000	75
0.010000	160.000000	100
0.010000	196.000000	75
0.010000	158.000000	100
0.010000	232.000000	75
0.010000	171.000000	100
0.010000	202.000000	75
0.010000	233.000000	100
0.010000	200.000000	75
0.010000	174.000000	100
0.010000	246.000000	75
0.010000	189.000000	100
0.010000	277.000000	75
0.010000	183.000000	100
0.010000	236.000000	75
0.010000	243.000000	100
0.010000	278.000000	75
0.010000	193.000000	100
0.010000	216.000000	75
0.010000	166.000000	100
0.010000	254.000000	75
0.010000	135.000000	100
0.010000	234.000000	75
0.010000	152.000000	100
0.010000	177.000000	75
0.010000	147.000000	100
0.010000	205.000000	75
0.010000	223.000000	100
0.010000	187.000000	75
0.010000	211.000000	100
0.010000	179.000000	75
0.010000	203.000000	100
0.010000	236.000000	75
0.010000	144.000000	100
0.010000	166.000000	75
0.010000	145.000000	100
0.010000	236.000000	75
0.010000	214.000000	100
0.010000	212.000000	75
0.010000	174.000000	100
0.010000	283.000000	75
0.010000	217.000000	100
0.010000	282.000000	75
0.010000	190.000000	100
0.010000	227.000000	75
0.010000	193.000000	100
0.010000	241.000000	75
0.010000	254.000000	100
0.010000	229.000000	75
0.010000	183.000000	100
0.010000	281.000000	75
0.010000	206.000000	100
0.010000	164.000000	75
0.010000	201.000000	100
0.010000	267.000000	75
0.010000	187.000000	100
0.010000	184.000000	75
0.010000	204.000000	100
0.010000	239.000000	75
0.010000	179.000000	100
0.010000	214.000000	75
0.010000	183.000000	100
0.010000	266.000000	75
0.010000	176.000000	100
0.010000	202.000000	75
0.010000	161.000000	100
0.010000	187.000000	75
0.010000	164.000000	100
0.010000	183.000000	75
0.010000	228.000000	100
0.010000	287.000000	75
0.010000	265.000000	100
0.010000	231.000000	75
0.010000	160.000000	100
0.010000	197.000000	75
0.010000	195.000000	100
0.010000	236.000000	75
0.010000	145.000000	100
0.010000	256.000000	75
0.010000	227.000000	100
0.010000	223.000000	75
0.010000	216.000000	100
0.010000	259.000000	75
0.010000	144.000000	100
0.010000	168.000000	75
0.010000	215.000000	100
0.010000	287.000000	75
0.010000	227.000000	100
0.010000	208.000000	75
0.010000	189.000000	100
0.010000	222.000000	75
0.010000	197.000000	100
0.010000	269.000000	75
0.010000	190.000000	100
0.010000	270.000000	75
0.010000	108.000000	100
0.010000	264.000000	75
0.010000	239.000000	100
0.010000	273.000000	75
0.010000	184.000000	100
0.010000	165.000000	75
0.010000	188.000000	100
0.010000	146.000000	75
0.010000	238.000000	100
0.010000	299.000000	75
0.010000	224.000000	100
0.010000	292.000000	75
0.010000	228.000000	100
0.010000	253.000000	75
0.010000	196.000000	100
0.010000	175.000000	75
0.010000	245.000000	100
0.010000	200.000000	75
0.010000	135.000000	100
0.010000	184.000000	75
0.010000	192.000000	100
0.010000	248.000000	75
0.010000	207.000000	100
0.010000	216.000000	75
0.010000	239.000000	100
0.010000	236.000000	75
0.010000	211.000000	100
0.010000	203.000000	75
0.010000	167.000000	100
0.010000	254.000000	75
0.010000	195.000000	100
0.010000	312.000000	75
0.010000	218.000000	100
0.010000	225.000000	75
0.010000	185.000000	100
0.010000	187.000000	75
0.010000	218.000000	100
0.010000	218.000000	75
0.010000	208.000000	100
0.010000	200.000000	75
0.010000	217.000000	100
0.010000	241.000000	75
0.010000	155.000000	100
0.010000	203.000000	75
0.010000	190.000000	100
0.010000	277.000000	75
0.010000	195.000000	100
0.010000	168.000000	75
0.010000	220.000000	100
0.010000	280.000000	75
0.010000	201.000000	100
0.010000	199.000000	75
0.010000	144.000000	100
0.010000	179.000000	75
0.010000	182.000000	100
0.010000	198.000000	75
0.010000	171.000000	100
0.010000	227.000000	75
0.010000	219.000000	100
0.010000	191.000000	75
0.010000	217.000000	100
0.010000	213.000000	75
0.010000	203.000000	100
0.010000	160.000000	75
0.010000	166.000000	100
0.010000	257.000000	75
0.010000	185.000000	100
0.010000	251.000000	75
0.010000	194.000000	100
0.010000	250.000000	75
0.010000	183.000000	100
0.010000	248.000000	75
0.010000	202.000000	100
0.010000	256.000000	75
0.010000	212.000000	100
0.010000	222.000000	75
0.010000	231.000000	100
0.010000	172.000000	75
0.010000	207.000000	100
0.010000	288.000000	75
0.010000	203.000000	100
0.010000	205.000000	75
0.010000	200.000000	100
0.010000	230.000000	75
0.010000	185.000000	100
0.010000	245.000000	75
0.010000	215.000000	100
0.010000	198.000000	75
0.010000	164.000000	100
0.010000	213.000000	75
0.010000	161.000000	100
0.010000	218.000000	75
0.010000	198.000000	100
0.010000	335.000000	75
0.010000	151.000000	100
0.010000	235.000000	75
0.010000	211.000000	100
0.010000	298.000000	75
0.010000	239.000000	100
0.010000	242.000000	75
0.010000	148.000000	100
0.010000	265.000000	75
0.010000	206.000000	100
0.010000	165.000000	75
0.010000	155.000000	100
0.010000	213.000000	75
0.010000	175.000000	100
0.010000	247.000000	75
0.010000	206.000000	100
0.010000	279.000000	75
0.010000	188.000000	100
0.010000	251.000000	75
0.010000	253.000000	100
0.010000	212.000000	75
0.010000	165.000000	100
0.010000	240.000000	75
0.010000	149.000000	100
0.010000	208.000000	75
0.010000	231.000000	100
0.010000	240.000000	75
0.010000	197.000000	100
0.010000	229.000000	75
0.010000	199.000000	100
0.010000	231.000000	75
0.010000	166.000000	100
0.010000	211.000000	75
0.010000	220.000000	100
0.010000	250.000000	75
0.010000	165.000000	100
0.010000	262.000000	75
0.010000	143.000000	100
0.010000	267.000000	75
0.010000	162.000000	100
0.010000	239.000000	75
0.010000	151.000000	100
0.010000	139.000000	75
0.010000	182.000000	100
0.010000	209.000000	75
0.010000	168.000000	100
0.010000	218.000000	75
0.010000	212.000000	100
0.010000	221.000000	75
0.010000	178.000000	100
0.010000	199.000000	75
0.010000	141.000000	100
0.010000	232.000000	75
0.010000	191.000000	100
0.010000	181.000000	75
0.010000	244.000000	100
0.010000	182.000000	75
0.010000	216.000000	100
0.010000	191.000000	75
0.010000	144.000000	100
0.010000	274.000000	75
0.010000	149.000000	100
0.010000	270.000000	75
0.010000	192.000000	100
0.010000	235.000000	75
0.010000	197.000000	100
0.010000	234.000000	75
0.010000	158.000000	100
0.010000	233.000000	75
0.010000	191.000000	100
0.010000	143.000000	75
0.010000	272.000000	100
0.010000	215.000000	75
0.010000	126.000000	100
0.010000	180.000000	75
0.010000	138.000000	100
0.010000	270.000000	75
0.010000	170.000000	100
0.010000	275.000000	75
0.010000	209.000000	100
0.010000	154.000000	75
0.010000	179.000000	100
0.010000	233.000000	75
0.010000	216.000000	100
0.010000	169.000000	75
0.010000	133.000000	100
0.010000	195.000000	75
0.010000	221.000000	100
0.010000	206.000000	75
0.010000	232.000000	100
0.010000	190.000000	75
0.010000	227.000000	100
0.010000	197.000000	75
0.010000	149.000000	100
0.010000	316.000000	75
0.010000	219.000000	100
0.010000	163.000000	75
0.010000	226.000000	100
0.010000	193.000000	75
0.010000	164.000000	100
0.010000	309.000000	75
0.010000	175.000000	100
0.010000	250.000000	75
0.010000	235.000000	100
0.010000	195.000000	75
0.010000	174.000000	100
0.010000	223.000000	75
0.010000	276.000000	100
0.010000	304.000000	75
0.010000	126.000000	100
0.010000	236.000000	75
0.010000	137.000000	100
0.010000	213.000000	75
0.010000	160.000000	100
0.010000	198.000000	75
0.010000	277.000000	100
0.010000	205.000000	75
0.010000	194.000000	100
0.010000	255.000000	75
0.010000	181.000000	100
0.010000	199.000000	75
0.010000	191.000000	100
0.010000	296.000000	75
0.010000	186.000000	100
0.010000	254.000000	75
0.010000	151.000000	100
0.010000	277.000000	75
0.010000	175.000000	100
0.010000	235.000000	75
0.010000	152.000000	100
0.010000	211.000000	75
0.010000	235.000000	100
0.010000	235.000000	75
0.010000	274.000000	100
0.010000	212.000000	75
0.010000	291.000000	100
0.010000	211.000000	75
0.010000	198.000000	100
0.010000	267.000000	75
0.010000	243.000000	100
0.010000	247.000000	75
0.010000	239.000000	100
0.010000	197.000000	75
0.010000	195.000000	100
0.010000	265.000000	75
0.010000	205.000000	100
0.010000	213.000000	75
0.010000	199.000000	100
0.010000	265.000000	75
0.010000	188.000000	100
0.010000	170.000000	75
0.010000	218.000000	100
0.010000	184.000000	75
0.010000	169.000000	100
0.010000	218.000000	75
0.010000	125.000000	100
0.010000	231.000000	75
0.010000	155.000000	100
0.010000	180.000000	75
0.010000	207.000000	100
0.010000	190.000000	75
0.010000	220.000000	100
0.010000	262.000000	75
0.010000	234.000000	100
0.010000	251.000000	75
0.010000	205.000000	100
0.010000	293.000000	75
0.010000	191.000000	100
0.010000	261.000000	75
0.010000	174.000000	100
0.010000	179.000000	75
0.010000	196.000000	100
0.010000	223.000000	75
0.010000	196.000000	100
0.010000	198.000000	75
0.010000	217.000000	100
0.010000	252.000000	75
0.010000	270.000000	100
0.010000	182.000000	75
0.010000	166.000000	100
0.010000	207.000000	75
0.010000	170.000000	100
0.010000	220.000000	75
0.010000	194.000000	100
0.010000	215.000000	75
0.010000	171.000000	100
0.010000	287.000000	75
0.010000	160.000000	100
0.010000	202.000000	75
0.010000	240.000000	100
0.010000	234.000000	75
0.010000	242.000000	100
0.010000	182.000000	75
0.010000	166.000000	100
0.010000	177.000000	75
0.010000	231.000000	100
0.010000	226.000000	75
0.010000	211.000000	100
0.010000	166.000000	75
0.010000	233.000000	100
0.010000	214.000000	75
0.010000	197.000000	100
0.010000	215.000000	75
0.010000	197.000000	100
0.010000	177.000000	75
0.010000	163.000000	100
0.010000	239.000000	75
0.010000	186.000000	100
0.010000	172.000000	75
0.010000	180.000000	100
0.010000	182.000000	75
0.010000	152.000000	100
0.010000	206.000000	75
0.010000	176.000000	100
0.010000	208.000000	75
0.010000	192.000000	100
0.010000	206.000000	75
0.010000	203.000000	100
0.010000	217.000000	75
0.010000	205.000000	100
0.010000	191.000000	75
0.010000	190.000000	100
0.010000	199.000000	75
0.010000	162.000000	100
0.010000	192.000000	75
0.010000	215.000000	100
0.010000	204.000000	75
0.010000	274.000000	100
0.010000	193.000000	75
0.010000	216.000000	100
0.010000	219.000000	75
0.010000	217.000000	100
0.010000	261.000000	75
0.010000	147.000000	100
0.010000	273.000000	75
0.010000	245.000000	100
0.010000	306.000000	75
0.010000	187.000000	100
0.010000	226.000000	75
0.010000	171.000000	100
0.010000	264.000000	75
0.010000	196.000000	100
0.010000	298.000000	75
0.010000	160.000000	100
0.010000	198.000000	75
0.010000	153.000000	100
0.010000	168.000000	75
0.010000	155.000000	100
0.010000	253.000000	75
0.010000	150.000000	100
0.010000	215.000000	75
0.010000	221.000000	100
0.010000	209.000000	75
0.010000	213.000000	100
0.010000	197.000000	75
0.010000	211.000000	100
0.010000	153.000000	75
0.010000	152.000000	100
0.010000	230.000000	75
0.010000	191.000000	100
0.010000	194.000000	75
0.010000	163.000000	100
0.010000	249.000000	75
0.010000	149.000000	100
0.010000	193.000000	75
0.010000	159.000000	100
0.010000	235.000000	75
0.010000	145.000000	100
0.010000	210.000000	75
0.010000	175.000000	100
0.010000	329.000000	75
0.010000	219.000000	100
0.010000	250.000000	75
0.010000	169.000000	100
0.010000	183.000000	75
0.010000	229.000000	100
0.010000	246.000000	75
0.010000	279.000000	100
0.010000	229.000000	75
0.010000	177.000000	100
0.010000	230.000000	75
0.010000	218.000000	100
0.010000	207.000000	75
0.010000	225.000000	100
0.010000	232.000000	75
0.010000	215.000000	100
0.010000	219.000000	75
0.010000	144.000000	100
0.010000	300.000000	75
0.010000	130.000000	100
0.010000	288.000000	75
0.010000	161.000000	100
0.010000	273.000000	75
0.010000	283.000000	100
0.010000	227.000000	75
0.010000	208.000000	100
0.010000	161.000000	75
0.010000	234.000000	100
0.010000	162.000000	75
0.010000	194.000000	100
0.010000	245.000000	75
0.010000	193.000000	100
0.010000	242.000000	75
0.010000	165.000000	100
0.010000	234.000000	75
0.010000	198.000000	100
0.010000	177.000000	75
0.010000	210.000000	100
0.010000	203.000000	75
0.010000	130.000000	100
0.010000	263.000000	75
0.010000	217.000000	100
0.010000	263.000000	75
0.010000	203.000000	100
0.010000	238.000000	75
0.010000	158.000000	100
0.010000	267.000000	75
0.010000	231.000000	100
0.010000	238.000000	75
0.010000	267.000000	100
0.010000	257.000000	75
0.010000	271.000000	100
0.010000	256.000000	75
0.010000	176.000000	100
0.010000	269.000000	75
0.010000	206.000000	100
0.010000	200.000000	75
0.010000	205.000000	100
0.010000	201.000000	75
0.010000	193.000000	100
0.010000	206.000000	75
0.010000	254.000000	100
0.010000	160.000000	75
0.010000	228.000000	100
0.010000	217.000000	75
0.010000	138.000000	100
0.010000	239.000000	75
0.010000	134.000000	100
0.010000	244.000000	75
0.010000	169.000000	100
0.010000	240.000000	75
0.010000	159.000000	100
0.010000	244.000000	75
0.010000	245.000000	100
0.010000	223.000000	75
0.010000	180.000000	100
0.010000	271.000000	75
0.010000	223.000000	100
0.010000	210.000000	75
0.010000	169.000000	100
0.010000	231.000000	75
0.010000	193.000000	100
0.010000	210.000000	75
0.010000	215.000000	100
0.010000	157.000000	75
0.010000	208.000000	100
0.010000	292.000000	75
0.010000	208.000000	100
0.010000	252.000000	75
0.010000	224.000000	100
0.010000	247.000000	75
0.010000	228.000000	100
0.010000	195.000000	75
0.010000	178.000000	100
0.010000	266.000000	75
0.010000	157.000000	100
0.010000	207.000000	75
0.010000	170.000000	100
0.010000	225.000000	75
0.010000	209.000000	100
0.010000	218.000000	75
0.010000	176.000000	100
0.010000	301.000000	75
0.010000	146.000000	100
0.010000	257.000000	75
0.010000	155.000000	100
0.010000	231.000000	75
0.010000	178.000000	100
0.010000	287.000000	75
0.010000	163.000000	100
0.010000	252.000000	75
0.010000	182.000000	100
0.010000	261.000000	75
0.010000	235.000000	100
0.010000	295.000000	75
0.010000	177.000000	100
0.010000	226.000000	75
0.010000	190.000000	100
0.010000	220.000000	75
0.010000	195.000000	100
0.010000	228.000000	75
0.010000	162.000000	100
0.010000	227.000000	75
0.010000	147.000000	100
0.010000	144.000000	75
0.010000	204.000000	100
0.010000	149.000000	75
0.010000	270.000000	100
0.010000	190.000000	75
0.010000	188.000000	100
0.010000	250.000000	75
0.010000	141.000000	100
0.010000	266.000000	75
0.010000	216.000000	100
0.010000	173.000000	75
0.010000	194.000000	100
0.010000	196.000000	75
0.010000	240.000000	100
0.010000	242.000000	75
0.010000	216.000000	100
0.010000	265.000000	75
0.010000	203.000000	100
0.010000	249.000000	75
0.010000	152.000000	100
0.010000	219.000000	75
0.010000	268.000000	100
0.010000	238.000000	75
0.010000	213.000000	100
0.010000	226.000000	75
0.010000	175.000000	100
0.010000	204.000000	75
0.010000	283.000000	100
0.010000	229.000000	75
0.010000	156.000000	100
0.010000	238.000000	75
0.010000	219.000000	100
0.010000	157.000000	75
0.010000	210.000000	100
0.010000	198.000000	75
0.010000	238.000000	100
0.010000	202.000000	75
0.010000	240.000000	100
0.010000	233.000000	75
0.010000	194.000000	100
0.010000	165.000000	75
0.010000	205.000000	100
0.010000	220.000000	75
0.010000	229.000000	100
0.010000	174.000000	75
0.010000	150.000000	100
0.010000	216.000000	75
0.010000	176.000000	100
0.010000	236.000000	75
0.010000	300.000000	100
0.010000	155.000000	75
0.010000	182.000000	100
0.010000	196.000000	75
0.010000	195.000000	100
0.010000	248.000000	75
0.010000	190.000000	100
0.010000	233.000000	75
0.010000	210.000000	100
0.010000	215.000000	75
0.010000	215.000000	100
0.010000	241.000000	75
0.010000	183.000000	100
0.010000	275.000000	75
0.010000	215.000000	100
0.010000	163.000000	75
0.010000	204.000000	100
0.010000	223.000000	75
0.010000	202.000000	100
0.010000	190.000000	75
0.010000	157.000000	100
0.010000	200.000000	75
0.010000	233.000000	100
0.010000	200.000000	75
0.010000	181.000000	100
0.010000	215.000000	75
0.010000	128.000000	100
0.010000	135.000000	75
0.010000	182.000000	100
0.010000	294.000000	75
0.010000	167.000000	100
0.010000	226.000000	75
0.010000	186.000000	100
0.010000	226.000000	75
0.010000	177.000000	100
0.010000	227.000000	75
0.010000	186.000000	100
0.010000	195.000000	75
0.010000	203.000000	100
0.010000	254.000000	75
0.010000	162.000000	100
0.010000	207.000000	75
0.010000	172.000000	100
0.010000	184.000000	75
0.010000	135.000000	100
0.010000	205.000000	75
0.010000	278.000000	100
0.010000	181.000000	75
0.010000	227.000000	100
0.010000	263.000000	75
0.010000	210.000000	100
0.010000	257.000000	75
0.010000	194.000000	100
0.010000	250.000000	75
0.010000	181.000000	100
0.010000	254.000000	75
0.010000	198.000000	100
0.010000	241.000000	75
0.010000	212.000000	100
0.010000	178.000000	75
0.010000	199.000000	100
0.010000	169.000000	75
0.010000	238.000000	100
0.010000	195.000000	75
0.010000	179.000000	100
0.010000	247.000000	75
0.010000	177.000000	100
0.010000	203.000000	75
0.010000	141.000000	100
0.010000	210.000000	75
0.010000	251.000000	100
0.010000	159.000000	75
0.010000	140.000000	100
0.010000	204.000000	75
0.010000	203.000000	100
0.010000	256.000000	75
0.010000	216.000000	100
0.010000	192.000000	75
0.010000	200.000000	100
0.010000	202.000000	75
0.010000	198.000000	100
0.010000	196.000000	75
0.010000	266.000000	100
0.010000	255.000000	75
0.010000	212.000000	100
0.010000	270.000000	75
0.010000	196.000000	100
0.010000	186.000000	75
0.010000	180.000000	100
0.010000	192.000000	75
0.010000	191.000000	100
0.010000	186.000000	75
0.010000	188.000000	100
0.010000	173.000000	75
0.010000	179.000000	100
0.010000	242.000000	75
0.010000	164.000000	100
0.010000	139.000000	75
0.010000	157.000000	100
0.010000	202.000000	75
0.010000	180.000000	100
0.010000	211.000000	75
0.010000	176.000000	100
0.010000	260.000000	75
0.010000	245.000000	100
0.010000	228.000000	75
0.010000	201.000000	100
0.010000	143.000000	75
0.010000	209.000000	100
0.010000	194.000000	75
0.010000	231.000000	100
0.010000	276.000000	75
0.010000	201.000000	100
0.010000	193.000000	75
0.010000	204.000000	100
0.010000	203.000000	75
0.010000	262.000000	100
0.010000	188.000000	75
0.010000	203.000000	100
0.010000	235.000000	75
0.010000	227.000000	100
0.010000	204.000000	75
0.010000	201.000000	100
0.010000	218.000000	75
0.010000	179.000000	100
0.010000	213.000000	75
0.010000	179.000000	100
0.010000	260.000000	75
0.010000	222.000000	100
0.010000	259.000000	75
0.010000	200.000000	100
0.010000	193.000000	75
0.010000	177.000000	100
0.010000	250.000000	75
0.010000	214.000000	100
0.010000	157.000000	75
0.010000	199.000000	100
0.010000	208.000000	75
0.010000	165.000000	100
0.010000	158.000000	75
0.010000	168.000000	100
0.010000	254.000000	75
0.010000	178.000000	100
0.010000	181.000000	75
0.010000	200.000000	100
0.010000	287.000000	75
0.010000	180.000000	100
0.010000	206.000000	75
0.010000	135.000000	100
0.010000	192.000000	75
0.010000	170.000000	100
0.010000	201.000000	75
0.010000	222.000000	100
0.010000	206.000000	75
0.010000	178.000000	100
0.010000	150.000000	75
0.010000	211.000000	100
0.010000	204.000000	75
0.010000	213.000000	100
0.010000	257.000000	75
0.010000	165.000000	100
0.010000	221.000000	75
0.010000	221.000000	100
0.010000	263.000000	75
0.010000	219.000000	100
0.010000	267.000000	75
0.010000	165.000000	100
0.010000	254.000000	75
0.010000	157.000000	100
0.010000	254.000000	75
0.010000	168.000000	100
0.010000	237.000000	75
0.010000	200.000000	100
0.010000	219.000000	75
0.010000	141.000000	100
0.010000	271.000000	75
0.010000	176.000000	100
0.010000	184.000000	75
0.010000	193.000000	100
0.010000	273.000000	75
0.010000	219.000000	100
0.010000	160.000000	75
0.010000	129.000000	100
0.010000	173.000000	75
0.010000	173.000000	100
0.010000	196.000000	75
0.010000	250.000000	100
0.010000	238.000000	75
0.010000	169.000000	100
0.010000	210.000000	75
0.010000	177.000000	100
0.010000	186.000000	75
0.010000	208.000000	100
0.010000	245.000000	75
0.010000	209.000000	100
0.010000	193.000000	75
0.010000	171.000000	100
0.010000	250.000000	75
0.010000	192.000000	100
0.010000	183.000000	75
0.010000	238.000000	100
0.010000	256.000000	75
0.010000	179.000000	100
0.010000	236.000000	75
0.010000	157.000000	100
0.010000	218.000000	75
0.010000	235.000000	100
0.010000	247.000000	75
0.010000	208.000000	100
0.010000	297.000000	75
0.010000	177.000000	100
0.010000	199.000000	75
0.010000	221.000000	100
0.010000	242.000000	75
0.010000	160.000000	100
0.010000	203.000000	75
0.010000	162.000000	100
0.010000	258.000000	75
0.010000	113.000000	100
0.010000	181.000000	75
0.010000	230.000000	100
0.010000	291.000000	75
0.010000	184.000000	100
0.010000	182.000000	75
0.010000	154.000000	100
0.010000	238.000000	75
0.010000	250.000000	100
0.010000	230.000000	75
0.010000	248.000000	100
0.010000	186.000000	75
0.010000	182.000000	100
0.010000	193.000000	75
0.010000	219.000000	100
0.010000	258.000000	75
0.010000	168.000000	100
0.010000	296.000000	75
0.010000	130.000000	100
0.010000	213.000000	75
0.010000	281.000000	100
0.010000	227.000000	75
0.010000	195.000000	100
0.010000	198.000000	75
0.010000	167.000000	100
0.010000	213.000000	75
0.010000	191.000000	100
0.010000	250.000000	75
0.010000	196.000000	100
0.010000	239.000000	75
0.010000	221.000000	100
0.010000	294.000000	75
0.010000	159.000000	100
0.010000	228.000000	75
0.010000	188.000000	100
0.010000	182.000000	75
0.010000	184.000000	100
0.010000	202.000000	75
0.010000	198.000000	100
0.010000	152.000000	75
0.010000	195.000000	100
0.010000	294.000000	75
0.010000	187.000000	100
0.010000	212.000000	75
0.010000	180.000000	100
0.010000	190.000000	75
0.010000	211.000000	100
0.010000	178.000000	75
0.010000	161.000000	100
0.010000	218.000000	75
0.010000	154.000000	100
0.010000	260.000000	75
0.010000	131.000000	100
0.010000	242.000000	75
0.010000	204.000000	100
0.010000	271.000000	75
0.010000	231.000000	100
0.010000	235.000000	75
0.010000	115.000000	100
0.010000	244.000000	75
0.010000	186.000000	100
0.010000	252.000000	75
0.010000	194.000000	100
0.010000	210.000000	75
0.010000	160.000000	100
0.010000	247.000000	75
0.010000	215.000000	100
0.010000	209.000000	75
0.010000	243.000000	100
0.010000	239.000000	75
0.010000	217.000000	100
0.010000	170.000000	75
0.010000	159.000000	100
0.010000	247.000000	75
0.010000	254.000000	100
0.010000	148.000000	75
0.010000	166.000000	100
0.010000	188.000000	75
0.010000	223.000000	100
0.010000	264.000000	75
0.010000	225.000000	100
0.010000	210.000000	75
0.010000	194.000000	100
0.010000	177.000000	75
0.010000	275.000000	100
0.010000	210.000000	75
0.010000	144.000000	100
0.010000	216.000000	75
0.010000	189.000000	100
0.010000	177.000000	75
0.010000	145.000000	100
0.010000	269.000000	75
0.010000	236.000000	100
0.010000	276.000000	75
0.010000	201.000000	100
0.010000	216.000000	75
0.010000	180.000000	100
0.010000	209.000000	75
0.010000	247.000000	100
0.010000	199.000000	75
0.010000	236.000000	100
0.010000	186.000000	75
0.010000	250.000000	100
0.010000	214.000000	75
0.010000	134.000000	100
0.010000	223.000000	75
0.010000	145.000000	100
0.010000	141.000000	75
0.010000	239.000000	100
0.010000	242.000000	75
0.010000	139.000000	100
0.010000	286.000000	75
0.010000	178.000000	100
0.010000	209.000000	75
0.010000	125.000000	100
0.010000	300.000000	75
0.010000	167.000000	100
0.010000	153.000000	75
0.010000	226.000000	100
0.010000	204.000000	75
0.010000	196.000000	100
0.010000	150.000000	75
0.010000	187.000000	100
0.010000	180.000000	75
0.010000	179.000000	100
0.010000	258.000000	75
0.010000	148.000000	100
0.010000	307.000000	75
0.010000	148.000000	100
0.010000	201.000000	75
0.010000	177.000000	100
0.010000	189.000000	75
0.010000	133.000000	100
0.010000	175.000000	75
0.010000	174.000000	100
0.010000	168.000000	75
0.010000	168.000000	100
0.010000	273.000000	75
0.010000	191.000000	100
0.010000	198.000000	75
0.010000	200.000000	100
0.010000	245.000000	75
0.010000	205.000000	100
0.010000	236.000000	75
0.010000	191.000000	100
0.010000	240.000000	75
0.010000	212.000000	100
0.010000	271.000000	75
0.010000	274.000000	100
0.010000	310.000000	75
0.010000	260.000000	100
0.010000	240.000000	75
0.010000	187.000000	100
0.010000	205.000000	75
0.010000	135.000000	100
0.010000	224.000000	75
0.010000	190.000000	100
0.010000	192.000000	75
0.010000	172.000000	100
0.010000	139.000000	75
0.010000	172.000000	100
0.010000	253.000000	75
0.010000	224.000000	100
0.010000	256.000000	75
0.010000	185.000000	100
0.010000	212.000000	75
0.010000	161.000000	100
0.010000	212.000000	75
0.010000	180.000000	100
0.010000	273.000000	75
0.010000	182.000000	100
0.010000	227.000000	75
0.010000	258.000000	100
0.010000	248.000000	75
0.010000	223.000000	100
0.010000	177.000000	75
0.010000	216.000000	100
0.010000	208.000000	75
0.010000	185.000000	100
0.010000	254.000000	75
0.010000	156.000000	100
0.010000	216.000000	75
0.010000	177.000000	100
0.010000	258.000000	75
0.010000	153.000000	100
0.010000	209.000000	75
0.010000	133.000000	100
0.010000	219.000000	75
0.010000	231.000000	100
0.010000	200.000000	75
0.010000	189.000000	100
0.010000	312.000000	75
0.010000	218.000000	100
0.010000	218.000000	75
0.010000	251.000000	100
0.010000	271.000000	75
0.010000	191.000000	100
0.010000	182.000000	75
0.010000	172.000000	100
0.010000	210.000000	75
0.010000	169.000000	100
0.010000	245.000000	75
0.010000	216.000000	100
0.010000	223.000000	75
0.010000	165.000000	100
0.010000	135.000000	75
0.010000	185.000000	100
0.010000	196.000000	75
0.010000	207.000000	100
0.010000	268.000000	75
0.010000	182.000000	100
0.010000	254.000000	75
0.010000	229.000000	100
0.010000	165.000000	75
0.010000	208.000000	100
0.010000	252.000000	75
0.010000	247.000000	100
0.010000	199.000000	75
0.010000	219.000000	100
0.010000	219.000000	75
0.010000	158.000000	100
0.010000	232.000000	75
0.010000	235.000000	100
0.010000	156.000000	75
0.010000	223.000000	100
0.010000	240.000000	75
0.010000	239.000000	100
0.010000	308.000000	75
0.010000	164.000000	100
0.010000	194.000000	75
0.010000	250.000000	100
0.010000	259.000000	75
0.010000	137.000000	100
0.010000	211.000000	75
0.010000	149.000000	100
0.010000	234.000000	75
0.010000	244.000000	100
0.010000	226.000000	75
0.010000	192.000000	100
0.010000	269.000000	75
0.010000	208.000000	100
0.010000	173.000000	75
0.010000	206.000000	100
0.010000	215.000000	75
0.010000	181.000000	100
0.010000	235.000000	75
0.010000	305.000000	100
0.010000	214.000000	75
0.010000	243.000000	100
0.010000	252.000000	75
0.010000	191.000000	100
[truncated: 20,001 more rows]
