# Supplementary material for: Inference and control of the nosocomial transmission of methicillin-resistant Staphylococcus aureus
Source: eLife. 2018 Dec 18;7:e40977. doi: 10.7554/eLife.40977 (PMC6298769; doi:10.7554/eLife.40977)
Supplement: Figure 5—source data 1. — The data set includes: (1) distributions of colonization for each decolonization threshold in Figure 5A; (2) distributions of infection for each decolonization threshold in Figure 5B; (3) colonization number for each control strategy in Figure 5C; (4) infection number for each control strategy in Figure 5D. [file elife-40977-fig5-data1.zip › Fig5C.csv]

Screen	Colonization	Type
41749.000000	15844.272000	Infer
30317.000000	15862.311000	Infer
20513.000000	15920.960000	Infer
15157.000000	15928.138000	Infer
11458.000000	15929.653000	Infer
8986.000000	15976.421000	Infer
6617.000000	16203.138000	Infer
4396.000000	16784.933000	Infer
2363.000000	17277.349000	Infer
467.000000	17602.196000	Infer
0.000000	17796.026000	Infer
0.000000	17789.309000	Contact
4235.000000	17039.913000	Contact
8173.000000	16732.889000	Contact
11893.000000	16690.420000	Contact
15531.000000	16653.701000	Contact
18974.000000	16650.865000	Contact
22343.000000	16610.966000	Contact
25545.000000	16608.028000	Contact
28765.000000	16604.182000	Contact
31891.000000	16597.285000	Contact
34967.000000	16573.921000	Contact
0.000000	17789.309000	Stay
4127.000000	17207.876000	Stay
8035.000000	17009.787000	Stay
11765.000000	16933.292000	Stay
15409.000000	16905.289000	Stay
18887.000000	16868.944000	Stay
22226.000000	16817.867000	Stay
25528.000000	16773.500000	Stay
28744.000000	16752.150000	Stay
31930.000000	16717.070000	Stay
35023.000000	16701.185000	Stay
0.000000	17809.073333	Tracing
3595.500000	16895.940000	Tracing
3910.000000	16833.860000	Tracing
4703.500000	16826.950000	Tracing
5420.500000	16776.130000	Tracing
6159.500000	16775.626667	Tracing
6594.000000	16759.230000	Tracing
7111.500000	16738.803333	Tracing
