# Supplementary material for: Inference and control of the nosocomial transmission of methicillin-resistant Staphylococcus aureus
Source: eLife. 2018 Dec 18;7:e40977. doi: 10.7554/eLife.40977 (PMC6298769; doi:10.7554/eLife.40977)
Supplement: Figure 5—source data 1. — The data set includes: (1) distributions of colonization for each decolonization threshold in Figure 5A; (2) distributions of infection for each decolonization threshold in Figure 5B; (3) colonization number for each control strategy in Figure 5C; (4) infection number for each control strategy in Figure 5D. [file elife-40977-fig5-data1.zip › Fig5A.csv]

X	Colonization	Rate
0.010000	16037.000000	100
0.010000	15150.000000	75
0.010000	16050.000000	100
0.010000	16420.000000	75
0.010000	15850.000000	100
0.010000	16372.000000	75
0.010000	16101.000000	100
0.010000	15661.000000	75
0.010000	16352.000000	100
0.010000	16232.000000	75
0.010000	17082.000000	100
0.010000	16741.000000	75
0.010000	16032.000000	100
0.010000	16113.000000	75
0.010000	15599.000000	100
0.010000	15101.000000	75
0.010000	15487.000000	100
0.010000	16515.000000	75
0.010000	16117.000000	100
0.010000	16521.000000	75
0.010000	15886.000000	100
0.010000	16178.000000	75
0.010000	16366.000000	100
0.010000	16664.000000	75
0.010000	15935.000000	100
0.010000	16851.000000	75
0.010000	15807.000000	100
0.010000	16018.000000	75
0.010000	15357.000000	100
0.010000	15662.000000	75
0.010000	15676.000000	100
0.010000	16050.000000	75
0.010000	17113.000000	100
0.010000	16131.000000	75
0.010000	17460.000000	100
0.010000	16643.000000	75
0.010000	15852.000000	100
0.010000	17299.000000	75
0.010000	15062.000000	100
0.010000	15874.000000	75
0.010000	15800.000000	100
0.010000	16438.000000	75
0.010000	16741.000000	100
0.010000	15947.000000	75
0.010000	17002.000000	100
0.010000	17230.000000	75
0.010000	16407.000000	100
0.010000	16801.000000	75
0.010000	15869.000000	100
0.010000	16752.000000	75
0.010000	15609.000000	100
0.010000	16694.000000	75
0.010000	16042.000000	100
0.010000	16567.000000	75
0.010000	16495.000000	100
0.010000	17369.000000	75
0.010000	15459.000000	100
0.010000	16746.000000	75
0.010000	15897.000000	100
0.010000	15787.000000	75
0.010000	15266.000000	100
0.010000	15607.000000	75
0.010000	15674.000000	100
0.010000	16467.000000	75
0.010000	16211.000000	100
0.010000	17116.000000	75
0.010000	15178.000000	100
0.010000	15883.000000	75
0.010000	16578.000000	100
0.010000	15864.000000	75
0.010000	15234.000000	100
0.010000	16724.000000	75
0.010000	16083.000000	100
0.010000	15860.000000	75
0.010000	16429.000000	100
0.010000	15849.000000	75
0.010000	15165.000000	100
0.010000	16441.000000	75
0.010000	15910.000000	100
0.010000	17092.000000	75
0.010000	15803.000000	100
0.010000	16144.000000	75
0.010000	16534.000000	100
0.010000	17647.000000	75
0.010000	15738.000000	100
0.010000	16121.000000	75
0.010000	15599.000000	100
0.010000	16833.000000	75
0.010000	16489.000000	100
0.010000	17459.000000	75
0.010000	16304.000000	100
0.010000	16941.000000	75
0.010000	15761.000000	100
0.010000	16934.000000	75
0.010000	15828.000000	100
0.010000	16211.000000	75
0.010000	14911.000000	100
0.010000	15740.000000	75
0.010000	15422.000000	100
0.010000	16309.000000	75
0.010000	16491.000000	100
0.010000	16242.000000	75
0.010000	15253.000000	100
0.010000	17512.000000	75
0.010000	16431.000000	100
0.010000	15475.000000	75
0.010000	16431.000000	100
0.010000	16311.000000	75
0.010000	15844.000000	100
0.010000	15879.000000	75
0.010000	15889.000000	100
0.010000	15708.000000	75
0.010000	16775.000000	100
0.010000	16044.000000	75
0.010000	16474.000000	100
0.010000	16687.000000	75
0.010000	16194.000000	100
0.010000	16602.000000	75
0.010000	16061.000000	100
0.010000	15444.000000	75
0.010000	16630.000000	100
0.010000	16175.000000	75
0.010000	15332.000000	100
0.010000	16577.000000	75
0.010000	15906.000000	100
0.010000	16263.000000	75
0.010000	15856.000000	100
0.010000	16849.000000	75
0.010000	16290.000000	100
0.010000	17121.000000	75
0.010000	15841.000000	100
0.010000	16548.000000	75
0.010000	15871.000000	100
0.010000	16312.000000	75
0.010000	15852.000000	100
0.010000	16472.000000	75
0.010000	15806.000000	100
0.010000	16292.000000	75
0.010000	15259.000000	100
0.010000	16131.000000	75
0.010000	16064.000000	100
0.010000	16571.000000	75
0.010000	15560.000000	100
0.010000	16306.000000	75
0.010000	16252.000000	100
0.010000	15990.000000	75
0.010000	15894.000000	100
0.010000	16397.000000	75
0.010000	17182.000000	100
0.010000	16678.000000	75
0.010000	15754.000000	100
0.010000	15309.000000	75
0.010000	16145.000000	100
0.010000	16282.000000	75
0.010000	15567.000000	100
0.010000	15704.000000	75
0.010000	16479.000000	100
0.010000	16039.000000	75
0.010000	15556.000000	100
0.010000	17179.000000	75
0.010000	15734.000000	100
0.010000	16973.000000	75
0.010000	16346.000000	100
0.010000	16145.000000	75
0.010000	16619.000000	100
0.010000	16513.000000	75
0.010000	17182.000000	100
0.010000	16923.000000	75
0.010000	16328.000000	100
0.010000	16702.000000	75
0.010000	16504.000000	100
0.010000	16318.000000	75
0.010000	15949.000000	100
0.010000	16894.000000	75
0.010000	15643.000000	100
0.010000	16940.000000	75
0.010000	16328.000000	100
0.010000	15873.000000	75
0.010000	15955.000000	100
0.010000	16406.000000	75
0.010000	16461.000000	100
0.010000	16568.000000	75
0.010000	16373.000000	100
0.010000	16521.000000	75
0.010000	16241.000000	100
0.010000	17011.000000	75
0.010000	15771.000000	100
0.010000	16517.000000	75
0.010000	15661.000000	100
0.010000	16229.000000	75
0.010000	15728.000000	100
0.010000	17054.000000	75
0.010000	16114.000000	100
0.010000	15764.000000	75
0.010000	15863.000000	100
0.010000	15467.000000	75
0.010000	15272.000000	100
0.010000	16165.000000	75
0.010000	15818.000000	100
0.010000	17266.000000	75
0.010000	15486.000000	100
0.010000	16689.000000	75
0.010000	15877.000000	100
0.010000	16612.000000	75
0.010000	15314.000000	100
0.010000	15683.000000	75
0.010000	16424.000000	100
0.010000	16345.000000	75
0.010000	16483.000000	100
0.010000	16409.000000	75
0.010000	15644.000000	100
0.010000	16447.000000	75
0.010000	15654.000000	100
0.010000	15772.000000	75
0.010000	16658.000000	100
0.010000	16353.000000	75
0.010000	16307.000000	100
0.010000	16061.000000	75
0.010000	15791.000000	100
0.010000	16647.000000	75
0.010000	15970.000000	100
0.010000	15829.000000	75
0.010000	16121.000000	100
0.010000	16558.000000	75
0.010000	17521.000000	100
0.010000	17096.000000	75
0.010000	16248.000000	100
0.010000	17491.000000	75
0.010000	16163.000000	100
0.010000	16269.000000	75
0.010000	15861.000000	100
0.010000	16335.000000	75
0.010000	15568.000000	100
0.010000	16697.000000	75
0.010000	15602.000000	100
0.010000	15544.000000	75
0.010000	16591.000000	100
0.010000	16590.000000	75
0.010000	15665.000000	100
0.010000	17258.000000	75
0.010000	15909.000000	100
0.010000	16205.000000	75
0.010000	15786.000000	100
0.010000	16126.000000	75
0.010000	17407.000000	100
0.010000	17113.000000	75
0.010000	16571.000000	100
0.010000	17352.000000	75
0.010000	16462.000000	100
0.010000	16489.000000	75
0.010000	15714.000000	100
0.010000	16651.000000	75
0.010000	16347.000000	100
0.010000	16185.000000	75
0.010000	15400.000000	100
0.010000	17112.000000	75
0.010000	15749.000000	100
0.010000	16222.000000	75
0.010000	16160.000000	100
0.010000	15465.000000	75
0.010000	15979.000000	100
0.010000	16259.000000	75
0.010000	16132.000000	100
0.010000	16033.000000	75
0.010000	15863.000000	100
0.010000	16554.000000	75
0.010000	15203.000000	100
0.010000	16711.000000	75
0.010000	15252.000000	100
0.010000	15740.000000	75
0.010000	15401.000000	100
0.010000	16311.000000	75
0.010000	15239.000000	100
0.010000	17509.000000	75
0.010000	15420.000000	100
0.010000	15614.000000	75
0.010000	16294.000000	100
0.010000	16322.000000	75
0.010000	15436.000000	100
0.010000	16828.000000	75
0.010000	15873.000000	100
0.010000	16755.000000	75
0.010000	16649.000000	100
0.010000	16951.000000	75
0.010000	16121.000000	100
0.010000	16693.000000	75
0.010000	15782.000000	100
0.010000	16980.000000	75
0.010000	15203.000000	100
0.010000	15969.000000	75
0.010000	15759.000000	100
0.010000	15619.000000	75
0.010000	16325.000000	100
0.010000	15872.000000	75
0.010000	15652.000000	100
0.010000	16335.000000	75
0.010000	15730.000000	100
0.010000	16278.000000	75
0.010000	15827.000000	100
0.010000	16988.000000	75
0.010000	16565.000000	100
0.010000	16571.000000	75
0.010000	16489.000000	100
0.010000	16566.000000	75
0.010000	16501.000000	100
0.010000	16873.000000	75
0.010000	15505.000000	100
0.010000	16633.000000	75
0.010000	16309.000000	100
0.010000	16534.000000	75
0.010000	16695.000000	100
0.010000	16766.000000	75
0.010000	16022.000000	100
0.010000	15807.000000	75
0.010000	15572.000000	100
0.010000	17371.000000	75
0.010000	15925.000000	100
0.010000	15748.000000	75
0.010000	15993.000000	100
0.010000	16052.000000	75
0.010000	15064.000000	100
0.010000	16411.000000	75
0.010000	15961.000000	100
0.010000	15842.000000	75
0.010000	16171.000000	100
0.010000	16116.000000	75
0.010000	15857.000000	100
0.010000	16382.000000	75
0.010000	15539.000000	100
0.010000	16195.000000	75
0.010000	16098.000000	100
0.010000	16187.000000	75
0.010000	16757.000000	100
0.010000	17141.000000	75
0.010000	16521.000000	100
0.010000	16856.000000	75
0.010000	15132.000000	100
0.010000	16616.000000	75
0.010000	17186.000000	100
0.010000	16483.000000	75
0.010000	16224.000000	100
0.010000	16126.000000	75
0.010000	15938.000000	100
0.010000	17232.000000	75
0.010000	16205.000000	100
0.010000	15966.000000	75
0.010000	15907.000000	100
0.010000	16286.000000	75
0.010000	15668.000000	100
0.010000	16718.000000	75
0.010000	16916.000000	100
0.010000	16296.000000	75
0.010000	16682.000000	100
0.010000	16156.000000	75
0.010000	15884.000000	100
0.010000	16428.000000	75
0.010000	16101.000000	100
0.010000	16486.000000	75
0.010000	15933.000000	100
0.010000	15879.000000	75
0.010000	15646.000000	100
0.010000	15995.000000	75
0.010000	15906.000000	100
0.010000	16057.000000	75
0.010000	15306.000000	100
0.010000	16420.000000	75
0.010000	15806.000000	100
0.010000	16196.000000	75
0.010000	16332.000000	100
0.010000	15825.000000	75
0.010000	16395.000000	100
0.010000	15684.000000	75
0.010000	16134.000000	100
0.010000	17229.000000	75
0.010000	15708.000000	100
0.010000	15817.000000	75
0.010000	16216.000000	100
0.010000	15642.000000	75
0.010000	16177.000000	100
0.010000	16935.000000	75
0.010000	15602.000000	100
0.010000	16062.000000	75
0.010000	16500.000000	100
0.010000	16405.000000	75
0.010000	15611.000000	100
0.010000	16006.000000	75
0.010000	15320.000000	100
0.010000	16272.000000	75
0.010000	15732.000000	100
0.010000	16462.000000	75
0.010000	15580.000000	100
0.010000	16656.000000	75
0.010000	16687.000000	100
0.010000	16446.000000	75
0.010000	16463.000000	100
0.010000	16547.000000	75
0.010000	17090.000000	100
0.010000	15819.000000	75
0.010000	16259.000000	100
0.010000	16999.000000	75
0.010000	16155.000000	100
0.010000	17091.000000	75
0.010000	15784.000000	100
0.010000	16029.000000	75
0.010000	16833.000000	100
0.010000	15388.000000	75
0.010000	15772.000000	100
0.010000	16410.000000	75
0.010000	15743.000000	100
0.010000	16464.000000	75
0.010000	15520.000000	100
0.010000	16410.000000	75
0.010000	15703.000000	100
0.010000	16825.000000	75
0.010000	15686.000000	100
0.010000	16142.000000	75
0.010000	15085.000000	100
0.010000	16173.000000	75
0.010000	17041.000000	100
0.010000	16825.000000	75
0.010000	16126.000000	100
0.010000	15971.000000	75
0.010000	16228.000000	100
0.010000	15113.000000	75
0.010000	16588.000000	100
0.010000	16138.000000	75
0.010000	16078.000000	100
0.010000	15953.000000	75
0.010000	15652.000000	100
0.010000	16523.000000	75
0.010000	16278.000000	100
0.010000	15931.000000	75
0.010000	15680.000000	100
0.010000	15822.000000	75
0.010000	15954.000000	100
0.010000	16229.000000	75
0.010000	16052.000000	100
0.010000	16900.000000	75
0.010000	16161.000000	100
0.010000	16881.000000	75
0.010000	16212.000000	100
0.010000	16034.000000	75
0.010000	15852.000000	100
0.010000	15129.000000	75
0.010000	16128.000000	100
0.010000	16751.000000	75
0.010000	15469.000000	100
0.010000	17169.000000	75
0.010000	15855.000000	100
0.010000	15435.000000	75
0.010000	16103.000000	100
0.010000	15832.000000	75
0.010000	15774.000000	100
0.010000	16449.000000	75
0.010000	16156.000000	100
0.010000	16579.000000	75
0.010000	15115.000000	100
0.010000	16392.000000	75
0.010000	15662.000000	100
0.010000	16795.000000	75
0.010000	15425.000000	100
0.010000	15948.000000	75
0.010000	15483.000000	100
0.010000	16765.000000	75
0.010000	15742.000000	100
0.010000	16552.000000	75
0.010000	16081.000000	100
0.010000	15918.000000	75
0.010000	15309.000000	100
0.010000	17493.000000	75
0.010000	16684.000000	100
0.010000	16917.000000	75
0.010000	15596.000000	100
0.010000	16671.000000	75
0.010000	15840.000000	100
0.010000	15289.000000	75
0.010000	16324.000000	100
0.010000	16325.000000	75
0.010000	15411.000000	100
0.010000	17109.000000	75
0.010000	16019.000000	100
0.010000	16217.000000	75
0.010000	15951.000000	100
0.010000	16422.000000	75
0.010000	16007.000000	100
0.010000	15945.000000	75
0.010000	16311.000000	100
0.010000	16288.000000	75
0.010000	16273.000000	100
0.010000	17012.000000	75
0.010000	15599.000000	100
0.010000	15579.000000	75
0.010000	16094.000000	100
0.010000	16358.000000	75
0.010000	16223.000000	100
0.010000	16892.000000	75
0.010000	15794.000000	100
0.010000	16352.000000	75
0.010000	15688.000000	100
0.010000	16887.000000	75
0.010000	15566.000000	100
0.010000	16466.000000	75
0.010000	15660.000000	100
0.010000	16707.000000	75
0.010000	15529.000000	100
0.010000	15772.000000	75
0.010000	16363.000000	100
0.010000	16844.000000	75
0.010000	15376.000000	100
0.010000	16237.000000	75
0.010000	16384.000000	100
0.010000	17676.000000	75
0.010000	15655.000000	100
0.010000	16671.000000	75
0.010000	16118.000000	100
0.010000	15837.000000	75
0.010000	15678.000000	100
0.010000	16164.000000	75
0.010000	15796.000000	100
0.010000	17117.000000	75
0.010000	15746.000000	100
0.010000	15768.000000	75
0.010000	15990.000000	100
0.010000	16702.000000	75
0.010000	16418.000000	100
0.010000	17607.000000	75
0.010000	16216.000000	100
0.010000	16238.000000	75
0.010000	15707.000000	100
0.010000	15475.000000	75
0.010000	15059.000000	100
0.010000	16569.000000	75
0.010000	15469.000000	100
0.010000	15952.000000	75
0.010000	15563.000000	100
0.010000	16058.000000	75
0.010000	16106.000000	100
0.010000	16683.000000	75
0.010000	15549.000000	100
0.010000	16371.000000	75
0.010000	15442.000000	100
0.010000	16472.000000	75
0.010000	16346.000000	100
0.010000	15831.000000	75
0.010000	15319.000000	100
0.010000	16605.000000	75
0.010000	15608.000000	100
0.010000	16112.000000	75
0.010000	16352.000000	100
0.010000	17292.000000	75
0.010000	15493.000000	100
0.010000	16996.000000	75
0.010000	15481.000000	100
0.010000	16544.000000	75
0.010000	17395.000000	100
0.010000	16933.000000	75
0.010000	15616.000000	100
0.010000	16758.000000	75
0.010000	15855.000000	100
0.010000	17187.000000	75
0.010000	16074.000000	100
0.010000	16361.000000	75
0.010000	15952.000000	100
0.010000	16029.000000	75
0.010000	16499.000000	100
0.010000	17424.000000	75
0.010000	15432.000000	100
0.010000	16930.000000	75
0.010000	16334.000000	100
0.010000	16369.000000	75
0.010000	16035.000000	100
0.010000	15913.000000	75
0.010000	16848.000000	100
0.010000	17301.000000	75
0.010000	15927.000000	100
0.010000	16676.000000	75
0.010000	15889.000000	100
0.010000	16372.000000	75
0.010000	16431.000000	100
0.010000	16745.000000	75
0.010000	16831.000000	100
0.010000	16684.000000	75
0.010000	16603.000000	100
0.010000	16138.000000	75
0.010000	15138.000000	100
0.010000	16437.000000	75
0.010000	16179.000000	100
0.010000	17300.000000	75
0.010000	16490.000000	100
0.010000	16227.000000	75
0.010000	15678.000000	100
0.010000	16215.000000	75
0.010000	14864.000000	100
0.010000	15636.000000	75
0.010000	15440.000000	100
0.010000	16311.000000	75
0.010000	16859.000000	100
0.010000	16081.000000	75
0.010000	16154.000000	100
0.010000	16209.000000	75
0.010000	15543.000000	100
0.010000	15791.000000	75
0.010000	16464.000000	100
0.010000	16506.000000	75
0.010000	15889.000000	100
0.010000	16802.000000	75
0.010000	15231.000000	100
0.010000	16284.000000	75
0.010000	15765.000000	100
0.010000	16468.000000	75
0.010000	16700.000000	100
0.010000	16844.000000	75
0.010000	15637.000000	100
0.010000	16629.000000	75
0.010000	16179.000000	100
0.010000	15439.000000	75
0.010000	16004.000000	100
0.010000	17498.000000	75
0.010000	15738.000000	100
0.010000	16795.000000	75
0.010000	15138.000000	100
0.010000	16780.000000	75
0.010000	15929.000000	100
0.010000	17082.000000	75
0.010000	15580.000000	100
0.010000	16779.000000	75
0.010000	15663.000000	100
0.010000	17021.000000	75
0.010000	16263.000000	100
0.010000	16155.000000	75
0.010000	15468.000000	100
0.010000	16579.000000	75
0.010000	16472.000000	100
0.010000	15443.000000	75
0.010000	16163.000000	100
0.010000	16302.000000	75
0.010000	16465.000000	100
0.010000	17009.000000	75
0.010000	16470.000000	100
0.010000	17271.000000	75
0.010000	15552.000000	100
0.010000	16803.000000	75
0.010000	15312.000000	100
0.010000	16183.000000	75
0.010000	15833.000000	100
0.010000	15637.000000	75
0.010000	16035.000000	100
0.010000	16931.000000	75
0.010000	15784.000000	100
0.010000	16890.000000	75
0.010000	15624.000000	100
0.010000	17725.000000	75
0.010000	16022.000000	100
0.010000	16193.000000	75
0.010000	15785.000000	100
0.010000	16158.000000	75
0.010000	16555.000000	100
0.010000	16838.000000	75
0.010000	16456.000000	100
0.010000	16251.000000	75
0.010000	16130.000000	100
0.010000	16655.000000	75
0.010000	16162.000000	100
0.010000	16331.000000	75
0.010000	16315.000000	100
0.010000	16409.000000	75
0.010000	17181.000000	100
0.010000	16770.000000	75
0.010000	15846.000000	100
0.010000	17149.000000	75
0.010000	15962.000000	100
0.010000	16746.000000	75
0.010000	15992.000000	100
0.010000	16124.000000	75
0.010000	16257.000000	100
0.010000	16859.000000	75
0.010000	15262.000000	100
0.010000	16123.000000	75
0.010000	16466.000000	100
0.010000	16065.000000	75
0.010000	16290.000000	100
0.010000	15620.000000	75
0.010000	15587.000000	100
0.010000	16714.000000	75
0.010000	16952.000000	100
0.010000	16161.000000	75
0.010000	17099.000000	100
0.010000	16208.000000	75
0.010000	16231.000000	100
0.010000	15467.000000	75
0.010000	16539.000000	100
0.010000	16407.000000	75
0.010000	16106.000000	100
0.010000	16210.000000	75
0.010000	16077.000000	100
0.010000	16812.000000	75
0.010000	16659.000000	100
0.010000	16688.000000	75
0.010000	15690.000000	100
0.010000	16457.000000	75
0.010000	15783.000000	100
0.010000	16208.000000	75
0.010000	17117.000000	100
0.010000	16149.000000	75
0.010000	16463.000000	100
0.010000	16998.000000	75
0.010000	16059.000000	100
0.010000	17040.000000	75
0.010000	16846.000000	100
0.010000	16817.000000	75
0.010000	16054.000000	100
0.010000	16257.000000	75
0.010000	15336.000000	100
0.010000	16541.000000	75
0.010000	16075.000000	100
0.010000	16842.000000	75
0.010000	16259.000000	100
0.010000	16767.000000	75
0.010000	16360.000000	100
0.010000	16140.000000	75
0.010000	15508.000000	100
0.010000	16894.000000	75
0.010000	15650.000000	100
0.010000	16204.000000	75
0.010000	15817.000000	100
0.010000	16912.000000	75
0.010000	16395.000000	100
0.010000	16259.000000	75
0.010000	15700.000000	100
0.010000	16684.000000	75
0.010000	15603.000000	100
0.010000	16031.000000	75
0.010000	15067.000000	100
0.010000	15887.000000	75
0.010000	16299.000000	100
0.010000	16007.000000	75
0.010000	16093.000000	100
0.010000	16071.000000	75
0.010000	16384.000000	100
0.010000	15932.000000	75
0.010000	15722.000000	100
0.010000	15837.000000	75
0.010000	15610.000000	100
0.010000	17106.000000	75
0.010000	16031.000000	100
0.010000	16233.000000	75
0.010000	15992.000000	100
0.010000	16341.000000	75
0.010000	15760.000000	100
0.010000	16044.000000	75
0.010000	16039.000000	100
0.010000	15955.000000	75
0.010000	15408.000000	100
0.010000	16342.000000	75
0.010000	15951.000000	100
0.010000	16888.000000	75
0.010000	15215.000000	100
0.010000	16503.000000	75
0.010000	16096.000000	100
0.010000	15811.000000	75
0.010000	16255.000000	100
0.010000	16412.000000	75
0.010000	15793.000000	100
0.010000	16286.000000	75
0.010000	15126.000000	100
0.010000	15682.000000	75
0.010000	15185.000000	100
0.010000	16086.000000	75
0.010000	16042.000000	100
0.010000	17411.000000	75
0.010000	16147.000000	100
0.010000	16875.000000	75
0.010000	15494.000000	100
0.010000	17642.000000	75
0.010000	15389.000000	100
0.010000	16180.000000	75
0.010000	16086.000000	100
0.010000	16124.000000	75
0.010000	16456.000000	100
0.010000	16779.000000	75
0.010000	16159.000000	100
0.010000	16180.000000	75
0.010000	16056.000000	100
0.010000	16066.000000	75
0.010000	15489.000000	100
0.010000	16545.000000	75
0.010000	16161.000000	100
0.010000	16731.000000	75
0.010000	16031.000000	100
0.010000	16356.000000	75
0.010000	16482.000000	100
0.010000	17863.000000	75
0.010000	16697.000000	100
0.010000	16000.000000	75
0.010000	15952.000000	100
0.010000	16471.000000	75
0.010000	15978.000000	100
0.010000	17225.000000	75
0.010000	15708.000000	100
0.010000	15973.000000	75
0.010000	15795.000000	100
0.010000	16546.000000	75
0.010000	16440.000000	100
0.010000	16210.000000	75
0.010000	15016.000000	100
0.010000	15324.000000	75
0.010000	16456.000000	100
0.010000	15884.000000	75
0.010000	14744.000000	100
0.010000	15870.000000	75
0.010000	16109.000000	100
0.010000	16763.000000	75
0.010000	15919.000000	100
0.010000	15694.000000	75
0.010000	16171.000000	100
0.010000	16219.000000	75
0.010000	15143.000000	100
0.010000	16819.000000	75
0.010000	16420.000000	100
0.010000	17078.000000	75
0.010000	15880.000000	100
0.010000	15686.000000	75
0.010000	15471.000000	100
0.010000	17304.000000	75
0.010000	15935.000000	100
0.010000	15845.000000	75
0.010000	16283.000000	100
0.010000	17039.000000	75
0.010000	16297.000000	100
0.010000	16683.000000	75
0.010000	15768.000000	100
0.010000	15794.000000	75
0.010000	15237.000000	100
0.010000	16276.000000	75
0.010000	16335.000000	100
0.010000	17360.000000	75
0.010000	15644.000000	100
0.010000	16172.000000	75
0.010000	15698.000000	100
0.010000	16128.000000	75
0.010000	15255.000000	100
0.010000	16427.000000	75
0.010000	16060.000000	100
0.010000	16138.000000	75
0.010000	16389.000000	100
0.010000	16259.000000	75
0.010000	16127.000000	100
0.010000	16320.000000	75
0.010000	15697.000000	100
0.010000	16901.000000	75
0.010000	15759.000000	100
0.010000	15879.000000	75
0.010000	15827.000000	100
0.010000	16519.000000	75
0.010000	15363.000000	100
0.010000	16756.000000	75
0.010000	15579.000000	100
0.010000	16375.000000	75
0.010000	16431.000000	100
0.010000	15415.000000	75
0.010000	16035.000000	100
0.010000	16488.000000	75
0.010000	16870.000000	100
0.010000	17071.000000	75
0.010000	16690.000000	100
0.010000	15794.000000	75
0.010000	15600.000000	100
0.010000	17310.000000	75
0.010000	16426.000000	100
0.010000	16114.000000	75
0.010000	15896.000000	100
0.010000	16771.000000	75
0.010000	16224.000000	100
0.010000	16342.000000	75
0.010000	15871.000000	100
0.010000	16441.000000	75
0.010000	16181.000000	100
0.010000	16116.000000	75
0.010000	15496.000000	100
0.010000	16323.000000	75
0.010000	15539.000000	100
0.010000	16996.000000	75
0.010000	15817.000000	100
0.010000	16456.000000	75
0.010000	16469.000000	100
0.010000	16031.000000	75
0.010000	15639.000000	100
0.010000	16642.000000	75
0.010000	15831.000000	100
0.010000	16419.000000	75
0.010000	16160.000000	100
0.010000	16574.000000	75
0.010000	15013.000000	100
0.010000	15633.000000	75
0.010000	15510.000000	100
0.010000	16612.000000	75
0.010000	15609.000000	100
0.010000	15770.000000	75
0.010000	15582.000000	100
0.010000	16431.000000	75
0.010000	15958.000000	100
0.010000	15730.000000	75
0.010000	15514.000000	100
0.010000	17088.000000	75
0.010000	15733.000000	100
0.010000	16040.000000	75
0.010000	16512.000000	100
0.010000	16025.000000	75
0.010000	15600.000000	100
0.010000	17053.000000	75
0.010000	16323.000000	100
0.010000	17007.000000	75
0.010000	15568.000000	100
0.010000	16508.000000	75
0.010000	16918.000000	100
0.010000	16935.000000	75
0.010000	15905.000000	100
0.010000	16449.000000	75
0.010000	15457.000000	100
0.010000	17620.000000	75
0.010000	15135.000000	100
0.010000	17051.000000	75
0.010000	15521.000000	100
0.010000	15944.000000	75
0.010000	15455.000000	100
0.010000	16415.000000	75
0.010000	16262.000000	100
0.010000	16065.000000	75
0.010000	16386.000000	100
0.010000	15995.000000	75
0.010000	15926.000000	100
0.010000	16770.000000	75
0.010000	15217.000000	100
0.010000	15604.000000	75
0.010000	15272.000000	100
0.010000	16575.000000	75
0.010000	16190.000000	100
0.010000	16110.000000	75
0.010000	15452.000000	100
0.010000	16906.000000	75
0.010000	16163.000000	100
0.010000	17367.000000	75
0.010000	15916.000000	100
0.010000	16854.000000	75
0.010000	16000.000000	100
0.010000	16429.000000	75
0.010000	17005.000000	100
0.010000	15987.000000	75
0.010000	15903.000000	100
0.010000	16909.000000	75
0.010000	15855.000000	100
0.010000	15624.000000	75
0.010000	16148.000000	100
0.010000	16909.000000	75
0.010000	16343.000000	100
0.010000	15843.000000	75
0.010000	16146.000000	100
0.010000	16575.000000	75
0.010000	15668.000000	100
0.010000	16327.000000	75
0.010000	16336.000000	100
0.010000	17176.000000	75
0.010000	15714.000000	100
0.010000	16319.000000	75
0.010000	15399.000000	100
0.010000	16091.000000	75
0.010000	15725.000000	100
0.010000	15727.000000	75
0.010000	16607.000000	100
0.010000	17031.000000	75
0.010000	16454.000000	100
0.010000	16896.000000	75
0.010000	15414.000000	100
0.010000	16194.000000	75
0.010000	16313.000000	100
0.010000	16980.000000	75
0.010000	15337.000000	100
0.010000	16875.000000	75
0.010000	15940.000000	100
0.010000	16239.000000	75
0.010000	16069.000000	100
0.010000	16501.000000	75
0.010000	15150.000000	100
0.010000	15760.000000	75
0.010000	16357.000000	100
0.010000	16837.000000	75
0.010000	16115.000000	100
0.010000	16304.000000	75
0.010000	15679.000000	100
0.010000	16772.000000	75
0.010000	15643.000000	100
0.010000	17512.000000	75
0.010000	15933.000000	100
0.010000	16777.000000	75
0.010000	14775.000000	100
0.010000	17164.000000	75
0.010000	16227.000000	100
0.010000	17444.000000	75
0.010000	15823.000000	100
0.010000	15678.000000	75
0.010000	15948.000000	100
0.010000	15468.000000	75
0.010000	16459.000000	100
0.010000	17598.000000	75
0.010000	16316.000000	100
0.010000	17229.000000	75
0.010000	16505.000000	100
0.010000	16554.000000	75
0.010000	15897.000000	100
0.010000	16101.000000	75
0.010000	16242.000000	100
0.010000	16312.000000	75
0.010000	15231.000000	100
0.010000	15782.000000	75
0.010000	15672.000000	100
0.010000	16948.000000	75
0.010000	15814.000000	100
0.010000	16143.000000	75
0.010000	16768.000000	100
0.010000	16422.000000	75
0.010000	16194.000000	100
0.010000	15609.000000	75
0.010000	16083.000000	100
0.010000	16381.000000	75
0.010000	15959.000000	100
0.010000	17566.000000	75
0.010000	16151.000000	100
0.010000	16060.000000	75
0.010000	15758.000000	100
0.010000	16456.000000	75
0.010000	15841.000000	100
0.010000	16601.000000	75
0.010000	15945.000000	100
0.010000	16371.000000	75
0.010000	16409.000000	100
0.010000	16401.000000	75
0.010000	15462.000000	100
0.010000	16279.000000	75
0.010000	15847.000000	100
0.010000	17145.000000	75
0.010000	16309.000000	100
0.010000	15545.000000	75
0.010000	16637.000000	100
0.010000	17190.000000	75
0.010000	16015.000000	100
0.010000	15957.000000	75
0.010000	15171.000000	100
0.010000	15701.000000	75
0.010000	15616.000000	100
0.010000	16293.000000	75
0.010000	15929.000000	100
0.010000	16106.000000	75
0.010000	16444.000000	100
0.010000	16015.000000	75
0.010000	16481.000000	100
0.010000	16839.000000	75
0.010000	15856.000000	100
0.010000	15645.000000	75
0.010000	15325.000000	100
0.010000	16933.000000	75
0.010000	15855.000000	100
0.010000	16475.000000	75
0.010000	16013.000000	100
0.010000	16853.000000	75
0.010000	15813.000000	100
0.010000	16696.000000	75
0.010000	15978.000000	100
0.010000	17064.000000	75
0.010000	16786.000000	100
0.010000	16757.000000	75
0.010000	16455.000000	100
0.010000	15568.000000	75
0.010000	16146.000000	100
0.010000	17301.000000	75
0.010000	15585.000000	100
0.010000	16039.000000	75
0.010000	16583.000000	100
0.010000	16760.000000	75
0.010000	15756.000000	100
0.010000	16507.000000	75
0.010000	16387.000000	100
0.010000	16431.000000	75
0.010000	15501.000000	100
0.010000	15900.000000	75
0.010000	15309.000000	100
0.010000	15979.000000	75
0.010000	16028.000000	100
0.010000	17049.000000	75
0.010000	15735.000000	100
0.010000	16431.000000	75
0.010000	16510.000000	100
0.010000	16780.000000	75
0.010000	16480.000000	100
0.010000	16729.000000	75
0.010000	15438.000000	100
0.010000	16659.000000	75
0.010000	16193.000000	100
0.010000	15940.000000	75
0.010000	15494.000000	100
0.010000	16617.000000	75
0.010000	15898.000000	100
0.010000	16133.000000	75
0.010000	16172.000000	100
0.010000	17418.000000	75
0.010000	15660.000000	100
0.010000	16803.000000	75
0.010000	16464.000000	100
0.010000	16134.000000	75
0.010000	15262.000000	100
0.010000	16730.000000	75
0.010000	15069.000000	100
0.010000	16325.000000	75
0.010000	16494.000000	100
0.010000	16671.000000	75
0.010000	16212.000000	100
0.010000	16640.000000	75
0.010000	16508.000000	100
0.010000	17138.000000	75
0.010000	15641.000000	100
0.010000	16335.000000	75
0.010000	16097.000000	100
0.010000	16570.000000	75
0.010000	15421.000000	100
0.010000	16732.000000	75
0.010000	15407.000000	100
0.010000	17060.000000	75
0.010000	15611.000000	100
0.010000	16645.000000	75
0.010000	15293.000000	100
0.010000	15652.000000	75
0.010000	16303.000000	100
0.010000	16471.000000	75
0.010000	15503.000000	100
0.010000	16501.000000	75
0.010000	15808.000000	100
0.010000	16631.000000	75
0.010000	15488.000000	100
0.010000	16010.000000	75
0.010000	15280.000000	100
0.010000	16474.000000	75
0.010000	16005.000000	100
0.010000	15706.000000	75
0.010000	16815.000000	100
0.010000	15953.000000	75
0.010000	16416.000000	100
0.010000	16297.000000	75
0.010000	15448.000000	100
0.010000	16953.000000	75
0.010000	15170.000000	100
0.010000	16894.000000	75
0.010000	15947.000000	100
0.010000	16484.000000	75
0.010000	16513.000000	100
0.010000	16614.000000	75
0.010000	15546.000000	100
0.010000	16969.000000	75
0.010000	15861.000000	100
0.010000	15375.000000	75
0.010000	17050.000000	100
0.010000	16251.000000	75
0.010000	15279.000000	100
0.010000	15914.000000	75
0.010000	15008.000000	100
0.010000	17105.000000	75
0.010000	15477.000000	100
0.010000	17157.000000	75
0.010000	15988.000000	100
0.010000	15114.000000	75
0.010000	15744.000000	100
0.010000	17033.000000	75
0.010000	16448.000000	100
0.010000	15965.000000	75
0.010000	15372.000000	100
0.010000	15965.000000	75
0.010000	16785.000000	100
0.010000	16326.000000	75
0.010000	16859.000000	100
0.010000	15648.000000	75
0.010000	16243.000000	100
0.010000	15965.000000	75
0.010000	15883.000000	100
0.010000	17414.000000	75
0.010000	16478.000000	100
0.010000	15652.000000	75
0.010000	16216.000000	100
0.010000	16182.000000	75
0.010000	15761.000000	100
0.010000	17145.000000	75
0.010000	15462.000000	100
0.010000	16689.000000	75
0.010000	16085.000000	100
0.010000	16632.000000	75
0.010000	15690.000000	100
0.010000	16621.000000	75
0.010000	17321.000000	100
0.010000	17127.000000	75
0.010000	15304.000000	100
0.010000	17018.000000	75
0.010000	14992.000000	100
0.010000	16265.000000	75
0.010000	15431.000000	100
0.010000	16519.000000	75
0.010000	17332.000000	100
0.010000	16225.000000	75
0.010000	15894.000000	100
0.010000	17112.000000	75
0.010000	15893.000000	100
0.010000	16372.000000	75
0.010000	16129.000000	100
0.010000	17023.000000	75
0.010000	15754.000000	100
0.010000	16558.000000	75
0.010000	15673.000000	100
0.010000	16772.000000	75
0.010000	15384.000000	100
0.010000	16391.000000	75
0.010000	15482.000000	100
0.010000	16393.000000	75
0.010000	16341.000000	100
0.010000	16192.000000	75
0.010000	17040.000000	100
0.010000	15819.000000	75
0.010000	17383.000000	100
0.010000	16139.000000	75
0.010000	16417.000000	100
0.010000	16939.000000	75
0.010000	16706.000000	100
0.010000	16246.000000	75
0.010000	16514.000000	100
0.010000	16242.000000	75
0.010000	16317.000000	100
0.010000	16583.000000	75
0.010000	15485.000000	100
0.010000	16107.000000	75
0.010000	15578.000000	100
0.010000	16957.000000	75
0.010000	16147.000000	100
0.010000	15701.000000	75
0.010000	16223.000000	100
0.010000	15487.000000	75
0.010000	15743.000000	100
0.010000	16284.000000	75
0.010000	15369.000000	100
0.010000	16707.000000	75
0.010000	15798.000000	100
0.010000	15726.000000	75
0.010000	16546.000000	100
0.010000	16293.000000	75
0.010000	16395.000000	100
0.010000	16620.000000	75
0.010000	16656.000000	100
0.010000	16444.000000	75
0.010000	16179.000000	100
0.010000	17441.000000	75
0.010000	15509.000000	100
0.010000	17052.000000	75
0.010000	15864.000000	100
0.010000	15648.000000	75
0.010000	16289.000000	100
0.010000	16618.000000	75
0.010000	15979.000000	100
0.010000	16255.000000	75
0.010000	16260.000000	100
0.010000	17259.000000	75
0.010000	16894.000000	100
0.010000	15797.000000	75
0.010000	15897.000000	100
0.010000	16170.000000	75
0.010000	15540.000000	100
0.010000	16448.000000	75
0.010000	15788.000000	100
0.010000	16451.000000	75
0.010000	16041.000000	100
0.010000	17250.000000	75
0.010000	15336.000000	100
0.010000	16211.000000	75
0.010000	16309.000000	100
0.010000	16248.000000	75
0.010000	16617.000000	100
0.010000	16098.000000	75
0.010000	15790.000000	100
0.010000	16042.000000	75
0.010000	16747.000000	100
0.010000	16273.000000	75
0.010000	16334.000000	100
0.010000	15876.000000	75
0.010000	15916.000000	100
0.010000	16472.000000	75
0.010000	15892.000000	100
0.010000	15877.000000	75
0.010000	15663.000000	100
0.010000	16051.000000	75
0.010000	15304.000000	100
0.010000	16578.000000	75
0.010000	15893.000000	100
0.010000	15874.000000	75
0.010000	15861.000000	100
0.010000	15969.000000	75
0.010000	15493.000000	100
0.010000	16121.000000	75
0.010000	15645.000000	100
0.010000	16176.000000	75
0.010000	16259.000000	100
0.010000	16499.000000	75
0.010000	16593.000000	100
0.010000	16345.000000	75
0.010000	15914.000000	100
0.010000	16221.000000	75
0.010000	15618.000000	100
0.010000	16415.000000	75
0.010000	15564.000000	100
0.010000	16107.000000	75
0.010000	16101.000000	100
0.010000	16106.000000	75
0.010000	17221.000000	100
0.010000	16048.000000	75
0.010000	15374.000000	100
0.010000	16362.000000	75
0.010000	16684.000000	100
0.010000	17450.000000	75
0.010000	15687.000000	100
0.010000	17495.000000	75
0.010000	16675.000000	100
0.010000	17144.000000	75
0.010000	15849.000000	100
0.010000	16475.000000	75
0.010000	15481.000000	100
0.010000	17178.000000	75
0.010000	16086.000000	100
0.010000	17626.000000	75
0.010000	15760.000000	100
0.010000	16534.000000	75
0.010000	15981.000000	100
0.010000	15392.000000	75
0.010000	15214.000000	100
0.010000	16622.000000	75
0.010000	15585.000000	100
0.010000	16174.000000	75
0.010000	16413.000000	100
0.010000	16191.000000	75
0.010000	16438.000000	100
0.010000	16300.000000	75
0.010000	16496.000000	100
0.010000	15764.000000	75
0.010000	15233.000000	100
0.010000	16682.000000	75
0.010000	15934.000000	100
0.010000	15734.000000	75
0.010000	15738.000000	100
0.010000	16491.000000	75
0.010000	15226.000000	100
0.010000	15912.000000	75
0.010000	15409.000000	100
0.010000	16777.000000	75
0.010000	15658.000000	100
0.010000	16094.000000	75
0.010000	15769.000000	100
0.010000	17569.000000	75
0.010000	15844.000000	100
0.010000	16628.000000	75
0.010000	15862.000000	100
0.010000	16089.000000	75
0.010000	16950.000000	100
0.010000	16529.000000	75
0.010000	16852.000000	100
0.010000	16490.000000	75
0.010000	15769.000000	100
0.010000	16089.000000	75
0.010000	15775.000000	100
0.010000	16148.000000	75
0.010000	15904.000000	100
0.010000	16449.000000	75
0.010000	16737.000000	100
0.010000	16597.000000	75
0.010000	15306.000000	100
0.010000	17155.000000	75
0.010000	15141.000000	100
0.010000	17240.000000	75
0.010000	15626.000000	100
0.010000	16957.000000	75
0.010000	16997.000000	100
0.010000	16593.000000	75
0.010000	16191.000000	100
0.010000	15475.000000	75
0.010000	16934.000000	100
0.010000	15808.000000	75
0.010000	15990.000000	100
0.010000	17301.000000	75
0.010000	16074.000000	100
0.010000	16874.000000	75
0.010000	15552.000000	100
0.010000	16809.000000	75
0.010000	16403.000000	100
0.010000	15680.000000	75
0.010000	16067.000000	100
0.010000	16725.000000	75
0.010000	15350.000000	100
0.010000	16691.000000	75
0.010000	16086.000000	100
0.010000	16562.000000	75
0.010000	16489.000000	100
0.010000	16489.000000	75
0.010000	15392.000000	100
0.010000	16914.000000	75
0.010000	16562.000000	100
0.010000	16430.000000	75
0.010000	16490.000000	100
0.010000	16711.000000	75
0.010000	17064.000000	100
0.010000	16887.000000	75
0.010000	15826.000000	100
0.010000	17080.000000	75
0.010000	15925.000000	100
0.010000	15922.000000	75
0.010000	16389.000000	100
0.010000	15970.000000	75
0.010000	16077.000000	100
0.010000	16149.000000	75
0.010000	16571.000000	100
0.010000	15310.000000	75
0.010000	16411.000000	100
0.010000	16364.000000	75
0.010000	15177.000000	100
0.010000	16946.000000	75
0.010000	15293.000000	100
0.010000	16788.000000	75
0.010000	15728.000000	100
0.010000	16515.000000	75
0.010000	15603.000000	100
0.010000	16509.000000	75
0.010000	16014.000000	100
0.010000	16738.000000	75
0.010000	15790.000000	100
0.010000	16724.000000	75
0.010000	16339.000000	100
0.010000	16380.000000	75
0.010000	15818.000000	100
0.010000	16896.000000	75
0.010000	16362.000000	100
0.010000	16271.000000	75
0.010000	16250.000000	100
0.010000	15753.000000	75
0.010000	16342.000000	100
0.010000	17458.000000	75
0.010000	16169.000000	100
0.010000	16867.000000	75
0.010000	16208.000000	100
0.010000	16963.000000	75
0.010000	16596.000000	100
0.010000	16350.000000	75
0.010000	16124.000000	100
0.010000	17298.000000	75
0.010000	15384.000000	100
0.010000	15999.000000	75
0.010000	15965.000000	100
0.010000	16304.000000	75
0.010000	16140.000000	100
0.010000	15983.000000	75
0.010000	15857.000000	100
0.010000	17228.000000	75
0.010000	15515.000000	100
0.010000	16808.000000	75
0.010000	15876.000000	100
0.010000	16469.000000	75
0.010000	16272.000000	100
0.010000	16832.000000	75
0.010000	15846.000000	100
0.010000	17307.000000	75
0.010000	15541.000000	100
0.010000	17066.000000	75
0.010000	16588.000000	100
0.010000	17180.000000	75
0.010000	15014.000000	100
0.010000	16515.000000	75
0.010000	15922.000000	100
0.010000	16329.000000	75
0.010000	16094.000000	100
0.010000	16470.000000	75
0.010000	15551.000000	100
0.010000	16221.000000	75
0.010000	15281.000000	100
0.010000	15467.000000	75
0.010000	15799.000000	100
0.010000	15420.000000	75
0.010000	16621.000000	100
0.010000	15641.000000	75
0.010000	15881.000000	100
0.010000	16640.000000	75
0.010000	15603.000000	100
0.010000	16830.000000	75
0.010000	16301.000000	100
0.010000	15478.000000	75
0.010000	15997.000000	100
0.010000	16036.000000	75
0.010000	16854.000000	100
0.010000	16759.000000	75
0.010000	15939.000000	100
0.010000	17235.000000	75
0.010000	16023.000000	100
0.010000	16285.000000	75
0.010000	15650.000000	100
0.010000	16428.000000	75
0.010000	16909.000000	100
0.010000	16529.000000	75
0.010000	16058.000000	100
0.010000	16317.000000	75
0.010000	15564.000000	100
0.010000	16793.000000	75
0.010000	16765.000000	100
0.010000	16387.000000	75
0.010000	15487.000000	100
0.010000	16310.000000	75
0.010000	16095.000000	100
0.010000	16056.000000	75
0.010000	15999.000000	100
0.010000	16074.000000	75
0.010000	16763.000000	100
0.010000	16449.000000	75
0.010000	16514.000000	100
0.010000	16335.000000	75
0.010000	15649.000000	100
0.010000	15374.000000	75
0.010000	16151.000000	100
0.010000	16323.000000	75
0.010000	15926.000000	100
0.010000	15881.000000	75
0.010000	15531.000000	100
0.010000	16480.000000	75
0.010000	15602.000000	100
0.010000	16329.000000	75
0.010000	17397.000000	100
0.010000	15150.000000	75
0.010000	16160.000000	100
0.010000	16043.000000	75
0.010000	16347.000000	100
0.010000	16765.000000	75
0.010000	15984.000000	100
0.010000	16533.000000	75
0.010000	15976.000000	100
0.010000	16203.000000	75
0.010000	16203.000000	100
0.010000	16369.000000	75
0.010000	15677.000000	100
0.010000	17228.000000	75
0.010000	16241.000000	100
0.010000	15827.000000	75
0.010000	15820.000000	100
0.010000	16656.000000	75
0.010000	15609.000000	100
0.010000	16387.000000	75
0.010000	15471.000000	100
0.010000	15867.000000	75
0.010000	16098.000000	100
0.010000	15966.000000	75
0.010000	15398.000000	100
0.010000	16551.000000	75
0.010000	15560.000000	100
0.010000	15318.000000	75
0.010000	15983.000000	100
0.010000	17213.000000	75
0.010000	15497.000000	100
0.010000	16350.000000	75
0.010000	16081.000000	100
0.010000	16352.000000	75
0.010000	15591.000000	100
0.010000	16782.000000	75
0.010000	16200.000000	100
0.010000	16118.000000	75
0.010000	16224.000000	100
0.010000	16864.000000	75
0.010000	15802.000000	100
0.010000	16087.000000	75
0.010000	16060.000000	100
0.010000	15878.000000	75
0.010000	15276.000000	100
0.010000	15788.000000	75
0.010000	17078.000000	100
0.010000	15798.000000	75
0.010000	16379.000000	100
0.010000	16904.000000	75
0.010000	15781.000000	100
0.010000	17257.000000	75
0.010000	16299.000000	100
0.010000	17189.000000	75
0.010000	15965.000000	100
0.010000	16889.000000	75
0.010000	15856.000000	100
0.010000	17079.000000	75
0.010000	16134.000000	100
0.010000	15970.000000	75
0.010000	16102.000000	100
0.010000	15808.000000	75
0.010000	16598.000000	100
0.010000	16120.000000	75
0.010000	16211.000000	100
0.010000	16591.000000	75
0.010000	15723.000000	100
0.010000	15801.000000	75
0.010000	15543.000000	100
0.010000	16009.000000	75
0.010000	16828.000000	100
0.010000	15532.000000	75
0.010000	15360.000000	100
0.010000	16598.000000	75
0.010000	16303.000000	100
0.010000	17120.000000	75
0.010000	15413.000000	100
0.010000	16102.000000	75
0.010000	15712.000000	100
0.010000	16566.000000	75
0.010000	16188.000000	100
0.010000	16243.000000	75
0.010000	16762.000000	100
0.010000	16132.000000	75
0.010000	15908.000000	100
0.010000	17316.000000	75
0.010000	16363.000000	100
0.010000	16441.000000	75
0.010000	16086.000000	100
0.010000	15903.000000	75
0.010000	16107.000000	100
0.010000	15669.000000	75
0.010000	15869.000000	100
0.010000	15735.000000	75
0.010000	16395.000000	100
0.010000	16527.000000	75
0.010000	15856.000000	100
0.010000	15019.000000	75
0.010000	15505.000000	100
0.010000	16971.000000	75
0.010000	15860.000000	100
0.010000	16312.000000	75
0.010000	15777.000000	100
0.010000	17058.000000	75
0.010000	16550.000000	100
0.010000	16396.000000	75
0.010000	15995.000000	100
0.010000	15349.000000	75
0.010000	16355.000000	100
0.010000	16768.000000	75
0.010000	16325.000000	100
0.010000	17196.000000	75
0.010000	16157.000000	100
0.010000	16034.000000	75
0.010000	16255.000000	100
0.010000	16223.000000	75
0.010000	16320.000000	100
0.010000	15794.000000	75
0.010000	15759.000000	100
0.010000	16517.000000	75
0.010000	16453.000000	100
0.010000	15875.000000	75
0.010000	16214.000000	100
0.010000	16295.000000	75
0.010000	15670.000000	100
0.010000	16415.000000	75
0.010000	15732.000000	100
0.010000	16745.000000	75
0.010000	15997.000000	100
0.010000	16615.000000	75
0.010000	16229.000000	100
0.010000	15610.000000	75
0.010000	15400.000000	100
0.010000	16935.000000	75
0.010000	16161.000000	100
0.010000	15979.000000	75
0.010000	15720.000000	100
0.010000	16095.000000	75
0.010000	15970.000000	100
0.010000	15301.000000	75
0.010000	15704.000000	100
0.010000	17232.000000	75
0.010000	15816.000000	100
0.010000	16096.000000	75
0.010000	15950.000000	100
0.010000	16857.000000	75
0.010000	15609.000000	100
0.010000	16394.000000	75
0.010000	15347.000000	100
0.010000	16006.000000	75
0.010000	15766.000000	100
0.010000	16277.000000	75
0.010000	16261.000000	100
0.010000	15947.000000	75
0.010000	15980.000000	100
0.010000	15398.000000	75
0.010000	16218.000000	100
0.010000	15923.000000	75
0.010000	16313.000000	100
0.010000	16879.000000	75
0.010000	15637.000000	100
0.010000	16335.000000	75
0.010000	16256.000000	100
0.010000	16888.000000	75
0.010000	16104.000000	100
0.010000	16737.000000	75
0.010000	15389.000000	100
0.010000	17052.000000	75
0.010000	16041.000000	100
0.010000	16944.000000	75
0.010000	15772.000000	100
0.010000	16810.000000	75
0.010000	15893.000000	100
0.010000	16680.000000	75
0.010000	15268.000000	100
0.010000	17191.000000	75
0.010000	16192.000000	100
0.010000	15991.000000	75
0.010000	15953.000000	100
0.010000	16672.000000	75
0.010000	16897.000000	100
0.010000	15504.000000	75
0.010000	15244.000000	100
0.010000	15531.000000	75
0.010000	15289.000000	100
0.010000	16610.000000	75
0.010000	16912.000000	100
0.010000	16631.000000	75
0.010000	15531.000000	100
0.010000	15847.000000	75
0.010000	15952.000000	100
0.010000	16167.000000	75
0.010000	16363.000000	100
0.010000	16378.000000	75
0.010000	16241.000000	100
0.010000	15860.000000	75
0.010000	15650.000000	100
0.010000	16994.000000	75
0.010000	15885.000000	100
0.010000	15941.000000	75
0.010000	16564.000000	100
0.010000	16912.000000	75
0.010000	15424.000000	100
0.010000	16450.000000	75
0.010000	15628.000000	100
0.010000	16410.000000	75
0.010000	16734.000000	100
0.010000	16637.000000	75
0.010000	16155.000000	100
0.010000	17369.000000	75
0.010000	15669.000000	100
0.010000	16255.000000	75
0.010000	16244.000000	100
0.010000	16685.000000	75
0.010000	15320.000000	100
0.010000	16367.000000	75
0.010000	15802.000000	100
0.010000	16762.000000	75
0.010000	14966.000000	100
0.010000	15609.000000	75
0.010000	16130.000000	100
0.010000	17014.000000	75
0.010000	15717.000000	100
0.010000	15707.000000	75
0.010000	15153.000000	100
0.010000	16184.000000	75
0.010000	16500.000000	100
0.010000	16510.000000	75
0.010000	16486.000000	100
0.010000	16310.000000	75
0.010000	16261.000000	100
0.010000	16214.000000	75
0.010000	15852.000000	100
0.010000	17061.000000	75
0.010000	15915.000000	100
0.010000	16996.000000	75
0.010000	15195.000000	100
0.010000	16192.000000	75
0.010000	16952.000000	100
0.010000	16433.000000	75
0.010000	15957.000000	100
0.010000	15826.000000	75
0.010000	15393.000000	100
0.010000	16967.000000	75
0.010000	16108.000000	100
0.010000	16868.000000	75
0.010000	15958.000000	100
0.010000	17276.000000	75
0.010000	16321.000000	100
0.010000	17196.000000	75
0.010000	15521.000000	100
0.010000	16826.000000	75
0.010000	15868.000000	100
0.010000	16236.000000	75
0.010000	16025.000000	100
0.010000	15558.000000	75
0.010000	15808.000000	100
0.010000	15882.000000	75
0.010000	16287.000000	100
0.010000	17183.000000	75
0.010000	15362.000000	100
0.010000	16431.000000	75
0.010000	15965.000000	100
0.010000	15881.000000	75
0.010000	16252.000000	100
0.010000	16036.000000	75
0.010000	15929.000000	100
0.010000	17127.000000	75
0.010000	15316.000000	100
0.010000	16327.000000	75
0.010000	15312.000000	100
0.010000	17122.000000	75
0.010000	15726.000000	100
0.010000	16731.000000	75
0.010000	16574.000000	100
0.010000	16319.000000	75
0.010000	14835.000000	100
0.010000	16776.000000	75
0.010000	15603.000000	100
0.010000	16752.000000	75
0.010000	16340.000000	100
0.010000	16071.000000	75
0.010000	15465.000000	100
0.010000	16564.000000	75
0.010000	16295.000000	100
0.010000	15908.000000	75
0.010000	16568.000000	100
0.010000	16968.000000	75
0.010000	16147.000000	100
0.010000	16110.000000	75
0.010000	15259.000000	100
0.010000	16310.000000	75
0.010000	16744.000000	100
0.010000	15619.000000	75
0.010000	15466.000000	100
0.010000	15895.000000	75
0.010000	16427.000000	100
0.010000	17026.000000	75
0.010000	16466.000000	100
0.010000	16395.000000	75
0.010000	16006.000000	100
0.010000	15802.000000	75
0.010000	17305.000000	100
0.010000	15967.000000	75
0.010000	15136.000000	100
0.010000	16316.000000	75
0.010000	15643.000000	100
0.010000	15899.000000	75
0.010000	15436.000000	100
0.010000	17515.000000	75
0.010000	16289.000000	100
0.010000	17059.000000	75
0.010000	15585.000000	100
0.010000	16424.000000	75
0.010000	15767.000000	100
0.010000	16008.000000	75
0.010000	16942.000000	100
0.010000	16195.000000	75
0.010000	16101.000000	100
0.010000	15574.000000	75
0.010000	16302.000000	100
0.010000	16654.000000	75
0.010000	15218.000000	100
0.010000	16086.000000	75
0.010000	15514.000000	100
0.010000	15417.000000	75
0.010000	15992.000000	100
0.010000	16639.000000	75
0.010000	15168.000000	100
0.010000	16955.000000	75
0.010000	15828.000000	100
0.010000	16173.000000	75
0.010000	15406.000000	100
0.010000	17126.000000	75
0.010000	15769.000000	100
0.010000	16020.000000	75
0.010000	16203.000000	100
0.010000	15929.000000	75
0.010000	16149.000000	100
0.010000	15271.000000	75
0.010000	16090.000000	100
0.010000	15598.000000	75
0.010000	15764.000000	100
0.010000	17486.000000	75
0.010000	15761.000000	100
0.010000	17222.000000	75
0.010000	15759.000000	100
0.010000	16346.000000	75
0.010000	15700.000000	100
0.010000	16304.000000	75
0.010000	15081.000000	100
0.010000	15818.000000	75
0.010000	15800.000000	100
0.010000	15642.000000	75
0.010000	16059.000000	100
0.010000	16603.000000	75
0.010000	16118.000000	100
0.010000	16327.000000	75
0.010000	15788.000000	100
0.010000	16629.000000	75
0.010000	16213.000000	100
0.010000	16679.000000	75
0.010000	15885.000000	100
0.010000	16574.000000	75
0.010000	16298.000000	100
0.010000	17192.000000	75
0.010000	17017.000000	100
0.010000	17426.000000	75
0.010000	16409.000000	100
0.010000	17007.000000	75
0.010000	16384.000000	100
0.010000	15998.000000	75
0.010000	14864.000000	100
0.010000	16269.000000	75
0.010000	16116.000000	100
0.010000	16349.000000	75
0.010000	16292.000000	100
0.010000	15332.000000	75
0.010000	15861.000000	100
0.010000	16351.000000	75
0.010000	16360.000000	100
0.010000	16901.000000	75
0.010000	15843.000000	100
0.010000	15933.000000	75
0.010000	15481.000000	100
0.010000	15886.000000	75
0.010000	15976.000000	100
0.010000	16903.000000	75
0.010000	15831.000000	100
0.010000	16244.000000	75
0.010000	16625.000000	100
0.010000	16814.000000	75
0.010000	16485.000000	100
0.010000	15734.000000	75
0.010000	16004.000000	100
0.010000	16164.000000	75
0.010000	16108.000000	100
0.010000	16382.000000	75
0.010000	15623.000000	100
0.010000	16355.000000	75
0.010000	15764.000000	100
0.010000	17511.000000	75
0.010000	15397.000000	100
0.010000	16557.000000	75
0.010000	15034.000000	100
0.010000	16182.000000	75
0.010000	16265.000000	100
0.010000	16155.000000	75
0.010000	16204.000000	100
0.010000	17633.000000	75
0.010000	16274.000000	100
0.010000	16263.000000	75
0.010000	16695.000000	100
0.010000	17452.000000	75
0.010000	15571.000000	100
0.010000	15962.000000	75
0.010000	15868.000000	100
0.010000	15882.000000	75
0.010000	16046.000000	100
0.010000	17200.000000	75
0.010000	16499.000000	100
0.010000	16627.000000	75
0.010000	15730.000000	100
0.010000	15691.000000	75
0.010000	15644.000000	100
0.010000	16394.000000	75
0.010000	16071.000000	100
0.010000	17176.000000	75
0.010000	15582.000000	100
0.010000	16988.000000	75
0.010000	16083.000000	100
0.010000	15485.000000	75
0.010000	16086.000000	100
0.010000	16763.000000	75
0.010000	16038.000000	100
0.010000	16490.000000	75
0.010000	16446.000000	100
0.010000	16869.000000	75
0.010000	15731.000000	100
0.010000	16479.000000	75
0.010000	16203.000000	100
0.010000	15587.000000	75
0.010000	16255.000000	100
0.010000	17089.000000	75
0.010000	16047.000000	100
0.010000	17048.000000	75
0.010000	15456.000000	100
0.010000	15986.000000	75
0.010000	16482.000000	100
0.010000	17005.000000	75
0.010000	15590.000000	100
0.010000	15920.000000	75
0.010000	15617.000000	100
0.010000	16549.000000	75
0.010000	16782.000000	100
0.010000	16997.000000	75
0.010000	15767.000000	100
0.010000	16583.000000	75
0.010000	16317.000000	100
0.010000	16109.000000	75
0.010000	16365.000000	100
0.010000	16060.000000	75
0.010000	15894.000000	100
0.010000	16839.000000	75
0.010000	17270.000000	100
0.010000	16866.000000	75
0.010000	16482.000000	100
0.010000	16785.000000	75
0.010000	15826.000000	100
[truncated: 20,001 more rows]
