# Supplementary material for: Inference and control of the nosocomial transmission of methicillin-resistant Staphylococcus aureus
Source: eLife. 2018 Dec 18;7:e40977. doi: 10.7554/eLife.40977 (PMC6298769; doi:10.7554/eLife.40977)
Supplement: Figure 5—source data 1. — The data set includes: (1) distributions of colonization for each decolonization threshold in Figure 5A; (2) distributions of infection for each decolonization threshold in Figure 5B; (3) colonization number for each control strategy in Figure 5C; (4) infection number for each control strategy in Figure 5D. [file elife-40977-fig5-data1.zip › Fig5D.csv]

Screen	Infection	Type
41749.000000	182.085000	Infer
30317.000000	182.657000	Infer
20513.000000	183.881000	Infer
15157.000000	188.826000	Infer
11458.000000	190.707000	Infer
8986.000000	194.066000	Infer
6617.000000	194.572000	Infer
4396.000000	222.861000	Infer
2363.000000	250.766000	Infer
467.000000	286.879000	Infer
0.000000	314.506000	Infer
0.000000	313.978000	Contact
4235.000000	249.020000	Contact
8173.000000	230.420000	Contact
11893.000000	228.531000	Contact
15531.000000	228.520000	Contact
18974.000000	228.469000	Contact
22343.000000	228.122000	Contact
25545.000000	228.121000	Contact
28765.000000	227.510000	Contact
31891.000000	227.153000	Contact
34967.000000	226.807000	Contact
0.000000	313.978000	Stay
4127.000000	262.046000	Stay
8035.000000	247.709000	Stay
11765.000000	242.193000	Stay
15409.000000	239.823000	Stay
18887.000000	238.845000	Stay
22226.000000	235.904000	Stay
25528.000000	234.226000	Stay
28744.000000	233.956000	Stay
31930.000000	232.655000	Stay
35023.000000	231.425000	Stay
0.000000	315.043333	Tracing
3595.500000	235.750000	Tracing
3910.000000	231.660000	Tracing
4703.500000	230.943333	Tracing
5420.500000	230.823333	Tracing
6159.500000	230.336667	Tracing
6594.000000	228.520000	Tracing
7111.500000	227.383333	Tracing
