# Supplementary material for: Inference and control of the nosocomial transmission of methicillin-resistant Staphylococcus aureus
Source: eLife. 2018 Dec 18;7:e40977. doi: 10.7554/eLife.40977 (PMC6298769; doi:10.7554/eLife.40977)
Supplement: Source code 1. [file elife-40977-code1.zip]

Archive with 32 entries (31 files):
- model.m
- __MACOSX/
- __MACOSX/._model.m
- net8.mat
- __MACOSX/._net8.mat
- net9.mat
- __MACOSX/._net9.mat
- agentbasedsimulation.cpp
- net1.mat
- __MACOSX/._net1.mat
- Inference.m
- __MACOSX/._Inference.m
- net2.mat
- __MACOSX/._net2.mat
- net3.mat
- __MACOSX/._net3.mat
- net12.mat
- __MACOSX/._net12.mat
- net7.mat
- __MACOSX/._net7.mat
- net6.mat
- __MACOSX/._net6.mat
- net11.mat
- __MACOSX/._net11.mat
- net4.mat
- __MACOSX/._net4.mat
- net5.mat
- __MACOSX/._net5.mat
- net10.mat
- __MACOSX/._net10.mat
- readme.txt
- __MACOSX/._readme.txt
