# Supplementary material for: Inference and control of the nosocomial transmission of methicillin-resistant Staphylococcus aureus
Source: eLife. 2018 Dec 18;7:e40977. doi: 10.7554/eLife.40977 (PMC6298769; doi:10.7554/eLife.40977)
Supplement: Source code 1. [file elife-40977-code1.zip › model.m]

function [incidence,colonized,intro,trans,comm,introc,transc,rec_inf,rec_col,rec_introc,appear]=model(x,rec_inf,rec_col,rec_introc,appear,t,tmstep,pararange)
%x:beta - colonization rate; I0 - new introductory infection; C0 - new
%introductory colonization
%%%%%%input
%rec_inf - infected nodes at t-1; 
%rec_col - colonized nodes at t-1
%rec_introc - introduced colonization before t
%appaer - nodes ever appeared at t-1
%t - start week
%tmstep - simulation time (week)
%pararange - parameter range
%%%%%%output
%incidence - weekly incidence;(intro+comm+trans)
%colonized - weekly colonization;(introc+transc)
%intro - weekly introduced infection;
%trans - weekly infection of people colonzied in hospitals; 
%comm - weekly infection of people colonized outside hospitals;
%introc - weekly introduced colonization; 
%transc - weekly transmitted colonization
%rec_inf - infected nodes at t; 
%rec_col - colonized nodes at t
%rec_introc - introduced colonization before t+1
%appear - nodes ever appeared at t

num_ens=size(x,2);
Nmax=743599;
num_times=1;
incidence=zeros(num_times,num_ens);
colonized=zeros(num_times,num_ens);
intro=zeros(num_times,num_ens);
trans=zeros(num_times,num_ens);
comm=zeros(num_times,num_ens);
introc=zeros(num_times,num_ens);
transc=zeros(num_times,num_ens);

%range for C
Cl=pararange(4,1);Cu=pararange(4,2);

for t1=t:t+tmstep-1
    %load network structure
    filePattern = fullfile(pwd,'net');
    load([filePattern,num2str(t1),'.mat']);
    if t1==1
        appear(deg>0)=1;
    end
    nodes=find(deg>0);
    lastappear=appear;
    appear(deg>0)=1;
    appearnodes=find(appear>0);
    num_existingnodes=length(appearnodes);
    newnodes=find(lastappear(nodes)==0);
    num_newnodes=length(newnodes);
    for k=1:num_ens
        I0=x(2,k);
        C0=x(3,k);
        para=x(1:2,k);%beta,I0
        statecnt=zeros(Nmax,1);
        col_intro=zeros(Nmax,1);
        %recover lastest state
        statecnt(rec_inf{1,k})=2;%assign infection
        statecnt(rec_col{1,k})=1;%assign colonization
        col_intro(rec_introc{1,k})=1;%assign colonization outside hospitals
        
        if t1==1%the first step, assign colonized people
            C=Cl+rand(num_existingnodes,1)*(Cu-Cl);
            v=rand(num_existingnodes,1);
            statecnt(appearnodes(v<C))=1;%assign colonized people
        end
        %assign to new nodes
        %colonized
        v=rand(num_newnodes,1);
        statecnt(newnodes(v<C0))=1;
        col_intro(newnodes(v<C0))=1;%record colonization outside hospitals
        colonized(1,k)=colonized(1,k)+sum(v<C0);%colonized
        introc(1,k)=introc(1,k)+sum(v<C0);%introduced colonization
        %infected
        v=rand(num_newnodes,1);
        statecnt(newnodes(v<I0))=2;
        %new infections due to introduction
        incidence(1,k)=incidence(1,k)+sum(v<I0);
        intro(1,k)=intro(1,k)+sum(v<I0);%introducted infection
        
        [newstate,stat]=agentbasedsimulation(nl,part,statecnt,para,nodes,appearnodes,col_intro,pararange);
        %find new infections due to transmission and colonization outside
        %hospitals
        trans(1,k)=trans(1,k)+stat(2);%transmitted infection
        comm(1,k)=comm(1,k)+stat(3);
        incidence(1,k)=incidence(1,k)+stat(2)+stat(3);
        %find new colonization due to transmission
        transc(1,k)=transc(1,k)+stat(1);%transmitted colonization
        colonized(1,k)=colonized(1,k)+stat(1);
        %update col_introc
        col_intro(newstate~=1)=0;
        %record new state in next time step
        rec_inf{1,k}=find(newstate==2);
        rec_col{1,k}=find(newstate==1);
        rec_introc{1,k}=find(col_intro==1);
    end
end
