# Supplementary material for: Inference and control of the nosocomial transmission of methicillin-resistant Staphylococcus aureus
Source: eLife. 2018 Dec 18;7:e40977. doi: 10.7554/eLife.40977 (PMC6298769; doi:10.7554/eLife.40977)
Supplement: Source code 1. [file elife-40977-code1.zip › agentbasedsimulation.cpp]

//Agent-based modeling of MRSA transmission.
/*********************************************************************
 * agentbasedsimulation.cpp
 * Keep in mind:
 * <> Use 0-based indexing as always in C or C++
 * <> Indexing is column-based as in Matlab (not row-based as in C)
 * <> Use linear indexing.  [x*dimy+y] instead of [x][y]
 * Adapted from the code by Shawn Lankton (http://www.shawnlankton.com/2008/03/getting-started-with-mex-a-short-tutorial/)
 ********************************************************************/
#include <matrix.h>
#include <mex.h>
#include <stdio.h>
#include <stdlib.h>
#include <math.h>
#include <time.h>

/* Definitions to keep compatibility with earlier versions of ML */
#ifndef MWSIZE_MAX
typedef int mwSize;
typedef int mwIndex;
typedef int mwSignedIndex;

#if (defined(_LP64) || defined(_WIN64)) && !defined(MX_COMPAT_32)
/* Currently 2^48 based on hardware limitations */
# define MWSIZE_MAX    281474976710655UL
# define MWINDEX_MAX   281474976710655UL
# define MWSINDEX_MAX  281474976710655L
# define MWSINDEX_MIN -281474976710655L
#else
# define MWSIZE_MAX    2147483647UL
# define MWINDEX_MAX   2147483647UL
# define MWSINDEX_MAX  2147483647L
# define MWSINDEX_MIN -2147483647L
#endif
#define MWSIZE_MIN    0UL
#define MWINDEX_MIN   0UL
#endif

void mexFunction(int nlmxhs, mxArray *plhs[], int nrhs, const mxArray *prhs[])
{

//declare variables
    mxArray *mxnl, *mxpart, *mxstate, *mxpara, *mxnodes, *mxappearnodes, *mxcol_intro, *mxpararange, *mxnewstate, *mxstat, *mxisinnet;
    //mxstat: new colonized in hospitals; new transmitted infection from colonized in hospitals;
    //new infection from colonized outside hospitals
    const mwSize *dims;
    double *nl, *part, *state, *para, *nodes, *appearnodes, *col_intro, *pararange, *newstate,*stat, *isinnet;
    int dimx, dimy, Nmax, num_para, num_nodes, num_app, nllength;

//associate inputs
    mxnl = mxDuplicateArray(prhs[0]);
    mxpart = mxDuplicateArray(prhs[1]);
    mxstate = mxDuplicateArray(prhs[2]);
    mxpara = mxDuplicateArray(prhs[3]);
    mxnodes = mxDuplicateArray(prhs[4]);
    mxappearnodes = mxDuplicateArray(prhs[5]);
    mxcol_intro = mxDuplicateArray(prhs[6]);
    mxpararange = mxDuplicateArray(prhs[7]);

//figure out dimensions
    dims = mxGetDimensions(prhs[2]);//state
    dimy = (int)dims[0]; dimx = (int)dims[1]; Nmax = dimy;
    dims = mxGetDimensions(prhs[3]);//para:beta,I0
    num_para = (int)dims[0];
    dims = mxGetDimensions(prhs[4]);//nodes
    num_nodes = (int)dims[0];
    dims = mxGetDimensions(prhs[5]);//appearnodes
    num_app = (int)dims[0];
    dims = mxGetDimensions(prhs[0]);//nl
    nllength = (int)dims[0];

//associate outputs
    mxnewstate = plhs[0] = mxCreateDoubleMatrix(dimy,dimx,mxREAL);
    mxstat = plhs[1] = mxCreateDoubleMatrix(3,1,mxREAL);
    
//create variables
    mxisinnet = mxCreateDoubleMatrix(dimy,dimx,mxREAL);

//associate pointers
    nl = mxGetPr(mxnl);
    part = mxGetPr(mxpart);
    state = mxGetPr(mxstate);
    nodes = mxGetPr(mxnodes);
    appearnodes = mxGetPr(mxappearnodes);
    col_intro = mxGetPr(mxcol_intro);
    pararange = mxGetPr(mxpararange);
    para = mxGetPr(mxpara);//beta,I0
    newstate = mxGetPr(mxnewstate);
    stat = mxGetPr(mxstat);
    stat[0] = 0; //new colonized
    stat[1] = 0; //new infection from colonized in hospitals
    stat[2] = 0; //new infection from colonized outside hospitals
    
    isinnet = mxGetPr(mxisinnet);
//do something
    int i, j, node, nei, t, T = 7;
    double v;
    double beta, I0, alpha, p, mu;
    //range for parameters
    double alphal=pararange[0], alphau=pararange[4], pkl=pararange[1], pku=pararange[5], mul=pararange[2], muu=pararange[6];
    beta = para[0]; I0 = para[1];
    for (i = 0; i < num_nodes; i++)
        isinnet[(int)(nodes[i]-1)] = 1;
//copy state to newstate
    for (i = 0; i < Nmax; i++)
        newstate[i] = state[i];
    for (t = 1; t <= T; t++){
//update nodes in the network
//state: 0 - susceptible, 1 - colonized, 2 - infected    
    for (i = 0; i < num_nodes; i++) {
        node = (int)(nodes[i]-1);
        if (state[node] == 0) {//susceptible
            //neighbors
            for (j = part[node]-1; j < part[node+1]-1; j++){
                nei = (int)(nl[j]-1);
                if (nl[j+t*nllength] > 0){//connected at t
                    if (state[nei] > 0) {//colonized or infected
                        v = (double)rand()/RAND_MAX;
                        if (v < beta)
                            newstate[node] = 1;
                    }
                }
            }
            if (newstate[node] == 1)//colonized
                stat[0]++;
        }
        if (state[node] == 1) {//colonized
            v = (double)rand()/RAND_MAX;
            alpha = alphal+v*(alphau-alphal);
            v = (double)rand()/RAND_MAX;
            p = (pkl+v*(pku-pkl))*alpha;
            v = (double)rand()/RAND_MAX;
            if (v < alpha)//decolonzied
                newstate[node] = 0;
            else if (v > 1-p)//infection
                newstate[node] = 2;
            if (newstate[node] == 2){//infected
                if (col_intro[node]!=1)//colonization in hospitals
                    stat[1]++;
                else//colonization outside hospitals
                    stat[2]++;
            }
        }
        if (state[node] == 2) {//infection
            v = (double)rand()/RAND_MAX;
            mu = mul+v*(muu-mul);
            v = (double)rand()/RAND_MAX;
            if (v < mu)//recoverd
                newstate[node] = 0;
        }
    }
  //update nodes ever appear that outside hospitals
    for (i = 0; i < num_app; i++) {
        node = (int)(appearnodes[i]-1);
        if (isinnet[node] == 0) {//not in the network
            if (state[node] == 1) {//colonized
                v = (double)rand()/RAND_MAX;
                alpha = alphal+v*(alphau-alphal);
                v = (double)rand()/RAND_MAX;
                p = (pkl+v*(pku-pkl))*alpha;
                v = (double)rand()/RAND_MAX;
                if (v < alpha)//decolonzied
                    newstate[node] = 0;
                else if (v > 1-p)//infection
                    newstate[node] = 2;
            }
            if (state[node] == 2) {//infection
                v = (double)rand()/RAND_MAX;
                mu = mul+v*(muu-mul);
                v = (double)rand()/RAND_MAX;
                if (v < mu)//recoverd
                    newstate[node] = 0;
            }
        }
    }
    //copy newstate to state
    for (i = 0; i < Nmax; i++)
        state[i] = newstate[i];
    }
    return;
}
