# Supplementary material for: Inference and control of the nosocomial transmission of methicillin-resistant Staphylococcus aureus
Source: eLife. 2018 Dec 18;7:e40977. doi: 10.7554/eLife.40977 (PMC6298769; doi:10.7554/eLife.40977)
Supplement: Source code 1. [file elife-40977-code1.zip › Inference.m]

function Inference()
%%%%%%%%%%%%%%%%%%%%%%%%%%%%%%%%%%%%%%%%%%%%%%%%
%code for the paper: Pei, S., Morone, F., Liljeros, F., Makse, H. A. & 
%Shaman, J. Inference and control of the nosocomial transmission of
%Methicillin-resistant Staphylococcus aureus. eLife.
%This code generates an synthetic outbreak in an example network, and 
%performs inference of model parameters.
%%%%%%%%%%%%%%%%%%%%%%%%%%%%%%%%%%%%%%%%%%%%%%%%
mex agentbasedsimulation.cpp%compile c++ code at your first use, you may
%need to configurate your matlbe properly to compile.
%%%initialization
%C - initial conlonized in the network;
%alpha - decolonization rate; beta - colonization rate;
%p - infection rate; mu - recovery rate;
%C0 - new introductory colonization; I0 - new introductory infection
%x: beta,I0,C0,obs
tmstep=1;%observation at every tmstep weeks
Nmax=743599;%total number of patients
%parameter ranges
betal=0;betau=0.01;%beta
I0l=0;I0u=0.003;%I0
C0l=0;C0u=0.1;%C0
Ol=0;Ou=100;%Incidence
xmin=[betal;I0l;C0l;Ol];
xmax=[betau;I0u;C0u;Ou];
%parameters: alpha,p,mu,C, used in the synthetic modelling
alphal=1.0/525; alphau=1.0/175;
pkl=0.1; pku=0.3; 
mul=1.0/120; muu=1.0/20;
Cl=0;Cu=0.02;
pararange_truth=[alphal,alphau;pkl,pku;mul,muu;Cl,Cu];
%parameter range used in inference
alphal=1.0/525; alphau=1.0/175;
pkl=0.1; pku=0.3; 
mul=1.0/120; muu=1.0/20;
Cl=0;Cu=0.02;
pararange=[alphal,alphau;pkl,pku;mul,muu;Cl,Cu];
%%%%%%%%generate synthetic outbreaks
xtruth=[0.009;0.002;0.075;0];
%record colonized nodes, infected nodes and introduced colonized nodes
num_ens=1;
rec_col=cell(1,num_ens);
rec_inf=cell(1,num_ens);
rec_introc=cell(1,num_ens);
for i=1:num_ens
    rec_inf{1,i}=[];
    rec_col{1,i}=[];
    rec_introc{1,i}=[];
end
appear=zeros(Nmax,1);%record if nodes appear before current time
xtruth=xtruth*ones(1,num_ens);
num_times=12/tmstep;%weeks of simulation: 12 weeks
incidencetruth=zeros(num_times,num_ens);
colonizedtruth=zeros(num_times,num_ens);
introtruth=zeros(num_times,num_ens);
transtruth=zeros(num_times,num_ens);
commtruth=zeros(num_times,num_ens);
introctruth=zeros(num_times,num_ens);
transctruth=zeros(num_times,num_ens);
for t=1:num_times
    Tcnt=(t-1)*tmstep+1;
    [incidencetruth(t,:),colonizedtruth(t,:),introtruth(t,:),transtruth(t,:),commtruth(t,:),introctruth(t,:),transctruth(t,:),rec_inf,rec_col,rec_introc,appear]=model(xtruth,rec_inf,rec_col,rec_introc,appear,Tcnt,tmstep,pararange_truth);
end

obs_var=1+(0.1*incidencetruth).^2;%observational error variance
%generate noisy observation
obstruth=round(incidencetruth+randn(num_times,1).*sqrt(obs_var));

%%%%%%IF setting
Iter=20;%number of iterations
num_var=size(xmin,1);%number of variables
num_ens=300;%number of ensemble
theta=zeros(3,Iter+1);%parameters at each iteration
%beta,I0,C0
sig=zeros(1,Iter);
alp=0.9;%alpha
SIG=(xmax-xmin).^2/4/num_times;%variance of theta
%%%start iteration for Iter round
obsprior=zeros(num_times,num_ens,Iter);
obspost=zeros(num_times,num_ens,Iter);
xinitialrec=zeros(num_var,num_ens,Iter);
xpostrec=zeros(num_var,num_ens,num_times,Iter);
for n=1:Iter
    xprior=zeros(num_var,num_ens,num_times);
    xpost=zeros(num_var,num_ens,num_times);
    sig(n)=alp^(n-1);
    So=zeros(num_var,num_ens);
    %%%generate new ensemble members using multivariate normal distribution
    if (n==1)
        Sigma=diag(sig(n)^2*SIG);
    else 
        Sigma=diag(sig(n)^2*SIG);
    end
    if (n==1)
        %first guess of state space
        x0=lhsu(xmin,xmax,num_ens);
        So=x0;
        theta(:,1)=mean(x0(1:3,:),2);
    else
        So(1:num_var-1,:)=mvnrnd(theta(:,n)',Sigma(1:3,1:3),num_ens)';%parameters
        So(num_var,:)=0;%observations
    end
    %%%correct lower/upper bounds of the parameters
    So=checkbound(So,xmin,xmax);
    xinitialrec(:,:,n)=So;
    %prepare initial state
    rec_col=cell(1,num_ens);
    rec_inf=cell(1,num_ens);
    rec_introc=cell(1,num_ens);
    for i=1:num_ens
        rec_inf{1,i}=[];
        rec_col{1,i}=[];
        rec_introc{1,i}=[];
    end
    appear=zeros(Nmax,1);
    %start looping
    for t=1:num_times
        [n,t]
        Tcnt=(t-1)*tmstep+1;
        %integrate the model
        [obs,~,~,~,~,~,~,rec_inf,rec_col,rec_introc,appear]=model(So,rec_inf,rec_col,rec_introc,appear,Tcnt,tmstep,pararange);
        So(num_var,:)=obs;
        xprior(:,:,t)=So;
        obsprior(t,:,n)=obs;
        %EAKF
        prior_var = var(obs);
        post_var = prior_var*obs_var(t)/(prior_var+obs_var(t));
        if prior_var==0
            post_var=0;
            prior_var=1e-3;
        end
        prior_mean = mean(obs);
        post_mean = post_var*(prior_mean/prior_var + obstruth(t)/obs_var(t));
        alpha = (obs_var(t)/(obs_var(t)+prior_var)).^0.5;
        dy = post_mean + alpha*((obs)-prior_mean)-obs;
        rr=zeros(1,size(So,1));
        for j=1:size(So,1)
            A=cov(So(j,:),obs);
            rr(j)=A(2,1)/prior_var;
        end
        dx=rr'*dy;
        So=So+dx;
        So=checkbound(So,xmin,xmax);
        xpost(:,:,t) = So;
        obspost(t,:,n) = obs+dy;
    end
    xpostrec(:,:,:,n)=xpost;%posterior in each iteration
    temp=squeeze(mean(xpost(1:3,:,:),2));
    theta(:,n+1)=mean(temp,2);
end
para=theta(:,Iter+1);%MLE

save para.mat para theta xpostrec


function s=lhsu(xmin,xmax,nsample)
% s=lhsu(xmin,xmax,nsample)
% LHS from uniform distribution
% Input:
%   xmin    : min of data (1,nvar)
%   xmax    : max of data (1,nvar)
%   nsample : no. of samples
% Output:
%   s       : random sample (nsample,nvar)
%   Budiman (2003)
nvar=length(xmin);
ran=rand(nsample,nvar);
s=zeros(nsample,nvar);
for j=1: nvar
   idx=randperm(nsample);
   P =(idx'-ran(:,j))/nsample;
   s(:,j) = xmin(j) + P.* (xmax(j)-xmin(j));
end
s=s';

function x = checkbound(x,xmin,xmax)
n=size(x,1);
for i=1:n-1
    x(i,x(i,:)<xmin(i))=xmin(i);
    x(i,x(i,:)>xmax(i))=xmax(i);
end
