# Supplementary material for: Inference and control of the nosocomial transmission of methicillin-resistant Staphylococcus aureus
Source: eLife. 2018 Dec 18;7:e40977. doi: 10.7554/eLife.40977 (PMC6298769; doi:10.7554/eLife.40977)
Supplement: Source code 1. [file elife-40977-code1.zip › readme.txt]

This is the Matlab code for parameter inference in a synthetic MRSA outbreak simulated in an example time-varying contact network spanning 12 weeks.

net1.mat to net12.mat record an example time-varying network in 12 weeks.

Each data file contains an example time-varying network in 7 days.

Network structure is stored in two files: nl (neighbor list) and part (partition position).

nl: stores neighbor list of each node. The first column records neighbors' ids of all nodes in the aggregated network. The second to the eighth columns indicate whether a neighbor is connected to the node in the first to the seventh day.

part: record the partition position of neighbors in nl for each node.

For example, the neighbors of node x in the aggregated network is nl(part(x):part(x+1)-1,1) (that is, in the first column of nl, from the row part(x) to part(x+1)-1). The neighbors connected to x on day t are those with indices 1 in the (t+1)th column of nl. For instance, if nl(part(x),4)=1, node nl(part(x),1) is connected to node x on the third day.

deg: record the degree (number of connections) of each node in the aggregated network.
